# Supplementary material for: A large-scale population based organelle pan-genomes construction and phylogeny analysis reveal the genetic diversity and the evolutionary origins of chloroplast and mitochondrion in Brassica napus L
Source: BMC Genomics. 2022 Apr 30;23:339. doi: 10.1186/s12864-022-08573-x (PMC9063048; doi:10.1186/s12864-022-08573-x)
Supplement: Supplementary file 3 — Additional file 3. Supplemetary tables. [file 12864_2022_8573_MOESM3_ESM.zip]

Archive with 4 entries (4 files):
- Supplementary Table S1.xlsx
- Supplementary Table S2 and S3.xlsx
- Supplementary Table S4 - S6.xlsx
- Supplementary Table S7 - S9..xlsx
