# Supplementary material for: A large-scale population based organelle pan-genomes construction and phylogeny analysis reveal the genetic diversity and the evolutionary origins of chloroplast and mitochondrion in Brassica napus L
Source: BMC Genomics. 2022 Apr 30;23:339. doi: 10.1186/s12864-022-08573-x (PMC9063048; doi:10.1186/s12864-022-08573-x)
Supplement: Supplementary file 3 — Additional file 3. Supplemetary tables. [file 12864_2022_8573_MOESM3_ESM.zip › Supplementary Table S1.xlsx]

## Sheet: Sheet1
Table S1. List of Brassicales taxa with the mitochondrial genomes and chloroplast genomes used in this study.
DNA type	ORGANISM	ACCESSION	DEFINITION
Mitochondrial	Brassica carinata	JF920287.1	Brassica carinata mitochondrion, complete genome
Mitochondrial	Brassica carinata	NC_016120.1	Brassica carinata mitochondrion, complete genome
Mitochondrial	Brassica juncea	MG872825.1	Brassica juncea isolate 90 mitochondrion, complete genome
Mitochondrial	Brassica juncea	MG872826.1	Brassica juncea isolate 92 mitochondrion, complete genome
Mitochondrial	Brassica juncea	MG872827.1	Brassica juncea isolate 93 mitochondrion, complete genome
Mitochondrial	Brassica juncea	MG872828.1	Brassica juncea isolate 94 mitochondrion, complete genome
Mitochondrial	Brassica juncea	MG872829.1	Brassica juncea isolate 95 mitochondrion, complete genome
Mitochondrial	Brassica juncea	MT675104.1	Brassica juncea cultivar RLM mitochondrion, complete genome
Mitochondrial	Brassica juncea	MT675106.1	Brassica juncea chromosome og1-b mitochondrion, complete sequence
Mitochondrial	Brassica juncea	MT675105.1	Brassica juncea chromosome og1-a mitochondrion, complete sequence
Mitochondrial	Brassica juncea	KF736092.1	Brassica juncea cultivar hau CMS mitochondrion sequence
Mitochondrial	Brassica juncea	JF920288.1	Brassica juncea mitochondrial DNA, complete genome
Mitochondrial	Brassica juncea	NC_016123.1	Brassica juncea mitochondrion, complete genome
Mitochondrial	Brassica juncea	KJ461445.1	Brassica juncea var. tumida mitochondrion, complete genome
Mitochondrial	Brassica napus	KP161618.1	Brassica napus strain 51218 mitochondrion, complete genome
Mitochondrial	Brassica napus	KM454975.1	Brassica napus strain 56366 mitochondrion, complete genome
Mitochondrial	Brassica napus	KM454974.1	Brassica napus strain DH366 mitochondrion, complete genome
Mitochondrial	Brassica napus	NC_008285.1	Brassica napus mitochondrion, complete genome
Mitochondrial	Brassica napus	MN443182.1	Brassica napus mitochondrion sequence
Mitochondrial	Brassica napus	MN428072.1	Brassica napus mitochondrion sequence
Mitochondrial	Brassica napus	AP006444.1	Brassica napus mitochondrial DNA, complete genome
Mitochondrial	Brassica napus	FR715249.1	Brassica napus complete mitochondrial genome, cultivar Polima, isolate NH12A
Mitochondrial	Brassica napus	AP018473.1	Brassica napus mitochondrial subgenome1 DNA, complete genome
Mitochondrial	Brassica nigra	AP012989.1	Brassica nigra mitochondrial DNA, complete sequence
Mitochondrial	Brassica nigra	NC_029182.1	Brassica nigra mitochondrion, complete genome
Mitochondrial	Brassica oleracea	AP012988.1	Brassica oleracea mitochondrial DNA, complete sequence, cultivar: Fujiwase
Mitochondrial	Brassica oleracea	KJ820683.1	Brassica oleracea var. botrytis mitochondrion, complete genome
Mitochondrial	Brassica oleracea	KU831325.1	Brassica oleracea var. capitata mitochondrion, complete genome
Mitochondrial	Brassica oleracea	NC_016118.1	Brassica oleracea mitochondrion, complete genome
Mitochondrial	Brassica rapa	MN910310.1	Brassica rapa isolate 18BCM mitochondrion sequence
Mitochondrial	Brassica rapa	MN910309.1	Brassica rapa isolate BVRC-CMS96 mitochondrion sequence
Mitochondrial	Brassica rapa	JF920285.1	Brassica rapa subsp. campestris mitochondrion, complete genome
Mitochondrial	Brassica rapa	NC_049892.1	Brassica rapa mitochondrion, complete genome
Mitochondrial	Brassica rapa	AP017996.1	Brassica rapa subsp. nipposinica mitochondrial DNA, complete sequence, cultivar: Chusei shiroguki sensuji kyomizuna
Mitochondrial	Brassica rapa	AP017997.1	Brassica rapa subsp. nipposinica mitochondrial DNA, complete sequence, cultivar: Oushou hakusai
Chloroplast	Brassica carinata	KX681670.1	Brassica carinata voucher IT119511 chloroplast sequence
Chloroplast	Brassica carinata	KX681671.1	Brassica carinata voucher IT119514 chloroplast sequence
Chloroplast	Brassica carinata	KX681672.1	Brassica carinata voucher IT135088 chloroplast sequence
Chloroplast	Brassica carinata	KX681673.1	Brassica carinata voucher IT135246 chloroplast sequence
Chloroplast	Brassica juncea	KX681662.1	Brassica juncea subsp. integrifolia voucher K128855 chloroplast sequence
Chloroplast	Brassica juncea	KX681664.1	Brassica juncea voucher K139720 chloroplast sequence
Chloroplast	Brassica juncea	KX681665.1	Brassica juncea subsp. integrifolia voucher K201580 chloroplast sequence
Chloroplast	Brassica juncea	KX681663.1	Brassica juncea subsp. integrifolia voucher K201621 chloroplast sequence
Chloroplast	Brassica juncea	NC_028272.1	Brassica juncea chloroplast, complete genome
Chloroplast	Brassica napus	KP161617.1	Brassica napus strain 51218 plastid, complete genome
Chloroplast	Brassica napus	KM454973.1	Brassica napus strain 56366 chloroplast, complete genome
Chloroplast	Brassica napus	KU324627.1	Brassica napus var. napus cultivar Aburamasari plastid sequence
Chloroplast	Brassica napus	KU324628.1	Brassica napus var. napus cultivar Aviso plastid sequence
Chloroplast	Brassica napus	KJ872515.1	Brassica napus strain DH366 chloroplast, complete genome
Chloroplast	Brassica napus	KU324629.1	Brassica napus var. napus cultivar Darmor-bzh plastid sequence
Chloroplast	Brassica napus	KX681666.1	Brassica napus voucher IT135171 chloroplast sequence
Chloroplast	Brassica napus	KU324626.1	Brassica napus var. napus cultivar M083 plastid sequence
Chloroplast	Brassica napus	KU324632.1	Brassica napus var. napus cultivar Swede Sensation NZ plastid sequence
Chloroplast	Brassica napus	MN428073.1	Brassica napus isolate Nsa CMS chloroplast sequence
Chloroplast	Brassica napus	KU324630.1	Brassica napus var. napus cultivar Kale Gruner Schnittkohl plastid sequence
Chloroplast	Brassica napus	KU324633.1	Brassica napus var. napus cultivar Yudal plastid sequence
Chloroplast	Brassica napus	KU324625.1	Brassica napus var. napus cultivar Zhongsuang11 plastid sequence
Chloroplast	Brassica napus	GQ861354.1	Brassica napus strain ZY036 chloroplast, complete genome
Chloroplast	Brassica napus	NC_016734.1	Brassica napus chloroplast, complete genome
Chloroplast	Brassica napus	KU324631.1	Brassica napus var. napus cultivar Resynthasized H165 plastid sequence
Chloroplast	Brassica nigra	KX681651.1	Brassica nigra voucher IT119404 chloroplast sequence
Chloroplast	Brassica nigra	KX681652.1	Brassica nigra voucher IT135140 chloroplast sequence
Chloroplast	Brassica nigra	KX681653.1	Brassica nigra voucher IT135242 chloroplast sequence
Chloroplast	Brassica nigra	NC_030450.1	Brassica nigra chloroplast, complete genome
Chloroplast	Brassica oleracea	MN649876.1	Brassica oleracea var. italica cultivar 2001B chloroplast, complete genome
Chloroplast	Brassica oleracea	MH388764.1	Brassica oleracea var. italica cultivar Green Sprout chloroplast, complete genome
Chloroplast	Brassica oleracea	KX681654.1	Brassica oleracea var. capitata voucher H1 chloroplast sequence
Chloroplast	Brassica oleracea	KX681655.1	Brassica oleracea var. botrytis voucher H17 chloroplast sequence
Chloroplast	Brassica oleracea	KX681656.1	Brassica oleracea var. gongylodes voucher H20 chloroplast sequence
Chloroplast	Brassica oleracea	KX681657.1	Brassica oleracea var. italica voucher H43 chloroplast sequence
Chloroplast	Brassica oleracea	NC_041167.1	Brassica oleracea isolate HDEM chloroplast, complete genome
Chloroplast	Brassica oleracea	MH388765.1	Brassica oleracea var. italica cultivar Marathon chloroplast, complete genome
Chloroplast	Brassica oleracea	MG717288.1	Brassica oleracea isolate RC34 chloroplast, complete genome
Chloroplast	Brassica rapa	MG717289.1	Brassica rapa isolate Z1 chloroplast, complete genome
Chloroplast	Brassica rapa	NC_040849.1	Brassica rapa isolate c13 chloroplast, complete genome
Chloroplast	Brassica rapa	MT726210.1	Brassica rapa chloroplast, complete genome
Chloroplast	Brassica rapa	KX681647.1	Brassica rapa voucher K194441 chloroplast sequence
