# Supplementary material for: A large-scale population based organelle pan-genomes construction and phylogeny analysis reveal the genetic diversity and the evolutionary origins of chloroplast and mitochondrion in Brassica napus L
Source: BMC Genomics. 2022 Apr 30;23:339. doi: 10.1186/s12864-022-08573-x (PMC9063048; doi:10.1186/s12864-022-08573-x)
Supplement: Supplementary file 3 — Additional file 3. Supplemetary tables. [file 12864_2022_8573_MOESM3_ESM.zip › Supplementary Table S2 and S3.xlsx]

## Sheet: Table S2. Cp
Table S2. PAV information of cpDNAs
## ide: identht; cov: coverage
sample	accD	ide	cov	atpA	ide	cov	atpB	ide	cov	atpE	ide	cov	atpF	ide	cov	atpH	ide	cov	atpI	ide	cov	ccsA	ide	cov	cemA	ide	cov	clpP	ide	cov	matK	ide	cov	ndhA	ide	cov	ndhB	ide	cov	ndhC	ide	cov	ndhD	ide	cov	ndhE	ide	cov	ndhF
CRR045432	1	100	100	1	100	100	1	100	100	1	100	100	1	96.3	100	1	100	100	1	100	100	1	100	100	1	100	100	1	95.8	100	1	100	100	1	97.3	100	2	98.7;98.7	100.00;100.00	1	100	100	1	100	100	1	100	100	1
CRR045436	1	100	100	1	100	100	1	100	100	1	100	100	1	96.3	100	1	100	100	1	100	100	1	100	100	1	100	100	1	95.8	100	1	100	100	1	97.3	100	2	98.7;98.7	100.00;100.00	1	100	100	1	100	100	1	100	100	1
CRR045440	1	100	100	1	100	100	1	100	100	1	100	100	1	96.3	100	1	100	100	1	100	100	1	100	100	1	100	100	1	95.8	100	1	100	100	1	97.3	100	2	98.7;98.7	100.00;100.00	1	100	100	1	100	100	1	100	100	1
CRR045441	1	100	100	1	100	100	1	100	100	1	100	100	1	96.3	100	1	100	100	1	100	100	1	100	100	1	100	100	1	95.8	100	1	100	100	1	97.3	100	2	98.7;98.7	100.00;100.00	1	100	100	1	100	100	1	100	100	1
CRR045443	1	99.5	100.41	1	100	100	1	100	100	1	100	100	1	96.2	100	1	100	100	1	100	100	1	100	100	1	100	100	1	95.7	100	1	100	100	1	97.2	100	2	98.7;98.7	100.00;100.00	1	100	100	1	100	100	1	100	100	1
CRR045449	1	100	100	1	100	100	1	100	100	1	100	100	1	96.3	100	1	100	100	1	100	100	1	100	100	1	100	100	1	95.8	100	1	100	100	1	97.3	100	2	98.7;98.7	100.00;100.00	1	100	100	1	100	100	1	100	100	1
CRR045450	1	100	100	1	100	100	1	100	100	1	100	100	1	96.3	100	1	100	100	1	100	100	1	100	100	1	100	100	1	95.8	100	1	100	100	1	97.3	100	2	98.7;98.7	100.00;100.00	1	100	100	1	100	100	1	100	100	1
CRR045451	1	100	100	1	100	100	1	100	100	1	100	100	1	96.3	100	1	100	100	1	100	100	1	100	100	1	100	100	1	95.8	100	1	100	100	1	97.3	100	2	98.7;98.7	100.00;100.00	1	100	100	1	100	100	1	100	100	1
CRR045452	1	100	100	1	100	100	1	100	100	1	100	100	1	96.2	100	1	100	100	1	100	100	1	100	100	1	100	100	1	95.7	100	1	100	100	1	97.2	100	2	98.7;98.7	100.00;100.00	1	100	100	1	100	100	1	100	100	1
CRR045453	1	100	100	1	100	100	1	100	100	1	100	100	1	96.2	100	1	100	100	1	100	100	1	100	100	1	100	100	1	95.7	100	1	100	100	1	97.2	100	2	98.7;98.7	100.00;100.00	1	100	100	1	100	100	1	100	100	1
CRR045454	1	100	100	1	100	100	1	100	100	1	100	100	1	96.3	100	1	100	100	1	100	100	1	100	100	1	100	100	1	95.8	100	1	100	100	1	97.3	100	2	98.7;98.7	100.00;100.00	1	100	100	1	100	100	1	100	100	1
CRR045455	1	100	100	1	100	100	1	100	100	1	100	100	1	96.2	100	1	100	100	1	100	100	1	100	100	1	100	100	1	95.7	100	1	100	100	1	97.2	100	2	98.7;98.7	100.00;100.00	1	100	100	1	100	100	1	100	100	1
CRR045456	1	100	100	1	100	100	1	100	100	1	100	100	1	96.3	100	1	100	100	1	100	100	1	100	100	1	100	100	1	95.8	100	1	100	100	1	97.3	100	2	98.7;98.7	100.00;100.00	1	100	100	1	100	100	1	100	100	1
CRR045458	1	100	100	1	100	100	1	100	100	1	100	100	1	96.3	100	1	100	100	1	100	100	1	100	100	1	100	100	1	95.8	100	1	100	100	1	97.3	100	2	98.7;98.7	100.00;100.00	1	100	100	1	100	100	1	100	100	1
CRR045461	1	100	100	1	100	100	1	100	100	1	100	100	1	96.3	100	1	100	100	1	100	100	1	100	100	1	100	100	1	95.8	100	1	100	100	1	97.3	100	2	98.7;98.7	100.00;100.00	1	100	100	1	100	100	1	100	100	1
CRR045462	1	100	100	1	100	100	1	100	100	1	100	100	1	96.3	100	1	100	100	1	100	100	1	100	100	1	100	100	1	95.8	100	1	100	100	1	97.3	100	2	98.7;98.7	100.00;100.00	1	100	100	1	100	100	1	100	100	1
CRR045463	1	100	100	1	100	100	1	100	100	1	100	100	1	96.3	100	1	100	100	1	100	100	1	100	100	1	100	100	1	95.8	100	1	100	100	1	97.3	100	2	98.7;98.7	100.00;100.00	1	100	100	1	100	100	1	100	100	1
CRR045464	1	100	100	1	100	100	1	100	100	1	100	100	1	96.3	100	1	100	100	1	100	100	1	100	100	1	100	100	1	95.8	100	1	100	100	1	97.3	100	2	98.7;98.7	100.00;100.00	1	100	100	1	100	100	1	100	100	1
CRR045465	1	100	100	1	100	100	1	100	100	1	100	100	1	96.3	100	1	100	100	1	100	100	1	100	100	1	100	100	1	95.8	100	1	100	100	1	97.3	100	2	98.7;98.7	100.00;100.00	1	100	100	1	100	100	1	100	100	1
CRR045467	1	100	100	1	100	100	1	100	100	1	100	100	1	96.3	100	1	100	100	1	100	100	1	100	100	1	100	100	1	95.8	100	1	100	100	1	97.3	100	2	98.7;98.7	100.00;100.00	1	100	100	1	100	100	1	100	100	1
CRR045468	1	100	100	1	100	100	1	100	100	1	100	100	1	96.3	100	1	100	100	1	100	100	1	100	100	1	100	100	1	95.8	100	1	100	100	1	97.3	100	2	98.7;98.7	100.00;100.00	1	100	100	1	100	100	1	100	100	1
CRR045469	1	100	100	1	100	100	1	100	100	1	100	100	1	96.3	100	1	100	100	1	100	100	1	100	100	1	100	100	1	95.8	100	1	100	100	1	97.3	100	2	98.7;98.7	100.00;100.00	1	100	100	1	100	100	1	100	100	1
CRR045471	1	100	100	1	100	100	1	100	100	1	100	100	1	96.3	100	1	100	100	1	100	100	1	100	100	1	100	100	1	95.8	100	1	100	100	1	97.3	100	2	98.7;98.7	100.00;100.00	1	100	100	1	100	100	1	100	100	1
CRR045472	1	100	100	1	100	100	1	100	100	1	100	100	1	96.3	100	1	100	100	1	100	100	1	100	100	1	100	100	1	95.8	100	1	100	100	1	97.3	100	2	98.7;98.7	100.00;100.00	1	100	100	1	100	100	1	100	100	1
CRR045473	1	100	100	1	100	100	1	100	100	1	100	100	1	96.3	100	1	100	100	1	100	100	1	100	100	1	100	100	1	95.8	100	1	100	100	1	97.3	100	2	98.7;98.7	100.00;100.00	1	100	100	1	100	100	1	100	100	1
CRR045475	1	100	100	1	100	100	1	100	100	1	100	100	1	96.3	100	1	100	100	1	100	100	1	100	100	1	100	100	1	95.8	100	1	100	100	1	97.3	100	2	98.7;98.7	100.00;100.00	1	100	100	1	100	100	1	100	100	1
CRR045476	1	100	100	1	100	100	1	100	100	1	100	100	1	96.3	100	1	100	100	1	100	100	1	100	100	1	100	100	1	95.8	100	1	100	100	1	97.3	100	2	98.7;98.7	100.00;100.00	1	100	100	1	100	100	1	100	100	1
CRR045477	1	100	100	1	100	100	1	100	100	1	100	100	1	96.3	100	1	100	100	1	100	100	1	100	100	1	100	100	1	95.8	100	1	100	100	1	97.3	100	2	98.7;98.7	100.00;100.00	1	100	100	1	100	100	1	100	100	1
CRR045478	1	100	100	1	100	100	1	100	100	1	100	100	1	96.3	100	1	100	100	1	100	100	1	100	100	1	100	100	1	95.8	100	1	100	100	1	97.3	100	2	98.7;98.7	100.00;100.00	1	100	100	1	100	100	1	100	100	1
CRR045479	1	100	100	1	100	100	1	100	100	1	100	100	1	96.3	100	1	100	100	1	100	100	1	100	100	1	100	100	1	95.8	100	1	100	100	1	97.3	100	2	98.7;98.7	100.00;100.00	1	100	100	1	100	100	1	100	100	1
CRR045480	1	100	100	1	100	100	1	100	100	1	100	100	1	96.3	100	1	100	100	1	100	100	1	100	100	1	100	100	1	95.8	100	1	100	100	1	97.3	100	2	98.7;98.7	100.00;100.00	1	100	100	1	100	100	1	100	100	1
CRR045481	1	100	100	1	100	100	1	100	100	1	100	100	1	96.3	100	1	100	100	1	100	100	1	100	100	1	100	100	1	95.8	100	1	100	100	1	97.3	100	2	98.7;98.7	100.00;100.00	1	100	100	1	100	100	1	100	100	1
CRR045485	1	100	100	1	100	100	1	100	100	1	100	100	1	96.3	100	1	100	100	1	100	100	1	100	100	1	100	100	1	95.8	100	1	100	100	1	97.3	100	2	98.7;98.7	100.00;100.00	1	100	100	1	100	100	1	100	100	1
CRR045486	1	100	100	1	100	100	1	100	100	1	100	100	1	96.3	100	1	100	100	1	100	100	1	100	100	1	100	100	1	95.8	100	1	100	100	1	97.3	100	2	98.7;98.7	100.00;100.00	1	100	100	1	100	100	1	100	100	1
CRR045487	1	100	100	1	100	100	1	100	100	1	100	100	1	96.3	100	1	100	100	1	100	100	1	100	100	1	100	100	1	95.8	100	1	100	100	1	97.3	100	2	98.7;98.7	100.00;100.00	1	100	100	1	100	100	1	100	100	1
CRR045488	1	100	100	1	100	100	1	100	100	1	100	100	1	96.3	100	1	100	100	1	100	100	1	100	100	1	100	100	1	95.8	100	1	100	100	1	97.3	100	2	98.7;98.7	100.00;100.00	1	100	100	1	100	100	1	100	100	1
CRR045489	1	100	100	1	100	100	1	100	100	1	100	100	1	96.3	100	1	100	100	1	100	100	1	100	100	1	100	100	1	95.8	100	1	100	100	1	97.3	100	2	98.7;98.7	100.00;100.00	1	100	100	1	100	100	1	100	100	1
CRR045490	1	100	100	1	100	100	1	100	100	1	100	100	1	96.3	100	1	100	100	1	100	100	1	100	100	1	100	100	1	95.8	100	1	100	100	1	97.3	100	2	98.7;98.7	100.00;100.00	1	100	100	1	100	100	1	100	100	1
CRR045491	1	100	100	1	100	100	1	100	100	1	100	100	1	96.3	100	1	100	100	1	100	100	1	100	100	1	100	100	1	95.8	100	1	100	100	1	97.3	100	2	98.7;98.7	100.00;100.00	1	100	100	1	100	100	1	100	100	1
CRR045492	1	100	100	1	100	100	1	100	100	1	100	100	1	96.2	100	1	100	100	1	100	100	1	100	100	1	100	100	1	95.7	100	1	100	100	1	97.2	100	2	98.7;98.7	100.00;100.00	1	100	100	1	100	100	1	100	100	1
CRR045493	1	100	100	1	100	100	1	100	100	1	100	100	1	96.3	100	1	100	100	1	100	100	1	100	100	1	100	100	1	95.8	100	1	100	100	1	97.3	100	2	98.7;98.7	100.00;100.00	1	100	100	1	100	100	1	100	100	1
CRR045496	1	100	100	1	100	100	1	100	100	1	100	100	1	96.3	100	1	100	100	1	100	100	1	100	100	1	100	100	1	95.8	100	1	100	100	1	97.3	100	2	98.7;98.7	100.00;100.00	1	100	100	1	100	100	1	100	100	1
CRR045497	1	100	100	1	100	100	1	100	100	1	100	100	1	96.3	100	1	100	100	1	100	100	1	100	100	1	100	100	1	95.8	100	1	100	100	1	97.3	100	2	98.7;98.7	100.00;100.00	1	100	100	1	100	100	1	100	100	1
CRR045499	1	100	100	1	100	100	1	100	100	1	100	100	1	96.3	100	1	100	100	1	100	100	1	100	100	1	100	100	1	95.8	100	1	100	100	1	97.3	100	2	98.7;98.7	100.00;100.00	1	100	100	1	100	100	1	100	100	1
CRR045500	1	100	100	1	100	100	1	100	100	1	100	100	1	96.3	100	1	100	100	1	100	100	1	100	100	1	100	100	1	95.8	100	1	100	100	1	97.3	100	2	98.7;98.7	100.00;100.00	1	100	100	1	100	100	1	100	100	1
CRR045501	1	100	100	1	100	100	1	100	100	1	100	100	1	96.3	100	1	100	100	1	100	100	1	100	100	1	100	100	1	95.8	100	1	100	100	1	97.3	100	2	98.7;98.7	100.00;100.00	1	100	100	1	100	100	1	100	100	1
CRR045503	1	100	100	1	100	100	1	100	100	1	100	100	1	96.3	100	1	100	100	1	100	100	1	100	100	1	100	100	1	95.8	100	1	100	100	1	97.3	100	2	98.7;98.7	100.00;100.00	1	100	100	1	100	100	1	100	100	1
CRR045505	1	100	100	1	100	100	1	100	100	1	100	100	1	96.3	100	1	100	100	1	100	100	1	100	100	1	100	100	1	95.8	100	1	100	100	1	97.3	100	2	98.7;98.7	100.00;100.00	1	100	100	1	100	100	1	100	100	1
CRR045507	1	99.5	100.41	1	100	100	1	100	100	1	100	100	1	96.2	100	1	100	100	1	100	100	1	100	100	1	100	100	1	95.7	100	1	100	100	1	97.2	100	2	98.7;98.7	100.00;100.00	1	100	100	1	100	100	1	100	100	1
CRR045509	1	100	100	1	100	100	1	100	100	1	100	100	1	96.3	100	1	100	100	1	100	100	1	100	100	1	100	100	1	95.8	100	1	100	100	1	97.3	100	2	98.7;98.7	100.00;100.00	1	100	100	1	100	100	1	100	100	1
CRR045511	1	100	100	1	100	100	1	100	100	1	100	100	1	96.3	100	1	100	100	1	100	100	1	100	100	1	100	100	1	95.8	100	1	100	100	1	97.3	100	2	98.7;98.7	100.00;100.00	1	100	100	1	100	100	1	100	100	1
CRR045512	1	100	100	1	100	100	1	100	100	1	100	100	1	96.2	100	1	100	100	1	100	100	1	100	100	1	100	100	1	95.7	100	1	100	100	1	97.2	100	2	98.7;98.7	100.00;100.00	1	100	100	1	100	100	1	100	100	1
CRR045515	1	100	100	1	100	100	1	100	100	1	100	100	1	96.2	100	1	100	100	1	100	100	1	100	100	1	100	100	1	95.7	100	1	100	100	1	97.2	100	2	98.7;98.7	100.00;100.00	1	100	100	1	100	100	1	100	100	1
CRR045516	1	100	100	1	100	100	1	100	100	1	100	100	1	96.3	100	1	100	100	1	100	100	1	100	100	1	100	100	1	95.8	100	1	100	100	1	97.3	100	2	98.7;98.7	100.00;100.00	1	100	100	1	100	100	1	100	100	1
CRR045518	1	100	100	1	100	100	1	100	100	1	100	100	1	96.3	100	1	100	100	1	100	100	1	100	100	1	100	100	1	95.8	100	1	100	100	1	97.3	100	2	98.7;98.7	100.00;100.00	1	100	100	1	100	100	1	100	100	1
CRR045519	1	100	100	1	100	100	1	100	100	1	100	100	1	96.3	100	1	100	100	1	100	100	1	100	100	1	100	100	1	95.8	100	1	100	100	1	97.3	100	2	98.7;98.7	100.00;100.00	1	100	100	1	100	100	1	100	100	1
CRR045522	1	100	100	1	100	100	1	100	100	1	100	100	1	96.3	100	1	100	100	1	100	100	1	100	100	1	100	100	1	95.8	100	1	100	100	1	97.3	100	2	98.7;98.7	100.00;100.00	1	100	100	1	100	100	1	100	100	1
CRR045525	1	100	100	1	100	100	1	100	100	1	100	100	1	96.3	100	1	100	100	1	100	100	1	100	100	1	100	100	1	95.8	100	1	100	100	1	97.3	100	2	98.7;98.7	100.00;100.00	1	100	100	1	100	100	1	100	100	1
CRR045526	1	100	100	1	100	100	1	100	100	1	100	100	1	96.3	100	1	100	100	1	100	100	1	100	100	1	100	100	1	95.8	100	1	100	100	1	97.3	100	2	98.7;98.7	100.00;100.00	1	100	100	1	100	100	1	100	100	1
CRR045527	1	100	100	1	100	100	1	100	100	1	100	100	1	96.3	100	1	100	100	1	100	100	1	100	100	1	100	100	1	95.8	100	1	100	100	1	97.3	100	2	98.7;98.7	100.00;100.00	1	100	100	1	100	100	1	100	100	1
CRR045528	1	100	100	1	100	100	1	100	100	1	100	100	1	96.3	100	1	100	100	1	100	100	1	100	100	1	100	100	1	95.8	100	1	100	100	1	97.3	100	2	98.7;98.7	100.00;100.00	1	100	100	1	100	100	1	100	100	1
CRR045529	1	100	100	1	100	100	1	100	100	1	100	100	1	96.3	100	1	100	100	1	100	100	1	100	100	1	100	100	1	95.8	100	1	100	100	1	97.3	100	2	98.7;98.7	100.00;100.00	1	100	100	1	100	100	1	100	100	1
CRR045530	1	100	100	1	100	100	1	100	100	1	100	100	1	96.3	100	1	100	100	1	100	100	1	100	100	1	100	100	1	95.8	100	1	100	100	1	97.3	100	2	98.7;98.7	100.00;100.00	1	100	100	1	100	100	1	100	100	1
CRR045531	1	100	100	1	100	100	1	100	100	1	100	100	1	96.2	100	1	100	100	1	100	100	1	100	100	1	100	100	1	95.7	100	1	100	100	1	97.2	100	2	98.7;98.7	100.00;100.00	1	100	100	1	100	100	1	100	100	1
CRR045532	1	100	100	1	100	100	1	100	100	1	100	100	1	96.3	100	1	100	100	1	100	100	1	100	100	1	100	100	1	95.8	100	1	100	100	1	97.3	100	2	98.7;98.7	100.00;100.00	1	100	100	1	100	100	1	100	100	1
CRR045534	1	100	100	1	100	100	1	100	100	1	100	100	1	96.2	100	1	100	100	1	100	100	1	100	100	1	100	100	1	95.7	100	1	100	100	1	97.2	100	2	98.7;98.7	100.00;100.00	1	100	100	1	100	100	1	100	100	1
CRR045535	1	100	100	1	100	100	1	100	100	1	100	100	1	96.3	100	1	100	100	1	100	100	1	100	100	1	100	100	1	95.8	100	1	100	100	1	97.3	100	2	98.7;98.7	100.00;100.00	1	100	100	1	100	100	1	100	100	1
CRR045536	1	100	100	1	100	100	1	100	100	1	100	100	1	96.3	100	1	100	100	1	100	100	1	100	100	1	100	100	1	95.8	100	1	100	100	1	97.3	100	2	98.7;98.7	100.00;100.00	1	100	100	1	100	100	1	100	100	1
CRR045537	1	100	100	1	100	100	1	100	100	1	100	100	1	96.3	100	1	100	100	1	100	100	1	100	100	1	100	100	1	95.8	100	1	100	100	1	97.3	100	2	98.7;98.7	100.00;100.00	1	100	100	1	100	100	1	100	100	1
CRR045538	1	100	100	1	100	100	1	100	100	1	100	100	1	96.3	100	1	100	100	1	100	100	1	100	100	1	100	100	1	95.8	100	1	100	100	1	97.3	100	2	98.7;98.7	100.00;100.00	1	100	100	1	100	100	1	100	100	1
CRR045539	1	100	100	1	100	100	1	100	100	1	100	100	1	96.3	100	1	100	100	1	100	100	1	100	100	1	100	100	1	95.8	100	1	100	100	1	97.3	100	2	98.7;98.7	100.00;100.00	1	100	100	1	100	100	1	100	100	1
CRR045540	1	100	100	1	100	100	1	100	100	1	100	100	1	96.3	100	1	100	100	1	100	100	1	100	100	1	100	100	1	95.8	100	1	100	100	1	97.3	100	2	98.7;98.7	100.00;100.00	1	100	100	1	100	100	1	100	100	1
CRR045541	1	100	100	1	100	100	1	100	100	1	100	100	1	96.3	100	1	100	100	1	100	100	1	100	100	1	100	100	1	95.8	100	1	100	100	1	97.3	100	2	98.7;98.7	100.00;100.00	1	100	100	1	100	100	1	100	100	1
CRR045543	1	100	100	1	100	100	1	100	100	1	100	100	1	96.3	100	1	100	100	1	100	100	1	100	100	1	100	100	1	95.8	100	1	100	100	1	97.3	100	2	98.7;98.7	100.00;100.00	1	100	100	1	100	100	1	100	100	1
CRR045544	1	100	100	1	100	100	1	100	100	1	100	100	1	96.3	100	1	100	100	1	100	100	1	100	100	1	100	100	1	95.8	100	1	100	100	1	97.3	100	2	98.7;98.7	100.00;100.00	1	100	100	1	100	100	1	100	100	1
CRR045545	1	100	100	1	100	100	1	100	100	1	100	100	1	96.3	100	1	100	100	1	100	100	1	100	100	1	100	100	1	95.8	100	1	100	100	1	97.3	100	2	98.7;98.7	100.00;100.00	1	100	100	1	100	100	1	100	100	1
CRR045547	1	100	100	1	100	100	1	100	100	1	100	100	1	96.3	100	1	100	100	1	100	100	1	100	100	1	100	100	1	95.8	100	1	100	100	1	97.3	100	2	98.7;98.7	100.00;100.00	1	100	100	1	100	100	1	100	100	1
CRR045549	1	100	100	1	100	100	1	100	100	1	100	100	1	96.3	100	1	100	100	1	100	100	1	100	100	1	100	100	1	95.8	100	1	100	100	1	97.3	100	2	98.7;98.7	100.00;100.00	1	100	100	1	100	100	1	100	100	1
CRR045550	1	100	100	1	100	100	1	100	100	1	100	100	1	96.3	100	1	100	100	1	100	100	1	100	100	1	100	100	1	95.8	100	1	100	100	1	97.3	100	2	98.7;98.7	100.00;100.00	1	100	100	1	100	100	1	100	100	1
CRR045551	1	100	100	1	100	100	1	100	100	1	100	100	1	96.3	100	1	100	100	1	100	100	1	100	100	1	100	100	1	95.8	100	1	100	100	1	97.3	100	2	98.7;98.7	100.00;100.00	1	100	100	1	100	100	1	100	100	1
CRR045552	1	100	100	1	100	100	1	100	100	1	100	100	1	96.3	100	1	100	100	1	100	100	1	100	100	1	100	100	1	95.8	100	1	100	100	1	97.3	100	2	98.7;98.7	100.00;100.00	1	100	100	1	100	100	1	100	100	1
CRR045553	1	100	100	1	100	100	1	100	100	1	100	100	1	96.2	100	1	100	100	1	100	100	1	100	100	1	100	100	1	95.7	100	1	100	100	1	97.2	100	2	98.7;98.7	100.00;100.00	1	100	100	1	100	100	1	100	100	1
CRR045554	1	100	100	1	100	100	1	100	100	1	100	100	1	96.3	100	1	100	100	1	100	100	1	100	100	1	100	100	1	95.8	100	1	100	100	1	97.3	100	2	98.7;98.7	100.00;100.00	1	100	100	1	100	100	1	100	100	1
CRR045556	1	100	100	1	100	100	1	100	100	1	100	100	1	96.3	100	1	100	100	1	100	100	1	100	100	1	100	100	1	95.8	100	1	100	100	1	97.3	100	2	98.7;98.7	100.00;100.00	1	100	100	1	100	100	1	100	100	1
CRR045557	1	100	100	1	100	100	1	100	100	1	100	100	1	96.2	100	1	100	100	1	100	100	1	100	100	1	100	100	1	95.7	100	1	100	100	1	97.2	100	2	98.7;98.7	100.00;100.00	1	100	100	1	100	100	1	100	100	1
CRR045558	1	100	100	1	100	100	1	100	100	1	100	100	1	96.2	100	1	100	100	1	100	100	1	100	100	1	100	100	1	95.7	100	1	100	100	1	97.2	100	2	98.7;98.7	100.00;100.00	1	100	100	1	100	100	1	100	100	1
CRR045560	1	100	100	1	100	100	1	100	100	1	100	100	1	96.3	100	1	100	100	1	100	100	1	100	100	1	100	100	1	95.8	100	1	100	100	1	97.3	100	2	98.7;98.7	100.00;100.00	1	100	100	1	100	100	1	100	100	1
CRR045561	1	100	100	1	100	100	1	100	100	1	100	100	1	96.3	100	1	100	100	1	100	100	1	100	100	1	100	100	1	95.8	100	1	100	100	1	97.3	100	2	98.7;98.7	100.00;100.00	1	100	100	1	100	100	1	100	100	1
CRR045562	1	100	100	1	100	100	1	100	100	1	100	100	1	96.3	100	1	100	100	1	100	100	1	100	100	1	100	100	1	95.8	100	1	100	100	1	97.3	100	2	98.7;98.7	100.00;100.00	1	100	100	1	100	100	1	100	100	1
CRR045563	1	100	100	1	100	100	1	100	100	1	100	100	1	96.3	100	1	100	100	1	100	100	1	100	100	1	100	100	1	95.8	100	1	100	100	1	97.3	100	2	98.7;98.7	100.00;100.00	1	100	100	1	100	100	1	100	100	1
CRR045564	1	100	100	1	100	100	1	100	100	1	100	100	1	96.2	100	1	100	100	1	100	100	1	100	100	1	100	100	1	95.7	100	1	100	100	1	97.2	100	2	98.7;98.7	100.00;100.00	1	100	100	1	100	100	1	100	100	1
CRR045567	1	100	100	1	100	100	1	100	100	1	100	100	1	96.3	100	1	100	100	1	100	100	1	100	100	1	100	100	1	95.8	100	1	100	100	1	97.3	100	2	98.7;98.7	100.00;100.00	1	100	100	1	100	100	1	100	100	1
CRR045570	1	100	100	1	100	100	1	100	100	1	100	100	1	96.3	100	1	100	100	1	100	100	1	100	100	1	100	100	1	95.8	100	1	100	100	1	97.3	100	2	98.7;98.7	100.00;100.00	1	100	100	1	100	100	1	100	100	1
CRR045571	1	100	100	1	100	100	1	100	100	1	100	100	1	96.2	100	1	100	100	1	100	100	1	100	100	1	100	100	1	95.7	100	1	100	100	1	97.2	100	2	98.7;98.7	100.00;100.00	1	100	100	1	100	100	1	100	100	1
CRR045572	1	100	100	1	100	100	1	100	100	1	100	100	1	96.3	100	1	100	100	1	100	100	1	100	100	1	100	100	1	95.8	100	1	100	100	1	97.3	100	2	98.7;98.7	100.00;100.00	1	100	100	1	100	100	1	100	100	1
CRR045574	1	100	100	1	100	100	1	100	100	1	100	100	1	96.2	100	1	100	100	1	100	100	1	100	100	1	100	100	1	95.7	100	1	100	100	1	97.2	100	2	98.7;98.7	100.00;100.00	1	100	100	1	100	100	1	100	100	1
CRR045575	1	99.5	100.41	1	100	100	1	100	100	1	100	100	1	96.2	100	1	100	100	1	100	100	1	100	100	1	100	100	1	95.7	100	1	100	100	1	97.2	100	2	98.7;98.7	100.00;100.00	1	100	100	1	100	100	1	100	100	1
CRR045578	1	100	100	1	100	100	1	100	100	1	99	100	1	96.1	100	1	100	100	1	100	100	1	99.3	100	1	100	100	1	95.8	100	1	100	100	1	96.3	100	2	98.7;98.6	100.00;100.00	1	100	100	1	100	100	1	100	100	1
CRR045580	1	100	100	1	100	100	1	100	100	1	100	100	1	96.2	100	1	100	100	1	100	100	1	100	100	1	100	100	1	95.7	100	1	100	100	1	97.2	100	2	98.7;98.7	100.00;100.00	1	100	100	1	100	100	1	100	100	1
CRR045583	1	100	100	1	100	100	1	100	100	1	100	100	1	96.3	100	1	100	100	1	100	100	1	100	100	1	100	100	1	95.8	100	1	100	100	1	97.3	100	2	98.7;98.7	100.00;100.00	1	100	100	1	100	100	1	100	100	1
CRR045585	1	100	100	1	100	100	1	100	100	1	100	100	1	96.3	100	1	100	100	1	100	100	1	100	100	1	100	100	1	95.8	100	1	100	100	1	97.3	100	2	98.7;98.7	100.00;100.00	1	100	100	1	100	100	1	100	100	1
CRR045586	1	100	100	1	100	100	1	100	100	1	100	100	1	96.3	100	1	100	100	1	100	100	1	100	100	1	100	100	1	95.8	100	1	100	100	1	97.3	100	2	98.7;98.7	100.00;100.00	1	100	100	1	100	100	1	100	100	1
CRR045587	1	100	100	1	100	100	1	100	100	1	100	100	1	96.3	100	1	100	100	1	100	100	1	100	100	1	100	100	1	95.8	100	1	100	100	1	97.3	100	2	98.7;98.7	100.00;100.00	1	100	100	1	100	100	1	100	100	1
CRR045588	1	100	100	1	100	100	1	100	100	1	100	100	1	96.2	100	1	100	100	1	100	100	1	100	100	1	100	100	1	95.7	100	1	100	100	1	97.2	100	2	98.7;98.7	100.00;100.00	1	100	100	1	100	100	1	100	100	1
CRR045589	1	100	100	1	100	100	1	100	100	1	100	100	1	96.3	100	1	100	100	1	100	100	1	100	100	1	100	100	1	95.8	100	1	100	100	1	97.3	100	2	98.7;98.7	100.00;100.00	1	100	100	1	100	100	1	100	100	1
CRR045590	1	100	100	1	100	100	1	100	100	1	100	100	1	96.3	100	1	100	100	1	100	100	1	100	100	1	100	100	1	95.8	100	1	100	100	1	97.3	100	2	98.7;98.7	100.00;100.00	1	100	100	1	100	100	1	100	100	1
CRR045591	1	100	100	1	100	100	1	100	100	1	100	100	1	96.3	100	1	100	100	1	100	100	1	100	100	1	100	100	1	95.8	100	1	100	100	1	97.3	100	2	98.7;98.7	100.00;100.00	1	100	100	1	100	100	1	100	100	1
CRR045592	1	100	100	1	100	100	1	100	100	1	100	100	1	96.3	100	1	100	100	1	100	100	1	100	100	1	100	100	1	95.8	100	1	100	100	1	97.3	100	2	98.7;98.7	100.00;100.00	1	100	100	1	100	100	1	100	100	1
CRR045593	1	100	100	1	100	100	1	100	100	1	100	100	1	96.3	100	1	100	100	1	100	100	1	100	100	1	100	100	1	95.8	100	1	100	100	1	97.3	100	2	98.7;98.7	100.00;100.00	1	100	100	1	100	100	1	100	100	1
CRR045594	1	100	100	1	100	100	1	100	100	1	100	100	1	96.3	100	1	100	100	1	100	100	1	100	100	1	100	100	1	95.8	100	1	100	100	1	97.3	100	2	98.7;98.7	100.00;100.00	1	100	100	1	100	100	1	100	100	1
CRR045595	1	100	100	1	100	100	1	100	100	1	100	100	1	96.2	100	1	100	100	1	100	100	1	100	100	1	100	100	1	95.7	100	1	100	100	1	97.2	100	2	98.7;98.7	100.00;100.00	1	100	100	1	100	100	1	100	100	1
CRR045596	1	100	100	1	100	100	1	100	100	1	100	100	1	96.3	100	1	100	100	1	100	100	1	100	100	1	100	100	1	95.8	100	1	100	100	1	97.3	100	2	98.7;98.7	100.00;100.00	1	100	100	1	100	100	1	100	100	1
CRR045597	1	100	100	1	100	100	1	100	100	1	100	100	1	96.3	100	1	100	100	1	100	100	1	100	100	1	100	100	1	95.8	100	1	100	100	1	97.3	100	2	98.7;98.7	100.00;100.00	1	100	100	1	100	100	1	100	100	1
CRR045599	1	100	100	1	100	100	1	100	100	1	100	100	1	96.2	100	1	100	100	1	100	100	1	100	100	1	100	100	1	95.7	100	1	100	100	1	97.2	100	2	98.7;98.7	100.00;100.00	1	100	100	1	100	100	1	100	100	1
CRR045611	1	100	100	1	100	100	1	100	100	1	100	100	1	96.3	100	1	100	100	1	100	100	1	100	100	1	100	100	1	95.8	100	1	100	100	1	97.3	100	2	98.7;98.7	100.00;100.00	1	100	100	1	100	100	1	100	100	1
CRR045627	1	100	100	1	100	100	1	100	100	1	100	100	1	96.2	100	1	100	100	1	100	100	1	100	100	1	100	100	1	95.7	100	1	100	100	1	97.2	100	2	98.7;98.7	100.00;100.00	1	100	100	1	100	100	1	100	100	1
CRR045632	1	100	100	1	100	100	1	100	100	1	100	100	1	96.3	100	1	100	100	1	100	100	1	100	100	1	100	100	1	95.8	100	1	100	100	1	97.3	100	2	98.7;98.7	100.00;100.00	1	100	100	1	100	100	1	100	100	1
CRR045633	1	100	100	1	100	100	1	100	100	1	100	100	1	96.3	100	1	100	100	1	100	100	1	100	100	1	100	100	1	95.8	100	1	100	100	1	97.3	100	2	98.7;98.7	100.00;100.00	1	100	100	1	100	100	1	100	100	1
CRR045636	1	100	100	1	100	100	1	100	100	1	100	100	1	96.3	100	1	100	100	1	100	100	1	100	100	1	100	100	1	95.8	100	1	100	100	1	97.3	100	2	98.7;98.7	100.00;100.00	1	100	100	1	100	100	1	100	100	1
CRR045638	1	100	100	1	100	100	1	100	100	1	100	100	1	96.3	100	1	100	100	1	100	100	1	100	100	1	100	100	1	95.8	100	1	100	100	1	97.3	100	2	98.7;98.7	100.00;100.00	1	100	100	1	100	100	1	100	100	1
CRR045640	1	100	100	1	100	100	1	100	100	1	100	100	1	96.3	100	1	100	100	1	100	100	1	100	100	1	100	100	1	95.8	100	1	100	100	1	97.3	100	2	98.7;98.7	100.00;100.00	1	100	100	1	100	100	1	100	100	1
CRR045648	1	100	100	1	100	100	1	100	100	1	100	100	1	96.3	100	1	100	100	1	100	100	1	100	100	1	100	100	1	95.8	100	1	100	100	1	97.3	100	2	98.7;98.7	100.00;100.00	1	100	100	1	100	100	1	100	100	1
CRR045649	1	100	100	1	100	100	1	100	100	1	100	100	1	96.3	100	1	100	100	1	100	100	1	100	100	1	100	100	1	95.8	100	1	100	100	1	97.3	100	2	98.7;98.7	100.00;100.00	1	100	100	1	100	100	1	100	100	1
CRR045654	1	100	100	1	100	100	1	100	100	1	100	100	1	96.3	100	1	100	100	1	100	100	1	100	100	1	100	100	1	95.8	100	1	100	100	1	97.3	100	2	98.7;98.7	100.00;100.00	1	100	100	1	100	100	1	100	100	1
CRR045658	1	100	100	1	100	100	1	100	100	1	100	100	1	96.3	100	1	100	100	1	100	100	1	100	100	1	100	100	1	95.8	100	1	100	100	1	97.3	100	2	98.7;98.7	100.00;100.00	1	100	100	1	100	100	1	100	100	1
CRR045663	1	100	100	1	100	100	1	100	100	1	100	100	1	96.3	100	1	100	100	1	100	100	1	100	100	1	100	100	1	95.8	100	1	100	100	1	97.3	100	2	98.7;98.7	100.00;100.00	1	100	100	1	100	100	1	100	100	1
CRR045673	1	100	100	1	100	100	1	100	100	1	100	100	1	96.3	100	1	100	100	1	100	100	1	100	100	1	100	100	1	95.8	100	1	100	100	1	97.3	100	2	98.7;98.7	100.00;100.00	1	100	100	1	100	100	1	100	100	1
CRR045675	1	100	100	1	100	100	1	100	100	1	100	100	1	96.3	100	1	100	100	1	100	100	1	100	100	1	100	100	1	95.8	100	1	100	100	1	97.3	100	2	98.7;98.7	100.00;100.00	1	100	100	1	100	100	1	100	100	1
CRR045676	1	100	100	1	100	100	1	100	100	1	100	100	1	96.3	100	1	100	100	1	100	100	1	100	100	1	100	100	1	95.8	100	1	100	100	1	97.3	100	2	98.7;98.7	100.00;100.00	1	100	100	1	100	100	1	100	100	1
CRR045678	1	100	100	1	100	100	1	100	100	1	100	100	1	96.3	100	1	100	100	1	100	100	1	100	100	1	100	100	1	95.8	100	1	100	100	1	97.3	100	2	98.7;98.7	100.00;100.00	1	100	100	1	100	100	1	100	100	1
CRR045680	1	100	100	1	100	100	1	100	100	1	100	100	1	96.3	100	1	100	100	1	100	100	1	100	100	1	100	100	1	95.8	100	1	100	100	1	97.3	100	2	98.7;98.7	100.00;100.00	1	100	100	1	100	100	1	100	100	1
CRR045681	1	100	100	1	100	100	1	100	100	1	100	100	1	96.3	100	1	100	100	1	100	100	1	100	100	1	100	100	1	95.8	100	1	100	100	1	97.3	100	2	98.7;98.7	100.00;100.00	1	100	100	1	100	100	1	100	100	1
CRR045682	1	100	100	1	100	100	1	100	100	1	100	100	1	96.3	100	1	100	100	1	100	100	1	100	100	1	100	100	1	95.8	100	1	100	100	1	97.3	100	2	98.7;98.7	100.00;100.00	1	100	100	1	100	100	1	100	100	1
CRR045684	1	100	100	1	100	100	1	100	100	1	100	100	1	96.3	100	1	100	100	1	100	100	1	100	100	1	100	100	1	95.8	100	1	100	100	1	97.3	100	2	98.7;98.7	100.00;100.00	1	100	100	1	100	100	1	100	100	1
CRR045687	1	100	100	1	100	100	1	100	100	1	100	100	1	96.3	100	1	100	100	1	100	100	1	100	100	1	100	100	1	95.8	100	1	100	100	1	97.3	100	2	98.7;98.7	100.00;100.00	1	100	100	1	100	100	1	100	100	1
CRR045692	1	100	100	1	100	100	1	100	100	1	100	100	1	96.2	100	1	100	100	1	100	100	1	100	100	1	100	100	1	95.7	100	1	100	100	1	97.2	100	2	98.7;98.7	100.00;100.00	1	100	100	1	100	100	1	100	100	1
CRR045694	1	100	100	1	100	100	1	100	100	1	100	100	1	96.3	100	1	100	100	1	100	100	1	100	100	1	100	100	1	95.8	100	1	100	100	1	97.3	100	2	98.7;98.7	100.00;100.00	1	100	100	1	100	100	1	100	100	1
CRR045695	1	100	100	1	100	100	1	100	100	1	100	100	1	96.3	100	1	100	100	1	100	100	1	100	100	1	100	100	1	95.8	100	1	100	100	1	97.3	100	2	98.7;98.7	100.00;100.00	1	100	100	1	100	100	1	100	100	1
CRR045696	1	100	100	1	100	100	1	100	100	1	100	100	1	96.3	100	1	100	100	1	100	100	1	100	100	1	100	100	1	95.8	100	1	100	100	1	97.3	100	2	98.7;98.7	100.00;100.00	1	100	100	1	100	100	1	100	100	1
CRR045700	1	100	100	1	100	100	1	100	100	1	100	100	1	96.3	100	1	100	100	1	100	100	1	100	100	1	100	100	1	95.8	100	1	100	100	1	97.3	100	2	98.7;98.7	100.00;100.00	1	100	100	1	100	100	1	100	100	1
CRR045706	1	100	100	1	100	100	1	100	100	1	100	100	1	96.3	100	1	100	100	1	100	100	1	100	100	1	100	100	1	95.8	100	1	100	100	1	97.3	100	2	98.7;98.7	100.00;100.00	1	100	100	1	100	100	1	100	100	1
CRR045709	1	100	100	1	100	100	1	100	100	1	100	100	1	96.3	100	1	100	100	1	100	100	1	100	100	1	100	100	1	95.8	100	1	100	100	1	97.3	100	2	98.7;98.7	100.00;100.00	1	100	100	1	100	100	1	100	100	1
CRR045710	1	100	100	1	100	100	1	100	100	1	100	100	1	96.3	100	1	100	100	1	100	100	1	100	100	1	100	100	1	95.8	100	1	100	100	1	97.3	100	2	98.7;98.7	100.00;100.00	1	100	100	1	100	100	1	100	100	1
CRR045714	1	100	100	1	100	100	1	100	100	1	100	100	1	96.3	100	1	100	100	1	100	100	1	100	100	1	100	100	1	95.8	100	1	100	100	1	97.3	100	2	98.7;98.7	100.00;100.00	1	100	100	1	100	100	1	100	100	1
CRR045726	1	100	100	1	100	100	1	100	100	1	100	100	1	96.3	100	1	100	100	1	100	100	1	100	100	1	100	100	1	95.8	100	1	100	100	1	97.3	100	2	98.7;98.7	100.00;100.00	1	100	100	1	100	100	1	100	100	1
CRR045727	1	100	100	1	100	100	1	100	100	1	100	100	1	96.2	100	1	100	100	1	100	100	1	100	100	1	100	100	1	95.7	100	1	100	100	1	97.2	100	2	98.7;98.7	100.00;100.00	1	100	100	1	100	100	1	100	100	1
CRR045732	1	100	100	1	100	100	1	100	100	1	100	100	1	96.3	100	1	100	100	1	100	100	1	100	100	1	100	100	1	95.8	100	1	100	100	1	97.3	100	2	98.7;98.7	100.00;100.00	1	100	100	1	100	100	1	100	100	1
CRR045733	1	100	100	1	100	100	1	100	100	1	100	100	1	96.3	100	1	100	100	1	100	100	1	100	100	1	100	100	1	95.8	100	1	100	100	1	97.3	100	2	98.7;98.7	100.00;100.00	1	100	100	1	100	100	1	100	100	1
CRR045735	1	100	100	1	100	100	1	100	100	1	100	100	1	96.3	100	1	100	100	1	100	100	1	100	100	1	100	100	1	95.8	100	1	100	100	1	97.3	100	2	98.7;98.7	100.00;100.00	1	100	100	1	100	100	1	100	100	1
CRR045736	1	99.5	100.41	1	100	100	1	100	100	1	100	100	1	96.2	100	1	100	100	1	100	100	1	100	100	1	100	100	1	95.7	100	1	100	100	1	97.2	100	2	98.7;98.7	100.00;100.00	1	100	100	1	100	100	1	100	100	1
CRR045737	1	100	100	1	100	100	1	100	100	1	100	100	1	96.3	100	1	100	100	1	100	100	1	100	100	1	100	100	1	95.8	100	1	100	100	1	97.3	100	2	98.7;98.7	100.00;100.00	1	100	100	1	100	100	1	100	100	1
CRR045745	1	100	100	1	100	100	1	100	100	1	100	100	1	96.2	100	1	100	100	1	100	100	1	100	100	1	100	100	1	95.7	100	1	100	100	1	97.2	100	2	98.7;98.7	100.00;100.00	1	100	100	1	100	100	1	100	100	1
CRR045747	1	100	100	1	100	100	1	100	100	1	100	100	1	96.2	100	1	100	100	1	100	100	1	100	100	1	100	100	1	95.7	100	1	100	100	1	97.2	100	2	98.7;98.7	100.00;100.00	1	100	100	1	100	100	1	100	100	1
CRR045749	1	100	100	1	100	100	1	100	100	1	100	100	1	96.3	100	1	100	100	1	100	100	1	100	100	1	100	100	1	95.8	100	1	100	100	1	97.3	100	2	98.7;98.7	100.00;100.00	1	100	100	1	100	100	1	100	100	1
CRR045752	1	100	100	1	100	100	1	100	100	1	100	100	1	96.3	100	1	100	100	1	100	100	1	100	100	1	100	100	1	95.8	100	1	100	100	1	97.3	100	2	98.7;98.7	100.00;100.00	1	100	100	1	100	100	1	100	100	1
CRR045756	1	100	100	1	100	100	1	100	100	1	100	100	1	96.3	100	1	100	100	1	100	100	1	100	100	1	100	100	1	95.8	100	1	100	100	1	97.3	100	2	98.7;98.7	100.00;100.00	1	100	100	1	100	100	1	100	100	1
CRR045758	1	100	100	1	100	100	1	100	100	1	100	100	1	96.3	100	1	100	100	1	100	100	1	100	100	1	100	100	1	95.8	100	1	100	100	1	97.3	100	2	98.7;98.7	100.00;100.00	1	100	100	1	100	100	1	100	100	1
CRR045760	1	100	100	1	100	100	1	100	100	1	100	100	1	96.3	100	1	100	100	1	100	100	1	100	100	1	100	100	1	95.8	100	1	100	100	1	97.3	100	2	98.7;98.7	100.00;100.00	1	100	100	1	100	100	1	100	100	1
CRR045761	1	100	100	1	100	100	1	100	100	1	100	100	1	96.3	100	1	100	100	1	100	100	1	100	100	1	100	100	1	95.8	100	1	100	100	1	97.3	100	2	98.7;98.7	100.00;100.00	1	100	100	1	100	100	1	100	100	1
CRR045762	1	100	100	1	100	100	1	100	100	1	100	100	1	96.3	100	1	100	100	1	100	100	1	100	100	1	100	100	1	95.8	100	1	100	100	1	97.3	100	2	98.7;98.7	100.00;100.00	1	100	100	1	100	100	1	100	100	1
CRR045765	1	100	100	1	100	100	1	100	100	1	100	100	1	96.3	100	1	100	100	1	100	100	1	100	100	1	100	100	1	95.8	100	1	100	100	1	97.3	100	2	98.7;98.7	100.00;100.00	1	100	100	1	100	100	1	100	100	1
CRR045766	1	100	100	1	100	100	1	100	100	1	100	100	1	96.3	100	1	100	100	1	100	100	1	100	100	1	100	100	1	95.8	100	1	100	100	1	97.3	100	2	98.7;98.7	100.00;100.00	1	100	100	1	100	100	1	100	100	1
CRR045767	1	100	100	1	100	100	1	100	100	1	100	100	1	96.3	100	1	100	100	1	100	100	1	100	100	1	100	100	1	95.8	100	1	100	100	1	97.3	100	2	98.7;98.7	100.00;100.00	1	100	100	1	100	100	1	100	100	1
CRR045768	1	100	100	1	100	100	1	100	100	1	100	100	1	96.3	100	1	100	100	1	100	100	1	100	100	1	100	100	1	95.8	100	1	100	100	1	97.3	100	2	98.7;98.7	100.00;100.00	1	100	100	1	100	100	1	100	100	1
CRR045769	1	100	100	1	100	100	1	100	100	1	100	100	1	96.3	100	1	100	100	1	100	100	1	100	100	1	100	100	1	95.8	100	1	100	100	1	97.3	100	2	98.7;98.7	100.00;100.00	1	100	100	1	100	100	1	100	100	1
CRR045772	1	100	100	1	100	100	1	100	100	1	100	100	1	96.3	100	1	100	100	1	100	100	1	100	100	1	100	100	1	95.8	100	1	100	100	1	97.3	100	2	98.7;98.7	100.00;100.00	1	100	100	1	100	100	1	100	100	1
CRR045774	1	100	100	1	100	100	1	100	100	1	100	100	1	96.3	100	1	100	100	1	100	100	1	100	100	1	100	100	1	95.8	100	1	100	100	1	97.3	100	2	98.7;98.7	100.00;100.00	1	100	100	1	100	100	1	100	100	1
CRR045776	1	100	100	1	100	100	1	100	100	1	100	100	1	96.3	100	1	100	100	1	100	100	1	100	100	1	100	100	1	95.8	100	1	100	100	1	97.3	100	2	98.7;98.7	100.00;100.00	1	100	100	1	100	100	1	100	100	1
CRR045777	1	100	100	1	100	100	1	100	100	1	100	100	1	96.3	100	1	100	100	1	100	100	1	100	100	1	100	100	1	95.8	100	1	100	100	1	97.3	100	2	98.7;98.7	100.00;100.00	1	100	100	1	100	100	1	100	100	1
CRR045778	1	100	100	1	100	100	1	100	100	1	100	100	1	96.3	100	1	100	100	1	100	100	1	100	100	1	100	100	1	95.8	100	1	100	100	1	97.3	100	2	98.7;98.7	100.00;100.00	1	100	100	1	100	100	1	100	100	1
CRR045779	1	100	100	1	100	100	1	100	100	1	100	100	1	96.3	100	1	100	100	1	100	100	1	100	100	1	100	100	1	95.8	100	1	100	100	1	97.3	100	2	98.7;98.7	100.00;100.00	1	100	100	1	100	100	1	100	100	1
CRR045780	1	100	100	1	100	100	1	100	100	1	100	100	1	96.3	100	1	100	100	1	100	100	1	100	100	1	100	100	1	95.8	100	1	100	100	1	97.3	100	2	98.7;98.7	100.00;100.00	1	100	100	1	100	100	1	100	100	1
CRR045782	1	100	100	1	100	100	1	100	100	1	100	100	1	96.3	100	1	100	100	1	100	100	1	100	100	1	100	100	1	95.8	100	1	100	100	1	97.3	100	2	98.7;98.7	100.00;100.00	1	100	100	1	100	100	1	100	100	1
CRR045783	1	100	100	1	100	100	1	100	100	1	100	100	1	96.3	100	1	100	100	1	100	100	1	100	100	1	100	100	1	95.8	100	1	100	100	1	97.3	100	2	98.7;98.7	100.00;100.00	1	100	100	1	100	100	1	100	100	1
CRR045784	1	99.5	100.41	1	100	100	1	100	100	1	100	100	1	96.2	100	1	100	100	1	100	100	1	100	100	1	100	100	1	95.7	100	1	100	100	1	97.2	100	2	98.7;98.7	100.00;100.00	1	100	100	1	100	100	1	100	100	1
CRR045785	1	99.5	100.41	1	100	100	1	100	100	1	100	100	1	96.2	100	1	100	100	1	100	100	1	100	100	1	100	100	1	95.7	100	1	100	100	1	97.2	100	2	98.7;98.7	100.00;100.00	1	100	100	1	100	100	1	100	100	1
CRR045786	1	100	100	1	100	100	1	100	100	1	100	100	1	96.3	100	1	100	100	1	100	100	1	100	100	1	100	100	1	95.8	100	1	100	100	1	97.3	100	2	98.7;98.7	100.00;100.00	1	100	100	1	100	100	1	100	100	1
CRR045787	1	100	100	1	100	100	1	100	100	1	100	100	1	96.3	100	1	100	100	1	100	100	1	100	100	1	100	100	1	95.8	100	1	100	100	1	97.3	100	2	98.7;98.7	100.00;100.00	1	100	100	1	100	100	1	100	100	1
CRR045789	1	100	100	1	100	100	1	100	100	1	100	100	1	96.3	100	1	100	100	1	100	100	1	100	100	1	100	100	1	95.8	100	1	100	100	1	97.3	100	2	98.7;98.7	100.00;100.00	1	100	100	1	100	100	1	100	100	1
CRR045790	1	100	100	1	100	100	1	100	100	1	100	100	1	96.3	100	1	100	100	1	100	100	1	100	100	1	100	100	1	95.8	100	1	100	100	1	97.3	100	2	98.7;98.7	100.00;100.00	1	100	100	1	100	100	1	100	100	1
CRR045791	1	100	100	1	100	100	1	100	100	1	100	100	1	96.3	100	1	100	100	1	100	100	1	100	100	1	100	100	1	95.8	100	1	100	100	1	97.3	100	2	98.7;98.7	100.00;100.00	1	100	100	1	100	100	1	100	100	1
CRR045792	1	100	100	1	100	100	1	100	100	1	100	100	1	96.3	100	1	100	100	1	100	100	1	100	100	1	100	100	1	95.8	100	1	100	100	1	97.3	100	2	98.7;98.7	100.00;100.00	1	100	100	1	100	100	1	100	100	1
CRR045793	1	100	100	1	100	100	1	100	100	1	100	100	1	96.3	100	1	100	100	1	100	100	1	100	100	1	100	100	1	95.8	100	1	100	100	1	97.3	100	2	98.7;98.7	100.00;100.00	1	100	100	1	100	100	1	100	100	1
CRR045794	1	100	100	1	100	100	1	100	100	1	100	100	1	96.3	100	1	100	100	1	100	100	1	100	100	1	100	100	1	95.8	100	1	100	100	1	97.3	100	2	98.7;98.7	100.00;100.00	1	100	100	1	100	100	1	100	100	1
CRR045795	1	100	100	1	100	100	1	100	100	1	100	100	1	96.3	100	1	100	100	1	100	100	1	100	100	1	100	100	1	95.8	100	1	100	100	1	97.3	100	2	98.7;98.7	100.00;100.00	1	100	100	1	100	100	1	100	100	1
CRR045796	1	100	100	1	100	100	1	100	100	1	100	100	1	96.3	100	1	100	100	1	100	100	1	100	100	1	100	100	1	95.8	100	1	100	100	1	97.3	100	2	98.7;98.7	100.00;100.00	1	100	100	1	100	100	1	100	100	1
CRR045798	1	100	100	1	100	100	1	100	100	1	100	100	1	96.3	100	1	100	100	1	100	100	1	100	100	1	100	100	1	95.8	100	1	100	100	1	97.3	100	2	98.7;98.7	100.00;100.00	1	100	100	1	100	100	1	100	100	1
CRR045799	1	100	100	1	100	100	1	100	100	1	100	100	1	96.3	100	1	100	100	1	100	100	1	100	100	1	100	100	1	95.8	100	1	100	100	1	97.3	100	2	98.7;98.7	100.00;100.00	1	100	100	1	100	100	1	100	100	1
CRR045803	1	99.6	100	1	99.9	100	1	100	100	1	100	100	1	96.3	100	1	100	100	1	99.9	100	1	99.7	100	1	100	100	1	95.8	100	1	99.8	100	1	96.8	100	2	98.7;98.7	100.00;100.00	1	100	100	1	100	100	1	100	100	1
CRR045805	1	100	100	1	100	100	1	100	100	1	100	100	1	96.3	100	1	100	100	1	100	100	1	100	100	1	100	100	1	95.8	100	1	100	100	1	97.3	100	2	98.7;98.7	100.00;100.00	1	100	100	1	100	100	1	100	100	1
CRR045806	1	100	100	1	100	100	1	100	100	1	100	100	1	96.3	100	1	100	100	1	100	100	1	100	100	1	100	100	1	95.8	100	1	100	100	1	97.3	100	2	98.7;98.7	100.00;100.00	1	100	100	1	100	100	1	100	100	1
CRR045809	1	100	100	1	100	100	1	100	100	1	100	100	1	96.3	100	1	100	100	1	100	100	1	100	100	1	100	100	1	95.8	100	1	100	100	1	97.3	100	2	98.7;98.7	100.00;100.00	1	100	100	1	100	100	1	100	100	1
CRR045811	1	100	100	1	100	100	1	100	100	1	100	100	1	96.3	100	1	100	100	1	100	100	1	100	100	1	100	100	1	95.8	100	1	100	100	1	97.3	100	2	98.7;98.7	100.00;100.00	1	100	100	1	100	100	1	100	100	1
CRR045812	1	100	100	1	100	100	1	100	100	1	100	100	1	96.3	100	1	100	100	1	100	100	1	100	100	1	100	100	1	95.8	100	1	100	100	1	97.3	100	2	98.7;98.7	100.00;100.00	1	100	100	1	100	100	1	100	100	1
CRR045815	1	100	100	1	100	100	1	100	100	1	100	100	1	96.3	100	1	100	100	1	100	100	1	100	100	1	100	100	1	95.8	100	1	100	100	1	97.3	100	2	98.7;98.7	100.00;100.00	1	100	100	1	100	100	1	100	100	1
CRR045816	1	100	100	1	100	100	1	100	100	1	100	100	1	96.3	100	1	100	100	1	100	100	1	100	100	1	100	100	1	95.8	100	1	100	100	1	97.3	100	2	98.7;98.7	100.00;100.00	1	100	100	1	100	100	1	100	100	1
CRR045818	1	100	100	1	100	100	1	100	100	1	100	100	1	96.3	100	1	100	100	1	100	100	1	100	100	1	100	100	1	95.8	100	1	100	100	1	97.3	100	2	98.7;98.7	100.00;100.00	1	100	100	1	100	100	1	100	100	1
CRR045819	1	100	100	1	100	100	1	100	100	1	100	100	1	96.3	100	1	100	100	1	100	100	1	100	100	1	100	100	1	95.8	100	1	100	100	1	97.3	100	2	98.7;98.7	100.00;100.00	1	100	100	1	100	100	1	100	100	1
CRR045820	1	100	100	1	100	100	1	100	100	1	100	100	1	96.3	100	1	100	100	1	100	100	1	100	100	1	100	100	1	95.8	100	1	100	100	1	97.3	100	2	98.7;98.7	100.00;100.00	1	100	100	1	100	100	1	100	100	1
CRR045821	1	100	100	1	100	100	1	100	100	1	100	100	1	96.3	100	1	100	100	1	100	100	1	100	100	1	100	100	1	95.8	100	1	100	100	1	97.3	100	2	98.7;98.7	100.00;100.00	1	100	100	1	100	100	1	100	100	1
CRR045822	1	100	100	1	100	100	1	100	100	1	100	100	1	96.3	100	1	100	100	1	100	100	1	100	100	1	100	100	1	95.8	100	1	100	100	1	97.3	100	2	98.7;98.7	100.00;100.00	1	100	100	1	100	100	1	100	100	1
CRR045823	1	100	100	1	100	100	1	100	100	1	100	100	1	96.3	100	1	100	100	1	100	100	1	100	100	1	100	100	1	95.8	100	1	100	100	1	97.3	100	2	98.7;98.7	100.00;100.00	1	100	100	1	100	100	1	100	100	1
CRR045824	1	100	100	1	100	100	1	100	100	1	100	100	1	96.3	100	1	100	100	1	100	100	1	100	100	1	100	100	1	95.8	100	1	100	100	1	97.3	100	2	98.7;98.7	100.00;100.00	1	100	100	1	100	100	1	100	100	1
CRR045825	1	100	100	1	100	100	1	100	100	1	100	100	1	96.3	100	1	100	100	1	100	100	1	100	100	1	100	100	1	95.8	100	1	100	100	1	97.3	100	2	98.7;98.7	100.00;100.00	1	100	100	1	100	100	1	100	100	1
CRR045826	1	99.5	100.41	1	100	100	1	100	100	1	100	100	1	96.2	100	1	100	100	1	100	100	1	100	100	1	100	100	1	95.7	100	1	100	100	1	97.2	100	2	98.7;98.7	100.00;100.00	1	100	100	1	100	100	1	100	100	1
CRR045827	1	100	100	1	100	100	1	100	100	1	100	100	1	96.3	100	1	100	100	1	100	100	1	100	100	1	100	100	1	95.8	100	1	100	100	1	97.3	100	2	98.7;98.7	100.00;100.00	1	100	100	1	100	100	1	100	100	1
CRR045828	1	100	100	1	100	100	1	100	100	1	100	100	1	96.3	100	1	100	100	1	100	100	1	100	100	1	100	100	1	95.8	100	1	100	100	1	97.3	100	2	98.7;98.7	100.00;100.00	1	100	100	1	100	100	1	100	100	1
CRR045830	1	100	100	1	100	100	1	100	100	1	100	100	1	96.3	100	1	100	100	1	100	100	1	100	100	1	100	100	1	95.8	100	1	100	100	1	97.3	100	2	98.7;98.7	100.00;100.00	1	100	100	1	100	100	1	100	100	1
CRR045831	1	100	100	1	100	100	1	100	100	1	100	100	1	96.3	100	1	100	100	1	100	100	1	100	100	1	100	100	1	95.8	100	1	100	100	1	97.3	100	2	98.7;98.7	100.00;100.00	1	100	100	1	100	100	1	100	100	1
CRR045833	1	100	100	1	100	100	1	100	100	1	100	100	1	96.3	100	1	100	100	1	100	100	1	100	100	1	100	100	1	95.8	100	1	100	100	1	97.3	100	2	98.7;98.7	100.00;100.00	1	100	100	1	100	100	1	100	100	1
CRR045835	1	99.5	100.41	1	100	100	1	100	100	1	100	100	1	96.2	100	1	100	100	1	100	100	1	100	100	1	100	100	1	95.7	100	1	100	100	1	97.2	100	2	98.7;98.7	100.00;100.00	1	100	100	1	100	100	1	100	100	1
CRR045837	1	100	100	1	100	100	1	100	100	1	100	100	1	96.3	100	1	100	100	1	100	100	1	100	100	1	100	100	1	95.8	100	1	100	100	1	97.3	100	2	98.7;98.7	100.00;100.00	1	100	100	1	100	100	1	100	100	1
CRR045838	1	100	100	1	100	100	1	100	100	1	100	100	1	96.3	100	1	100	100	1	100	100	1	100	100	1	100	100	1	95.8	100	1	100	100	1	97.3	100	2	98.7;98.7	100.00;100.00	1	100	100	1	100	100	1	100	100	1
CRR045840	1	99.6	100	1	99.9	100	1	100	100	1	100	100	1	96.3	100	1	100	100	1	99.9	100	1	99.7	100	1	100	100	1	95.8	100	1	99.8	100	1	96.8	100	2	98.7;98.7	100.00;100.00	1	100	100	1	100	100	1	100	100	1
CRR045841	1	100	100	1	100	100	1	100	100	1	100	100	1	96.3	100	1	100	100	1	100	100	1	100	100	1	100	100	1	95.8	100	1	100	100	1	97.3	100	2	98.7;98.7	100.00;100.00	1	100	100	1	100	100	1	100	100	1
CRR045843	1	100	100	1	100	100	1	100	100	1	100	100	1	96.3	100	1	100	100	1	100	100	1	100	100	1	100	100	1	95.8	100	1	100	100	1	97.3	100	2	98.7;98.7	100.00;100.00	1	100	100	1	100	100	1	100	100	1
CRR045846	1	100	100	1	100	100	1	100	100	1	100	100	1	96.3	100	1	100	100	1	100	100	1	100	100	1	100	100	1	95.8	100	1	100	100	1	97.3	100	2	98.7;98.7	100.00;100.00	1	100	100	1	100	100	1	100	100	1
CRR045850	1	100	100	1	100	100	1	100	100	1	100	100	1	96.3	100	1	100	100	1	100	100	1	100	100	1	100	100	1	95.8	100	1	100	100	1	97.3	100	2	98.7;98.7	100.00;100.00	1	100	100	1	100	100	1	100	100	1
CRR045851	1	100	100	1	100	100	1	100	100	1	100	100	1	96.3	100	1	100	100	1	100	100	1	100	100	1	100	100	1	95.8	100	1	100	100	1	97.3	100	2	98.7;98.7	100.00;100.00	1	100	100	1	100	100	1	100	100	1
CRR045853	1	100	100	1	100	100	1	100	100	1	100	100	1	96.3	100	1	100	100	1	100	100	1	100	100	1	100	100	1	95.8	100	1	100	100	1	97.3	100	2	98.7;98.7	100.00;100.00	1	100	100	1	100	100	1	100	100	1
CRR045854	1	100	100	1	100	100	1	100	100	1	100	100	1	96.3	100	1	100	100	1	100	100	1	100	100	1	100	100	1	95.8	100	1	100	100	1	97.3	100	2	98.7;98.7	100.00;100.00	1	100	100	1	100	100	1	100	100	1
CRR045856	1	100	100	1	100	100	1	100	100	1	100	100	1	96.3	100	1	100	100	1	100	100	1	100	100	1	100	100	1	95.8	100	1	100	100	1	97.3	100	2	98.7;98.7	100.00;100.00	1	100	100	1	100	100	1	100	100	1
CRR045857	1	99.6	100	1	99.9	100	1	100	100	1	100	100	1	96.3	100	1	100	100	1	99.9	100	1	99.7	100	1	100	100	1	95.8	100	1	99.8	100	1	96.8	100	2	98.7;98.7	100.00;100.00	1	100	100	1	100	100	1	100	100	1
CRR045858	1	100	100	1	100	100	1	100	100	1	100	100	1	96.3	100	1	100	100	1	100	100	1	100	100	1	100	100	1	95.8	100	1	100	100	1	97.3	100	2	98.7;98.7	100.00;100.00	1	100	100	1	100	100	1	100	100	1
CRR045859	1	99.5	100.41	1	100	100	1	100	100	1	100	100	1	96.2	100	1	100	100	1	100	100	1	100	100	1	100	100	1	95.7	100	1	100	100	1	97.2	100	2	98.7;98.7	100.00;100.00	1	100	100	1	100	100	1	100	100	1
CRR045860	1	100	100	1	100	100	1	100	100	1	100	100	1	96.3	100	1	100	100	1	100	100	1	100	100	1	100	100	1	95.8	100	1	100	100	1	97.3	100	2	98.7;98.7	100.00;100.00	1	100	100	1	100	100	1	100	100	1
CRR045861	1	100	100	1	100	100	1	100	100	1	100	100	1	96.3	100	1	100	100	1	100	100	1	100	100	1	100	100	1	95.8	100	1	100	100	1	97.3	100	2	98.7;98.7	100.00;100.00	1	100	100	1	100	100	1	100	100	1
CRR045862	1	100	100	1	100	100	1	100	100	1	100	100	1	96.3	100	1	100	100	1	100	100	1	100	100	1	100	100	1	95.8	100	1	100	100	1	97.3	100	2	98.7;98.7	100.00;100.00	1	100	100	1	100	100	1	100	100	1
CRR045864	1	100	100	1	100	100	1	100	100	1	100	100	1	96.3	100	1	100	100	1	100	100	1	100	100	1	100	100	1	95.8	100	1	100	100	1	97.3	100	2	98.7;98.7	100.00;100.00	1	100	100	1	100	100	1	100	100	1
CRR045866	1	100	100	1	100	100	1	100	100	1	100	100	1	96.3	100	1	100	100	1	100	100	1	100	100	1	100	100	1	95.8	100	1	100	100	1	97.3	100	2	98.7;98.7	100.00;100.00	1	100	100	1	100	100	1	100	100	1
CRR045867	1	100	100	1	100	100	1	100	100	1	100	100	1	96.3	100	1	100	100	1	100	100	1	100	100	1	100	100	1	95.8	100	1	100	100	1	97.3	100	2	98.7;98.7	100.00;100.00	1	100	100	1	100	100	1	100	100	1
CRR045868	1	100	100	1	100	100	1	100	100	1	100	100	1	96.2	100	1	100	100	1	100	100	1	100	100	1	100	100	1	95.7	100	1	100	100	1	97.2	100	2	98.7;98.7	100.00;100.00	1	100	100	1	100	100	1	100	100	1
CRR045869	1	100	100	1	100	100	1	100	100	1	100	100	1	96.2	100	1	100	100	1	100	100	1	100	100	1	100	100	1	95.7	100	1	100	100	1	97.2	100	2	98.7;98.7	100.00;100.00	1	100	100	1	100	100	1	100	100	1
CRR045870	1	100	100	1	100	100	1	100	100	1	100	100	1	96.3	100	1	100	100	1	100	100	1	100	100	1	100	100	1	95.8	100	1	100	100	1	97.3	100	2	98.7;98.7	100.00;100.00	1	100	100	1	100	100	1	100	100	1
CRR045871	1	100	100	1	100	100	1	100	100	1	100	100	1	96.3	100	1	100	100	1	100	100	1	100	100	1	100	100	1	95.8	100	1	100	100	1	97.3	100	2	98.7;98.7	100.00;100.00	1	100	100	1	100	100	1	100	100	1
CRR045872	1	100	100	1	100	100	1	100	100	1	100	100	1	96.3	100	1	100	100	1	100	100	1	100	100	1	100	100	1	95.8	100	1	100	100	1	97.3	100	2	98.7;98.7	100.00;100.00	1	100	100	1	100	100	1	100	100	1
CRR045874	1	100	100	1	100	100	1	100	100	1	100	100	1	96.2	100	1	100	100	1	100	100	1	100	100	1	100	100	1	95.7	100	1	100	100	1	97.2	100	2	98.7;98.7	100.00;100.00	1	100	100	1	100	100	1	100	100	1
CRR045875	1	100	100	1	100	100	1	100	100	1	100	100	1	96.3	100	1	100	100	1	100	100	1	100	100	1	100	100	1	95.8	100	1	100	100	1	97.3	100	2	98.7;98.7	100.00;100.00	1	100	100	1	100	100	1	100	100	1
CRR045876	1	100	100	1	100	100	1	100	100	1	100	100	1	96.3	100	1	100	100	1	100	100	1	100	100	1	100	100	1	95.8	100	1	100	100	1	97.3	100	2	98.7;98.7	100.00;100.00	1	100	100	1	100	100	1	100	100	1
CRR045877	1	100	100	1	100	100	1	100	100	1	100	100	1	96.3	100	1	100	100	1	100	100	1	100	100	1	100	100	1	95.8	100	1	100	100	1	97.3	100	2	98.7;98.7	100.00;100.00	1	100	100	1	100	100	1	100	100	1
CRR045878	1	100	100	1	100	100	1	100	100	1	100	100	1	96.3	100	1	100	100	1	100	100	1	100	100	1	100	100	1	95.8	100	1	100	100	1	97.3	100	2	98.7;98.7	100.00;100.00	1	100	100	1	100	100	1	100	100	1
CRR045879	1	100	100	1	100	100	1	100	100	1	100	100	1	96.3	100	1	100	100	1	100	100	1	100	100	1	100	100	1	95.8	100	1	100	100	1	97.3	100	2	98.7;98.7	100.00;100.00	1	100	100	1	100	100	1	100	100	1
CRR045880	1	100	100	1	100	100	1	100	100	1	100	100	1	96.2	100	1	100	100	1	100	100	1	100	100	1	100	100	1	95.7	100	1	100	100	1	97.2	100	2	98.7;98.7	100.00;100.00	1	100	100	1	100	100	1	100	100	1
CRR045881	1	100	100	1	100	100	1	100	100	1	100	100	1	96.2	100	1	100	100	1	100	100	1	100	100	1	100	100	1	95.7	100	1	100	100	1	97.2	100	2	98.7;98.7	100.00;100.00	1	100	100	1	100	100	1	100	100	1
CRR045882	1	100	100	1	100	100	1	100	100	1	100	100	1	96.3	100	1	100	100	1	100	100	1	100	100	1	100	100	1	95.8	100	1	100	100	1	97.3	100	2	98.7;98.7	100.00;100.00	1	100	100	1	100	100	1	100	100	1
CRR045884	1	100	100	1	100	100	1	100	100	1	100	100	1	96.2	100	1	100	100	1	100	100	1	100	100	1	100	100	1	95.7	100	1	100	100	1	97.2	100	2	98.7;98.7	100.00;100.00	1	100	100	1	100	100	1	100	100	1
CRR045885	1	100	100	1	100	100	1	100	100	1	100	100	1	96.3	100	1	100	100	1	100	100	1	100	100	1	100	100	1	95.8	100	1	100	100	1	97.3	100	2	98.7;98.7	100.00;100.00	1	100	100	1	100	100	1	100	100	1
CRR045886	1	100	100	1	100	100	1	100	100	1	100	100	1	96.3	100	1	100	100	1	100	100	1	100	100	1	100	100	1	95.8	100	1	100	100	1	97.3	100	2	98.7;98.7	100.00;100.00	1	100	100	1	100	100	1	100	100	1
CRR045887	1	100	100	1	100	100	1	100	100	1	100	100	1	96.2	100	1	100	100	1	100	100	1	100	100	1	100	100	1	95.7	100	1	100	100	1	97.2	100	2	98.7;98.7	100.00;100.00	1	100	100	1	100	100	1	100	100	1
CRR045888	1	100	100	1	100	100	1	100	100	1	100	100	1	96.3	100	1	100	100	1	100	100	1	100	100	1	100	100	1	95.8	100	1	100	100	1	97.3	100	2	98.7;98.7	100.00;100.00	1	100	100	1	100	100	1	100	100	1
CRR045889	1	100	100	1	100	100	1	100	100	1	100	100	1	96.3	100	1	100	100	1	100	100	1	100	100	1	100	100	1	95.8	100	1	100	100	1	97.3	100	2	98.7;98.7	100.00;100.00	1	100	100	1	100	100	1	100	100	1
CRR045890	1	100	100	1	100	100	1	100	100	1	100	100	1	96.3	100	1	100	100	1	100	100	1	100	100	1	100	100	1	95.8	100	1	100	100	1	97.3	100	2	98.7;98.7	100.00;100.00	1	100	100	1	100	100	1	100	100	1
CRR045891	1	100	100	1	100	100	1	100	100	1	100	100	1	96.3	100	1	100	100	1	100	100	1	100	100	1	100	100	1	95.8	100	1	100	100	1	97.3	100	2	98.7;98.7	100.00;100.00	1	100	100	1	100	100	1	100	100	1
CRR045892	1	100	100	1	100	100	1	100	100	1	100	100	1	96.2	100	1	100	100	1	100	100	1	100	100	1	100	100	1	95.7	100	1	100	100	1	97.2	100	2	98.7;98.7	100.00;100.00	1	100	100	1	100	100	1	100	100	1
CRR045893	1	100	100	1	100	100	1	100	100	1	100	100	1	96.2	100	1	100	100	1	100	100	1	100	100	1	100	100	1	95.7	100	1	100	100	1	97.2	100	2	98.7;98.7	100.00;100.00	1	100	100	1	100	100	1	100	100	1
CRR045894	1	100	100	1	100	100	1	100	100	1	100	100	1	96.3	100	1	100	100	1	100	100	1	100	100	1	100	100	1	95.8	100	1	100	100	1	97.3	100	2	98.7;98.7	100.00;100.00	1	100	100	1	100	100	1	100	100	1
CRR045896	1	100	100	1	100	100	1	100	100	1	100	100	1	96.3	100	1	100	100	1	100	100	1	100	100	1	100	100	1	95.8	100	1	100	100	1	97.3	100	2	98.7;98.7	100.00;100.00	1	100	100	1	100	100	1	100	100	1
CRR045897	1	100	100	1	100	100	1	100	100	1	100	100	1	96.3	100	1	100	100	1	100	100	1	100	100	1	100	100	1	95.8	100	1	100	100	1	97.3	100	2	98.7;98.7	100.00;100.00	1	100	100	1	100	100	1	100	100	1
CRR045898	1	100	100	1	100	100	1	100	100	1	100	100	1	96.2	100	1	100	100	1	100	100	1	100	100	1	100	100	1	95.7	100	1	100	100	1	97.2	100	2	98.7;98.7	100.00;100.00	1	100	100	1	100	100	1	100	100	1
CRR045899	1	100	100	1	100	100	1	100	100	1	100	100	1	96.3	100	1	100	100	1	100	100	1	100	100	1	100	100	1	95.8	100	1	100	100	1	97.3	100	2	98.7;98.7	100.00;100.00	1	100	100	1	100	100	1	100	100	1
CRR045901	1	100	100	1	100	100	1	100	100	1	100	100	1	96.3	100	1	100	100	1	100	100	1	100	100	1	100	100	1	95.8	100	1	100	100	1	97.3	100	2	98.7;98.7	100.00;100.00	1	100	100	1	100	100	1	100	100	1
CRR045902	1	100	100	1	100	100	1	100	100	1	100	100	1	96.3	100	1	100	100	1	100	100	1	100	100	1	100	100	1	95.8	100	1	100	100	1	97.3	100	2	98.7;98.7	100.00;100.00	1	100	100	1	100	100	1	100	100	1
CRR045904	1	100	100	1	100	100	1	100	100	1	100	100	1	96.3	100	1	100	100	1	100	100	1	100	100	1	100	100	1	95.8	100	1	100	100	1	97.3	100	2	98.7;98.7	100.00;100.00	1	100	100	1	100	100	1	100	100	1
CRR045905	1	100	100	1	100	100	1	100	100	1	100	100	1	96.3	100	1	100	100	1	100	100	1	100	100	1	100	100	1	95.8	100	1	100	100	1	97.3	100	2	98.7;98.7	100.00;100.00	1	100	100	1	100	100	1	100	100	1
CRR045906	1	100	100	1	100	100	1	100	100	1	100	100	1	96.2	100	1	100	100	1	100	100	1	100	100	1	100	100	1	95.7	100	1	100	100	1	97.2	100	2	98.7;98.7	100.00;100.00	1	100	100	1	100	100	1	100	100	1
CRR045910	1	100	100	1	100	100	1	100	100	1	100	100	1	96.3	100	1	100	100	1	100	100	1	100	100	1	100	100	1	95.8	100	1	100	100	1	97.3	100	2	98.7;98.7	100.00;100.00	1	100	100	1	100	100	1	100	100	1
CRR045912	1	99.5	100.41	1	100	100	1	100	100	1	100	100	1	96.2	100	1	100	100	1	100	100	1	100	100	1	100	100	1	95.7	100	1	100	100	1	97.2	100	2	98.7;98.7	100.00;100.00	1	100	100	1	100	100	1	100	100	1
CRR045913	1	100	100	1	100	100	1	100	100	1	100	100	1	96.3	100	1	100	100	1	100	100	1	100	100	1	100	100	1	95.8	100	1	100	100	1	97.3	100	2	98.7;98.7	100.00;100.00	1	100	100	1	100	100	1	100	100	1
CRR045915	1	100	100	1	100	100	1	100	100	1	100	100	1	96.3	100	1	100	100	1	100	100	1	100	100	1	100	100	1	95.8	100	1	100	100	1	97.3	100	2	98.7;98.7	100.00;100.00	1	100	100	1	100	100	1	100	100	1
CRR045917	1	100	100	1	100	100	1	100	100	1	100	100	1	96.3	100	1	100	100	1	100	100	1	100	100	1	100	100	1	95.8	100	1	100	100	1	97.3	100	2	98.7;98.7	100.00;100.00	1	100	100	1	100	100	1	100	100	1
CRR045918	1	100	100	1	100	100	1	100	100	1	100	100	1	96.3	100	1	100	100	1	100	100	1	100	100	1	100	100	1	95.8	100	1	100	100	1	97.3	100	2	98.7;98.7	100.00;100.00	1	100	100	1	100	100	1	100	100	1
CRR045920	1	100	100	1	100	100	1	100	100	1	100	100	1	96.3	100	1	100	100	1	100	100	1	100	100	1	100	100	1	95.8	100	1	100	100	1	97.3	100	2	98.7;98.7	100.00;100.00	1	100	100	1	100	100	1	100	100	1
CRR045925	1	100	100	1	100	100	1	100	100	1	100	100	1	96.2	100	1	100	100	1	100	100	1	100	100	1	100	100	1	95.7	100	1	100	100	1	97.2	100	2	98.7;98.7	100.00;100.00	1	100	100	1	100	100	1	100	100	1
CRR045928	1	100	100	1	100	100	1	100	100	1	100	100	1	96.2	100	1	100	100	1	100	100	1	100	100	1	100	100	1	95.7	100	1	100	100	1	97.2	100	2	98.7;98.7	100.00;100.00	1	100	100	1	100	100	1	100	100	1
CRR045931	1	100	100	1	100	100	1	100	100	1	100	100	1	96.2	100	1	100	100	1	100	100	1	100	100	1	100	100	1	95.7	100	1	100	100	1	97.2	100	2	98.7;98.7	100.00;100.00	1	100	100	1	100	100	1	100	100	1
CRR045932	1	100	100	1	100	100	1	100	100	1	100	100	1	96.3	100	1	100	100	1	100	100	1	100	100	1	100	100	1	95.8	100	1	100	100	1	97.3	100	2	98.7;98.7	100.00;100.00	1	100	100	1	100	100	1	100	100	1
CRR045936	1	100	100	1	100	100	1	100	100	1	100	100	1	96.3	100	1	100	100	1	100	100	1	100	100	1	100	100	1	95.8	100	1	100	100	1	97.3	100	2	98.7;98.7	100.00;100.00	1	100	100	1	100	100	1	100	100	1
CRR045937	1	100	100	1	100	100	1	100	100	1	100	100	1	96.3	100	1	100	100	1	100	100	1	100	100	1	100	100	1	95.8	100	1	100	100	1	97.3	100	2	98.7;98.7	100.00;100.00	1	100	100	1	100	100	1	100	100	1
CRR045938	1	100	100	1	100	100	1	100	100	1	100	100	1	96.3	100	1	100	100	1	100	100	1	100	100	1	100	100	1	95.8	100	1	100	100	1	97.3	100	2	98.7;98.7	100.00;100.00	1	100	100	1	100	100	1	100	100	1
CRR045939	1	100	100	1	100	100	1	100	100	1	100	100	1	96.3	100	1	100	100	1	100	100	1	100	100	1	100	100	1	95.8	100	1	100	100	1	97.3	100	2	98.7;98.7	100.00;100.00	1	100	100	1	100	100	1	100	100	1
CRR045941	1	100	100	1	100	100	1	100	100	1	100	100	1	96.3	100	1	100	100	1	100	100	1	100	100	1	100	100	1	95.8	100	1	100	100	1	97.3	100	2	98.7;98.7	100.00;100.00	1	100	100	1	100	100	1	100	100	1
CRR045943	1	100	100	1	100	100	1	100	100	1	100	100	1	96.3	100	1	100	100	1	100	100	1	100	100	1	100	100	1	95.8	100	1	100	100	1	97.3	100	2	98.7;98.7	100.00;100.00	1	100	100	1	100	100	1	100	100	1
CRR045944	1	100	100	1	100	100	1	100	100	1	100	100	1	96.3	100	1	100	100	1	100	100	1	100	100	1	100	100	1	95.8	100	1	100	100	1	97.3	100	2	98.7;98.7	100.00;100.00	1	100	100	1	100	100	1	100	100	1
CRR045945	1	100	100	1	100	100	1	100	100	1	100	100	1	96.3	100	1	100	100	1	100	100	1	100	100	1	100	100	1	95.8	100	1	100	100	1	97.3	100	2	98.7;98.7	100.00;100.00	1	100	100	1	100	100	1	100	100	1
CRR045946	1	99.5	100.41	1	100	100	1	100	100	1	100	100	1	96.2	100	1	100	100	1	100	100	1	100	100	1	100	100	1	95.7	100	1	100	100	1	97.2	100	2	98.7;98.7	100.00;100.00	1	100	100	1	100	100	1	100	100	1
CRR045948	1	99.5	100.41	1	100	100	1	100	100	1	100	100	1	96.2	100	1	100	100	1	100	100	1	100	100	1	100	100	1	95.7	100	1	100	100	1	97.2	100	2	98.7;98.7	100.00;100.00	1	100	100	1	100	100	1	100	100	1
CRR045949	1	100	100	1	100	100	1	100	100	1	100	100	1	96.3	100	1	100	100	1	100	100	1	100	100	1	100	100	1	95.8	100	1	100	100	1	97.3	100	2	98.7;98.7	100.00;100.00	1	100	100	1	100	100	1	100	100	1
CRR045950	1	100	100	1	100	100	1	100	100	1	100	100	1	96.2	100	1	100	100	1	100	100	1	100	100	1	100	100	1	95.7	100	1	100	100	1	97.2	100	2	98.7;98.7	100.00;100.00	1	100	100	1	100	100	1	100	100	1
CRR045951	1	99.5	100.41	1	100	100	1	100	100	1	100	100	1	96.2	100	1	100	100	1	100	100	1	100	100	1	100	100	1	95.7	100	1	100	100	1	97.2	100	2	98.7;98.7	100.00;100.00	1	100	100	1	100	100	1	100	100	1
CRR045952	1	99.5	100.41	1	100	100	1	100	100	1	100	100	1	96.2	100	1	100	100	1	100	100	1	100	100	1	100	100	1	95.7	100	1	100	100	1	97.2	100	2	98.7;98.7	100.00;100.00	1	100	100	1	100	100	1	100	100	1
CRR045953	1	100	100	1	100	100	1	100	100	1	100	100	1	96.3	100	1	100	100	1	100	100	1	100	100	1	100	100	1	95.8	100	1	100	100	1	97.3	100	2	98.7;98.7	100.00;100.00	1	100	100	1	100	100	1	100	100	1
CRR045956	1	100	100	1	100	100	1	100	100	1	100	100	1	96.2	100	1	100	100	1	100	100	1	100	100	1	100	100	1	95.7	100	1	100	100	1	97.2	100	2	98.7;98.7	100.00;100.00	1	100	100	1	100	100	1	100	100	1
CRR045957	1	100	100	1	100	100	1	100	100	1	100	100	1	96.3	100	1	100	100	1	100	100	1	100	100	1	100	100	1	95.8	100	1	100	100	1	97.3	100	2	98.7;98.7	100.00;100.00	1	100	100	1	100	100	1	100	100	1
CRR045959	1	100	100	1	100	100	1	100	100	1	100	100	1	96.3	100	1	100	100	1	100	100	1	100	100	1	100	100	1	95.8	100	1	100	100	1	97.3	100	2	98.7;98.7	100.00;100.00	1	100	100	1	100	100	1	100	100	1
CRR045960	1	100	100	1	100	100	1	100	100	1	100	100	1	96.3	100	1	100	100	1	100	100	1	100	100	1	100	100	1	95.8	100	1	100	100	1	97.3	100	2	98.7;98.7	100.00;100.00	1	100	100	1	100	100	1	100	100	1
CRR045967	1	100	100	1	100	100	1	100	100	1	100	100	1	96.3	100	1	100	100	1	100	100	1	100	100	1	100	100	1	95.8	100	1	100	100	1	97.3	100	2	98.7;98.7	100.00;100.00	1	100	100	1	100	100	1	100	100	1
CRR045969	1	99.6	100	1	99.9	100	1	100	100	1	100	100	1	96.3	100	1	100	100	1	99.9	100	1	99.7	100	1	100	100	1	95.8	100	1	99.8	100	1	96.8	100	2	98.7;98.7	100.00;100.00	1	100	100	1	100	100	1	100	100	1
CRR045972	1	100	100	1	100	100	1	100	100	1	100	100	1	96.2	100	1	100	100	1	100	100	1	100	100	1	100	100	1	95.7	100	1	100	100	1	97.2	100	2	98.7;98.7	100.00;100.00	1	100	100	1	100	100	1	100	100	1
CRR045977	1	100	100	1	100	100	1	100	100	1	100	100	1	96.2	100	1	100	100	1	100	100	1	100	100	1	100	100	1	95.7	100	1	100	100	1	97.2	100	2	98.7;98.7	100.00;100.00	1	100	100	1	100	100	1	100	100	1
CRR046004	1	100	100	1	100	100	1	100	100	1	100	100	1	96.3	100	1	100	100	1	100	100	1	100	100	1	100	100	1	95.8	100	1	100	100	1	97.3	100	2	98.7;98.7	100.00;100.00	1	100	100	1	100	100	1	100	100	1
CRR046009	1	100	100	1	100	100	1	100	100	1	100	100	1	96.3	100	1	100	100	1	100	100	1	100	100	1	100	100	1	95.8	100	1	100	100	1	97.3	100	2	98.7;98.7	100.00;100.00	1	100	100	1	100	100	1	100	100	1
CRR046012	1	100	100	1	100	100	1	100	100	1	100	100	1	96.3	100	1	100	100	1	100	100	1	100	100	1	100	100	1	95.8	100	1	100	100	1	97.3	100	2	98.7;98.7	100.00;100.00	1	100	100	1	100	100	1	100	100	1
CRR046013	1	100	100	1	100	100	1	100	100	1	100	100	1	96.3	100	1	100	100	1	100	100	1	100	100	1	100	100	1	95.8	100	1	100	100	1	97.3	100	2	98.7;98.7	100.00;100.00	1	100	100	1	100	100	1	100	100	1
CRR046014	1	100	100	1	100	100	1	100	100	1	100	100	1	96.3	100	1	100	100	1	100	100	1	100	100	1	100	100	1	95.8	100	1	100	100	1	97.3	100	2	98.7;98.7	100.00;100.00	1	100	100	1	100	100	1	100	100	1
CRR046015	1	100	100	1	100	100	1	100	100	1	100	100	1	96.3	100	1	100	100	1	100	100	1	100	100	1	100	100	1	95.8	100	1	100	100	1	97.3	100	2	98.7;98.7	100.00;100.00	1	100	100	1	100	100	1	100	100	1
CRR046016	1	100	100	1	100	100	1	100	100	1	100	100	1	96.3	100	1	100	100	1	100	100	1	100	100	1	100	100	1	95.8	100	1	100	100	1	97.3	100	2	98.7;98.7	100.00;100.00	1	100	100	1	100	100	1	100	100	1
CRR046021	1	100	100	1	100	100	1	100	100	1	100	100	1	96.3	100	1	100	100	1	100	100	1	100	100	1	100	100	1	95.8	100	1	100	100	1	97.3	100	2	98.7;98.7	100.00;100.00	1	100	100	1	100	100	1	100	100	1
CRR046022	1	100	100	1	100	100	1	100	100	1	100	100	1	96.3	100	1	100	100	1	100	100	1	100	100	1	100	100	1	95.8	100	1	100	100	1	97.3	100	2	98.7;98.7	100.00;100.00	1	100	100	1	100	100	1	100	100	1
CRR046023	1	100	100	1	100	100	1	100	100	1	100	100	1	96.3	100	1	100	100	1	100	100	1	100	100	1	100	100	1	95.8	100	1	100	100	1	97.3	100	2	98.7;98.7	100.00;100.00	1	100	100	1	100	100	1	100	100	1
CRR046025	1	100	100	1	100	100	1	100	100	1	100	100	1	96.3	100	1	100	100	1	100	100	1	100	100	1	100	100	1	95.8	100	1	100	100	1	97.3	100	2	98.7;98.7	100.00;100.00	1	100	100	1	100	100	1	100	100	1
CRR046026	1	100	100	1	100	100	1	100	100	1	100	100	1	96.2	100	1	100	100	1	100	100	1	100	100	1	100	100	1	95.7	100	1	100	100	1	97.2	100	2	98.7;98.7	100.00;100.00	1	100	100	1	100	100	1	100	100	1
CRR046030	1	100	100	1	100	100	1	100	100	1	100	100	1	96.3	100	1	100	100	1	100	100	1	100	100	1	100	100	1	95.8	100	1	100	100	1	97.3	100	2	98.7;98.7	100.00;100.00	1	100	100	1	100	100	1	100	100	1
CRR046032	1	100	100	1	100	100	1	100	100	1	100	100	1	96.3	100	1	100	100	1	100	100	1	100	100	1	100	100	1	95.8	100	1	100	100	1	97.3	100	2	98.7;98.7	100.00;100.00	1	100	100	1	100	100	1	100	100	1
CRR046033	1	100	100	1	100	100	1	100	100	1	100	100	1	96.3	100	1	100	100	1	100	100	1	100	100	1	100	100	1	95.8	100	1	100	100	1	97.3	100	2	98.7;98.7	100.00;100.00	1	100	100	1	100	100	1	100	100	1
CRR046034	1	100	100	1	100	100	1	100	100	1	100	100	1	96.3	100	1	100	100	1	100	100	1	100	100	1	100	100	1	95.8	100	1	100	100	1	97.3	100	2	98.7;98.7	100.00;100.00	1	100	100	1	100	100	1	100	100	1
R4155	1	100	100	1	100	100	1	100	100	1	100	100	1	96.3	100	1	100	100	1	100	100	1	100	100	1	100	100	1	95.8	100	1	100	100	1	97.3	100	2	98.7;98.7	100.00;100.00	1	100	100	1	100	100	1	100	100	1
R4156	1	100	100	1	100	100	1	100	100	1	100	100	1	96.3	100	1	100	100	1	100	100	1	100	100	1	100	100	1	95.8	100	1	100	100	1	97.3	100	2	98.7;98.7	100.00;100.00	1	100	100	1	100	100	1	100	100	1
R4157	1	100	100	1	100	100	1	100	100	1	100	100	1	96.3	100	1	100	100	1	100	100	1	100	100	1	100	100	1	95.8	100	1	100	100	1	97.3	100	2	98.7;98.7	100.00;100.00	1	100	100	1	100	100	1	100	100	1
R4158	1	100	100	1	100	100	1	100	100	1	100	100	1	96.3	100	1	100	100	1	100	100	1	100	100	1	100	100	1	95.8	100	1	100	100	1	97.3	100	2	98.7;98.7	100.00;100.00	1	100	100	1	100	100	1	100	100	1
R4159	1	100	100	1	100	100	1	100	100	1	100	100	1	96.3	100	1	100	100	1	100	100	1	100	100	1	100	100	1	95.8	100	1	100	100	1	97.3	100	2	98.7;98.7	100.00;100.00	1	100	100	1	100	100	1	100	100	1
R4160	1	100	100	1	100	100	1	100	100	1	100	100	1	96.3	100	1	100	100	1	100	100	1	100	100	1	100	100	1	95.8	100	1	100	100	1	97.3	100	2	98.7;98.7	100.00;100.00	1	100	100	1	100	100	1	100	100	1
R4161	1	100	100	1	100	100	1	100	100	1	100	100	1	96.3	100	1	100	100	1	100	100	1	100	100	1	100	100	1	95.8	100	1	100	100	1	97.3	100	2	98.7;98.7	100.00;100.00	1	100	100	1	100	100	1	100	100	1
R4162	1	100	100	1	100	100	1	100	100	1	100	100	1	96.3	100	1	100	100	1	100	100	1	100	100	1	100	100	1	95.8	100	1	100	100	1	97.3	100	2	98.7;98.7	100.00;100.00	1	100	100	1	100	100	1	100	100	1
R4163	1	100	100	1	100	100	1	100	100	1	100	100	1	96.3	100	1	100	100	1	100	100	1	100	100	1	100	100	1	95.8	100	1	100	100	1	97.3	100	2	98.7;98.7	100.00;100.00	1	100	100	1	100	100	1	100	100	1
R4164	1	100	100	1	100	100	1	100	100	1	100	100	1	96.3	100	1	100	100	1	100	100	1	100	100	1	100	100	1	95.8	100	1	100	100	1	97.3	100	2	98.7;98.7	100.00;100.00	1	100	100	1	100	100	1	100	100	1
R4165	1	100	100	1	100	100	1	100	100	1	100	100	1	96.3	100	1	100	100	1	100	100	1	100	100	1	100	100	1	95.8	100	1	100	100	1	97.3	100	2	98.7;98.7	100.00;100.00	1	100	100	1	100	100	1	100	100	1
R4166	1	100	100	1	100	100	1	100	100	1	100	100	1	96.3	100	1	100	100	1	100	100	1	100	100	1	100	100	1	95.8	100	1	100	100	1	97.3	100	2	98.7;98.7	100.00;100.00	1	100	100	1	100	100	1	100	100	1
R4167	1	99.5	100.41	1	100	100	1	100	100	1	100	100	1	96.2	100	1	100	100	1	100	100	1	100	100	1	100	100	1	95.7	100	1	100	100	1	97.2	100	2	98.7;98.7	100.00;100.00	1	100	100	1	100	100	1	100	100	1
R4170	1	100	100	1	100	100	1	100	100	1	100	100	1	96.3	100	1	100	100	1	100	100	1	100	100	1	100	100	1	95.8	100	1	100	100	1	97.3	100	2	98.7;98.7	100.00;100.00	1	100	100	1	100	100	1	100	100	1
R4171	1	100	100	1	100	100	1	100	100	1	100	100	1	96.3	100	1	100	100	1	100	100	1	100	100	1	100	100	1	95.8	100	1	100	100	1	97.3	100	2	98.7;98.7	100.00;100.00	1	100	100	1	100	100	1	100	100	1
R4172	1	100	100	1	100	100	1	100	100	1	100	100	1	96.3	100	1	100	100	1	100	100	1	100	100	1	100	100	1	95.8	100	1	100	100	1	97.3	100	2	98.7;98.7	100.00;100.00	1	100	100	1	100	100	1	100	100	1
R4173	1	100	100	1	100	100	1	100	100	1	100	100	1	96.3	100	1	100	100	1	100	100	1	100	100	1	100	100	1	95.8	100	1	100	100	1	97.3	100	2	98.7;98.7	100.00;100.00	1	100	100	1	100	100	1	100	100	1
R4174	1	100	100	1	100	100	1	100	100	1	100	100	1	96.3	100	1	100	100	1	100	100	1	100	100	1	100	100	1	95.8	100	1	100	100	1	97.3	100	2	98.7;98.7	100.00;100.00	1	100	100	1	100	100	1	100	100	1
R4176	1	100	100	1	100	100	1	100	100	1	100	100	1	96.3	100	1	100	100	1	100	100	1	100	100	1	100	100	1	95.8	100	1	100	100	1	97.3	100	2	98.7;98.7	100.00;100.00	1	100	100	1	100	100	1	100	100	1
R4178	1	100	100	1	100	100	1	100	100	1	100	100	1	96.3	100	1	100	100	1	100	100	1	100	100	1	100	100	1	95.8	100	1	100	100	1	97.3	100	2	98.7;98.7	100.00;100.00	1	100	100	1	100	100	1	100	100	1
R4179	1	100	100	1	100	100	1	100	100	1	100	100	1	96.3	100	1	100	100	1	100	100	1	100	100	1	100	100	1	95.8	100	1	100	100	1	97.3	100	2	98.7;98.7	100.00;100.00	1	100	100	1	100	100	1	100	100	1
R4180	1	100	100	1	100	100	1	100	100	1	100	100	1	96.2	100	1	100	100	1	100	100	1	100	100	1	100	100	1	95.7	100	1	100	100	1	97.2	100	2	98.7;98.7	100.00;100.00	1	100	100	1	100	100	1	100	100	1
R4181	1	99.5	100.41	1	100	100	1	100	100	1	100	100	1	96.2	100	1	100	100	1	100	100	1	100	100	1	100	100	1	95.7	100	1	100	100	1	97.2	100	2	98.7;98.7	100.00;100.00	1	100	100	1	100	100	1	100	100	1
R4182	1	100	100	1	100	100	1	100	100	1	100	100	1	96.3	100	1	100	100	1	100	100	1	100	100	1	100	100	1	95.8	100	1	100	100	1	97.3	100	2	98.7;98.7	100.00;100.00	1	100	100	1	100	100	1	100	100	1
R4183	1	100	100	1	100	100	1	100	100	1	100	100	1	96.2	100	1	100	100	1	100	100	1	100	100	1	100	100	1	95.7	100	1	100	100	1	97.2	100	2	98.7;98.7	100.00;100.00	1	100	100	1	100	100	1	100	100	1
R4185	1	100	100	1	100	100	1	100	100	1	100	100	1	96.3	100	1	100	100	1	100	100	1	100	100	1	100	100	1	95.8	100	1	100	100	1	97.3	100	2	98.7;98.7	100.00;100.00	1	100	100	1	100	100	1	100	100	1
R4186	1	100	100	1	100	100	1	100	100	1	100	100	1	96.3	100	1	100	100	1	100	100	1	100	100	1	100	100	1	95.8	100	1	100	100	1	97.3	100	2	98.7;98.7	100.00;100.00	1	100	100	1	100	100	1	100	100	1
R4187	1	99.5	100.41	1	100	100	1	100	100	1	100	100	1	96.2	100	1	100	100	1	100	100	1	100	100	1	100	100	1	95.7	100	1	100	100	1	97.2	100	2	98.7;98.7	100.00;100.00	1	100	100	1	100	100	1	100	100	1
R4188	1	100	100	1	100	100	1	100	100	1	100	100	1	96.3	100	1	100	100	1	100	100	1	100	100	1	100	100	1	95.8	100	1	100	100	1	97.3	100	2	98.7;98.7	100.00;100.00	1	100	100	1	100	100	1	100	100	1
R4189	1	99.5	100.41	1	100	100	1	100	100	1	100	100	1	96.2	100	1	100	100	1	100	100	1	100	100	1	100	100	1	95.7	100	1	100	100	1	97.2	100	2	98.7;98.7	100.00;100.00	1	100	100	1	100	100	1	100	100	1
R4190	1	100	100	1	100	100	1	100	100	1	100	100	1	96.2	100	1	100	100	1	100	100	1	100	100	1	100	100	1	95.7	100	1	100	100	1	97.2	100	2	98.7;98.7	100.00;100.00	1	100	100	1	100	100	1	100	100	1
R4192	1	100	100	1	100	100	1	100	100	1	100	100	1	96.3	100	1	100	100	1	100	100	1	100	100	1	100	100	1	95.8	100	1	100	100	1	97.3	100	2	98.7;98.7	100.00;100.00	1	100	100	1	100	100	1	100	100	1
R4193	1	100	100	1	100	100	1	100	100	1	100	100	1	96.3	100	1	100	100	1	100	100	1	100	100	1	100	100	1	95.8	100	1	100	100	1	97.3	100	2	98.7;98.7	100.00;100.00	1	100	100	1	100	100	1	100	100	1
R4194	1	100	100	1	100	100	1	100	100	1	100	100	1	96.3	100	1	100	100	1	100	100	1	100	100	1	100	100	1	95.8	100	1	100	100	1	97.3	100	2	98.7;98.7	100.00;100.00	1	100	100	1	100	100	1	100	100	1
R4195	1	100	100	1	100	100	1	100	100	1	100	100	1	96.2	100	1	100	100	1	100	100	1	100	100	1	100	100	1	95.7	100	1	100	100	1	97.2	100	2	98.7;98.7	100.00;100.00	1	100	100	1	100	100	1	100	100	1
R4196	1	100	100	1	100	100	1	100	100	1	100	100	1	96.3	100	1	100	100	1	100	100	1	100	100	1	100	100	1	95.8	100	1	100	100	1	97.3	100	2	98.7;98.7	100.00;100.00	1	100	100	1	100	100	1	100	100	1
R4197	1	100	100	1	100	100	1	100	100	1	100	100	1	96.2	100	1	100	100	1	100	100	1	100	100	1	100	100	1	95.7	100	1	100	100	1	97.2	100	2	98.7;98.7	100.00;100.00	1	100	100	1	100	100	1	100	100	1
R4198	1	100	100	1	100	100	1	100	100	1	100	100	1	96.2	100	1	100	100	1	100	100	1	100	100	1	100	100	1	95.7	100	1	100	100	1	97.2	100	2	98.7;98.7	100.00;100.00	1	100	100	1	100	100	1	100	100	1
R4199	1	100	100	1	100	100	1	100	100	1	100	100	1	96.3	100	1	100	100	1	100	100	1	100	100	1	100	100	1	95.8	100	1	100	100	1	97.3	100	2	98.7;98.7	100.00;100.00	1	100	100	1	100	100	1	100	100	1
R4201	1	100	100	1	100	100	1	100	100	1	100	100	1	96.3	100	1	100	100	1	100	100	1	100	100	1	100	100	1	95.8	100	1	100	100	1	97.3	100	2	98.7;98.7	100.00;100.00	1	100	100	1	100	100	1	100	100	1
R4202	1	100	100	1	100	100	1	100	100	1	100	100	1	96.3	100	1	100	100	1	100	100	1	100	100	1	100	100	1	95.8	100	1	100	100	1	97.3	100	2	98.7;98.7	100.00;100.00	1	100	100	1	100	100	1	100	100	1
R4203	1	100	100	1	100	100	1	100	100	1	100	100	1	96.3	100	1	100	100	1	100	100	1	100	100	1	100	100	1	95.8	100	1	100	100	1	97.3	100	2	98.7;98.7	100.00;100.00	1	100	100	1	100	100	1	100	100	1
R4205	1	100	100	1	100	100	1	100	100	1	100	100	1	96.3	100	1	100	100	1	100	100	1	100	100	1	100	100	1	95.8	100	1	100	100	1	97.3	100	2	98.7;98.7	100.00;100.00	1	100	100	1	100	100	1	100	100	1
R4206	1	100	100	1	100	100	1	100	100	1	100	100	1	96.3	100	1	100	100	1	100	100	1	100	100	1	100	100	1	95.8	100	1	100	100	1	97.3	100	2	98.7;98.7	100.00;100.00	1	100	100	1	100	100	1	100	100	1
R4207	1	100	100	1	100	100	1	100	100	1	100	100	1	96.3	100	1	100	100	1	100	100	1	100	100	1	100	100	1	95.8	100	1	100	100	1	97.3	100	2	98.7;98.7	100.00;100.00	1	100	100	1	100	100	1	100	100	1
R4208	1	100	100	1	100	100	1	100	100	1	100	100	1	96.3	100	1	100	100	1	100	100	1	100	100	1	100	100	1	95.8	100	1	100	100	1	97.3	100	2	98.7;98.7	100.00;100.00	1	100	100	1	100	100	1	100	100	1
R4209	1	99.6	100	1	99.9	100	1	100	100	1	100	100	1	96.3	100	1	100	100	1	99.9	100	1	99.7	100	1	100	100	1	95.8	100	1	99.8	100	1	96.8	100	2	98.7;98.7	100.00;100.00	1	100	100	1	100	100	1	100	100	1
R4210	1	100	100	1	100	100	1	100	100	1	100	100	1	96.2	100	1	100	100	1	100	100	1	100	100	1	100	100	1	95.7	100	1	100	100	1	97.2	100	2	98.7;98.7	100.00;100.00	1	100	100	1	100	100	1	100	100	1
R4211	1	100	100	1	100	100	1	100	100	1	100	100	1	96.3	100	1	100	100	1	100	100	1	100	100	1	100	100	1	95.8	100	1	100	100	1	97.3	100	2	98.7;98.7	100.00;100.00	1	100	100	1	100	100	1	100	100	1
R4212	1	100	100	1	100	100	1	100	100	1	100	100	1	96.2	100	1	100	100	1	100	100	1	100	100	1	100	100	1	95.7	100	1	100	100	1	97.2	100	2	98.7;98.7	100.00;100.00	1	100	100	1	100	100	1	100	100	1
R4213	1	100	100	1	100	100	1	100	100	1	100	100	1	96.3	100	1	100	100	1	100	100	1	100	100	1	100	100	1	95.8	100	1	100	100	1	97.3	100	2	98.7;98.7	100.00;100.00	1	100	100	1	100	100	1	100	100	1
R4214	1	100	100	1	100	100	1	100	100	1	100	100	1	96.3	100	1	100	100	1	100	100	1	100	100	1	100	100	1	95.8	100	1	100	100	1	97.3	100	2	98.7;98.7	100.00;100.00	1	100	100	1	100	100	1	100	100	1
R4215	1	100	100	1	100	100	1	100	100	1	100	100	1	96.3	100	1	100	100	1	100	100	1	100	100	1	100	100	1	95.8	100	1	100	100	1	97.3	100	2	98.7;98.7	100.00;100.00	1	100	100	1	100	100	1	100	100	1
R4216	1	100	100	1	100	100	1	100	100	1	100	100	1	96.2	100	1	100	100	1	100	100	1	100	100	1	100	100	1	95.7	100	1	100	100	1	97.2	100	2	98.7;98.7	100.00;100.00	1	100	100	1	100	100	1	100	100	1
R4217	1	100	100	1	100	100	1	100	100	1	100	100	1	96.3	100	1	100	100	1	100	100	1	100	100	1	100	100	1	95.8	100	1	100	100	1	97.3	100	2	98.7;98.7	100.00;100.00	1	100	100	1	100	100	1	100	100	1
R4218	1	100	100	1	100	100	1	100	100	1	100	100	1	96.3	100	1	100	100	1	100	100	1	100	100	1	100	100	1	95.8	100	1	100	100	1	97.3	100	2	98.7;98.7	100.00;100.00	1	100	100	1	100	100	1	100	100	1
R4219	1	100	100	1	100	100	1	100	100	1	100	100	1	96.3	100	1	100	100	1	100	100	1	100	100	1	100	100	1	95.8	100	1	100	100	1	97.3	100	2	98.7;98.7	100.00;100.00	1	100	100	1	100	100	1	100	100	1
R4220	1	100	100	1	100	100	1	100	100	1	100	100	1	96.3	100	1	100	100	1	100	100	1	100	100	1	100	100	1	95.8	100	1	100	100	1	97.3	100	2	98.7;98.7	100.00;100.00	1	100	100	1	100	100	1	100	100	1
R4221	1	100	100	1	100	100	1	100	100	1	100	100	1	96.3	100	1	100	100	1	100	100	1	100	100	1	100	100	1	95.8	100	1	100	100	1	97.3	100	2	98.7;98.7	100.00;100.00	1	100	100	1	100	100	1	100	100	1
R4222	1	100	100	1	100	100	1	100	100	1	100	100	1	96.3	100	1	100	100	1	100	100	1	100	100	1	100	100	1	95.8	100	1	100	100	1	97.3	100	2	98.7;98.7	100.00;100.00	1	100	100	1	100	100	1	100	100	1
R4223	1	100	100	1	100	100	1	100	100	1	100	100	1	96.3	100	1	100	100	1	100	100	1	100	100	1	100	100	1	95.8	100	1	100	100	1	97.3	100	2	98.7;98.7	100.00;100.00	1	100	100	1	100	100	1	100	100	1
R4224	1	100	100	1	100	100	1	100	100	1	100	100	1	96.3	100	1	100	100	1	100	100	1	100	100	1	100	100	1	95.8	100	1	100	100	1	97.3	100	2	98.7;98.7	100.00;100.00	1	100	100	1	100	100	1	100	100	1
R4225	1	100	100	1	100	100	1	100	100	1	100	100	1	96.2	100	1	100	100	1	100	100	1	100	100	1	100	100	1	95.7	100	1	100	100	1	97.2	100	2	98.7;98.7	100.00;100.00	1	100	100	1	100	100	1	100	100	1
R4226	1	100	100	1	100	100	1	100	100	1	100	100	1	96.3	100	1	100	100	1	100	100	1	100	100	1	100	100	1	95.8	100	1	100	100	1	97.3	100	2	98.7;98.7	100.00;100.00	1	100	100	1	100	100	1	100	100	1
R4227	1	100	100	1	100	100	1	100	100	1	100	100	1	96.3	100	1	100	100	1	100	100	1	100	100	1	100	100	1	95.8	100	1	100	100	1	97.3	100	2	98.7;98.7	100.00;100.00	1	100	100	1	100	100	1	100	100	1
R4228	1	100	100	1	100	100	1	100	100	1	100	100	1	96.3	100	1	100	100	1	100	100	1	100	100	1	100	100	1	95.8	100	1	100	100	1	97.3	100	2	98.7;98.7	100.00;100.00	1	100	100	1	100	100	1	100	100	1
R4229	1	100	100	1	100	100	1	100	100	1	100	100	1	96.3	100	1	100	100	1	100	100	1	100	100	1	100	100	1	95.8	100	1	100	100	1	97.3	100	2	98.7;98.7	100.00;100.00	1	100	100	1	100	100	1	100	100	1
R4230	1	100	100	1	100	100	1	100	100	1	100	100	1	96.3	100	1	100	100	1	100	100	1	100	100	1	100	100	1	95.8	100	1	100	100	1	97.3	100	2	98.7;98.7	100.00;100.00	1	100	100	1	100	100	1	100	100	1
R4231	1	100	100	1	100	100	1	100	100	1	100	100	1	96.3	100	1	100	100	1	100	100	1	100	100	1	100	100	1	95.8	100	1	100	100	1	97.3	100	2	98.7;98.7	100.00;100.00	1	100	100	1	100	100	1	100	100	1
R4232	1	100	100	1	100	100	1	100	100	1	100	100	1	96.2	100	1	100	100	1	100	100	1	100	100	1	100	100	1	95.7	100	1	100	100	1	97.2	100	2	98.7;98.7	100.00;100.00	1	100	100	1	100	100	1	100	100	1
R4233	1	100	100	1	100	100	1	100	100	1	100	100	1	96.3	100	1	100	100	1	100	100	1	100	100	1	100	100	1	95.8	100	1	100	100	1	97.3	100	2	98.7;98.7	100.00;100.00	1	100	100	1	100	100	1	100	100	1
R4234	1	100	100	1	100	100	1	100	100	1	100	100	1	96.3	100	1	100	100	1	100	100	1	100	100	1	100	100	1	95.8	100	1	100	100	1	97.3	100	2	98.7;98.7	100.00;100.00	1	100	100	1	100	100	1	100	100	1
R4235	1	100	100	1	100	100	1	100	100	1	100	100	1	96.3	100	1	100	100	1	100	100	1	100	100	1	100	100	1	95.8	100	1	100	100	1	97.3	100	2	98.7;98.7	100.00;100.00	1	100	100	1	100	100	1	100	100	1
R4236	1	100	100	1	100	100	1	100	100	1	100	100	1	96.2	100	1	100	100	1	100	100	1	100	100	1	100	100	1	95.7	100	1	100	100	1	97.2	100	2	98.7;98.7	100.00;100.00	1	100	100	1	100	100	1	100	100	1
R4237	1	100	100	1	100	100	1	100	100	1	100	100	1	96.3	100	1	100	100	1	100	100	1	100	100	1	100	100	1	95.8	100	1	100	100	1	97.3	100	2	98.7;98.7	100.00;100.00	1	100	100	1	100	100	1	100	100	1
R4238	1	100	100	1	100	100	1	100	100	1	100	100	1	96.3	100	1	100	100	1	100	100	1	100	100	1	100	100	1	95.8	100	1	100	100	1	97.3	100	2	98.7;98.7	100.00;100.00	1	100	100	1	100	100	1	100	100	1
R4239	1	100	100	1	100	100	1	100	100	1	100	100	1	96.3	100	1	100	100	1	100	100	1	100	100	1	100	100	1	95.8	100	1	100	100	1	97.3	100	2	98.7;98.7	100.00;100.00	1	100	100	1	100	100	1	100	100	1
R4240	1	100	100	1	100	100	1	100	100	1	100	100	1	96.3	100	1	100	100	1	100	100	1	100	100	1	100	100	1	95.8	100	1	100	100	1	97.3	100	2	98.7;98.7	100.00;100.00	1	100	100	1	100	100	1	100	100	1
R4241	1	100	100	1	100	100	1	100	100	1	100	100	1	96.3	100	1	100	100	1	100	100	1	100	100	1	100	100	1	95.8	100	1	100	100	1	97.3	100	2	98.7;98.7	100.00;100.00	1	100	100	1	100	100	1	100	100	1
R4242	1	100	100	1	100	100	1	100	100	1	100	100	1	96.3	100	1	100	100	1	100	100	1	100	100	1	100	100	1	95.8	100	1	100	100	1	97.3	100	2	98.7;98.7	100.00;100.00	1	100	100	1	100	100	1	100	100	1
R4243	1	100	100	1	100	100	1	100	100	1	100	100	1	96.3	100	1	100	100	1	100	100	1	100	100	1	100	100	1	95.8	100	1	100	100	1	97.3	100	2	98.7;98.7	100.00;100.00	1	100	100	1	100	100	1	100	100	1
R4244	1	100	100	1	100	100	1	100	100	1	100	100	1	96.3	100	1	100	100	1	100	100	1	100	100	1	100	100	1	95.8	100	1	100	100	1	97.3	100	2	98.7;98.7	100.00;100.00	1	100	100	1	100	100	1	100	100	1
R4245	1	100	100	1	100	100	1	100	100	1	100	100	1	96.3	100	1	100	100	1	100	100	1	100	100	1	100	100	1	95.8	100	1	100	100	1	97.3	100	2	98.7;98.7	100.00;100.00	1	100	100	1	100	100	1	100	100	1
R4246	1	100	100	1	100	100	1	100	100	1	100	100	1	96.3	100	1	100	100	1	100	100	1	100	100	1	100	100	1	95.8	100	1	100	100	1	97.3	100	2	98.7;98.7	100.00;100.00	1	100	100	1	100	100	1	100	100	1
R4247	1	100	100	1	100	100	1	100	100	1	100	100	1	96.3	100	1	100	100	1	100	100	1	100	100	1	100	100	1	95.8	100	1	100	100	1	97.3	100	2	98.7;98.7	100.00;100.00	1	100	100	1	100	100	1	100	100	1
R4248	1	100	100	1	100	100	1	100	100	1	100	100	1	96.3	100	1	100	100	1	100	100	1	100	100	1	100	100	1	95.8	100	1	100	100	1	97.3	100	2	98.7;98.7	100.00;100.00	1	100	100	1	100	100	1	100	100	1
R4249	1	100	100	1	100	100	1	100	100	1	100	100	1	96.3	100	1	100	100	1	100	100	1	100	100	1	100	100	1	95.8	100	1	100	100	1	97.3	100	2	98.7;98.7	100.00;100.00	1	100	100	1	100	100	1	100	100	1
R4250	1	100	100	1	100	100	1	100	100	1	100	100	1	96.3	100	1	100	100	1	100	100	1	100	100	1	100	100	1	95.8	100	1	100	100	1	97.3	100	2	98.7;98.7	100.00;100.00	1	100	100	1	100	100	1	100	100	1
R4251	1	100	100	1	100	100	1	100	100	1	100	100	1	96.2	100	1	100	100	1	100	100	1	100	100	1	100	100	1	95.7	100	1	100	100	1	97.2	100	2	98.7;98.7	100.00;100.00	1	100	100	1	100	100	1	100	100	1
R4252	1	100	100	1	100	100	1	100	100	1	100	100	1	96.3	100	1	100	100	1	100	100	1	100	100	1	100	100	1	95.8	100	1	100	100	1	97.3	100	2	98.7;98.7	100.00;100.00	1	100	100	1	100	100	1	100	100	1
R4253	1	100	100	1	100	100	1	100	100	1	100	100	1	96.3	100	1	100	100	1	100	100	1	100	100	1	100	100	1	95.8	100	1	100	100	1	97.3	100	2	98.7;98.7	100.00;100.00	1	100	100	1	100	100	1	100	100	1
R4254	1	100	100	1	100	100	1	100	100	1	100	100	1	96.3	100	1	100	100	1	100	100	1	100	100	1	100	100	1	95.8	100	1	100	100	1	97.3	100	2	98.7;98.7	100.00;100.00	1	100	100	1	100	100	1	100	100	1
R4255	1	100	100	1	100	100	1	100	100	1	100	100	1	96.3	100	1	100	100	1	100	100	1	100	100	1	100	100	1	95.8	100	1	100	100	1	97.3	100	2	98.7;98.7	100.00;100.00	1	100	100	1	100	100	1	100	100	1
R4256	1	100	100	1	100	100	1	100	100	1	100	100	1	96.3	100	1	100	100	1	100	100	1	100	100	1	100	100	1	95.8	100	1	100	100	1	97.3	100	2	98.7;98.7	100.00;100.00	1	100	100	1	100	100	1	100	100	1
R4257	1	100	100	1	100	100	1	100	100	1	100	100	1	96.3	100	1	100	100	1	100	100	1	100	100	1	100	100	1	95.8	100	1	100	100	1	97.3	100	2	98.7;98.7	100.00;100.00	1	100	100	1	100	100	1	100	100	1
R4258	1	100	100	1	100	100	1	100	100	1	100	100	1	96.3	100	1	100	100	1	100	100	1	100	100	1	100	100	1	95.8	100	1	100	100	1	97.3	100	2	98.7;98.7	100.00;100.00	1	100	100	1	100	100	1	100	100	1
R4259	1	100	100	1	100	100	1	100	100	1	100	100	1	96.3	100	1	100	100	1	100	100	1	100	100	1	100	100	1	95.8	100	1	100	100	1	97.3	100	2	98.7;98.7	100.00;100.00	1	100	100	1	100	100	1	100	100	1
R4260	1	100	100	1	100	100	1	100	100	1	100	100	1	96.2	100	1	100	100	1	100	100	1	100	100	1	100	100	1	95.7	100	1	100	100	1	97.2	100	2	98.7;98.7	100.00;100.00	1	100	100	1	100	100	1	100	100	1
R4261	1	100	100	1	100	100	1	100	100	1	100	100	1	96.3	100	1	100	100	1	100	100	1	100	100	1	100	100	1	95.8	100	1	100	100	1	97.3	100	2	98.7;98.7	100.00;100.00	1	100	100	1	100	100	1	100	100	1
R4262	1	100	100	1	100	100	1	100	100	1	100	100	1	96.3	100	1	100	100	1	100	100	1	100	100	1	100	100	1	95.8	100	1	100	100	1	97.3	100	2	98.7;98.7	100.00;100.00	1	100	100	1	100	100	1	100	100	1
R4263	1	100	100	1	100	100	1	100	100	1	100	100	1	96.3	100	1	100	100	1	100	100	1	100	100	1	100	100	1	95.8	100	1	100	100	1	97.3	100	2	98.7;98.7	100.00;100.00	1	100	100	1	100	100	1	100	100	1
R4264	1	100	100	1	100	100	1	100	100	1	100	100	1	96.3	100	1	100	100	1	100	100	1	100	100	1	100	100	1	95.8	100	1	100	100	1	97.3	100	2	98.7;98.7	100.00;100.00	1	100	100	1	100	100	1	100	100	1
R4265	1	100	100	1	100	100	1	100	100	1	100	100	1	96.2	100	1	100	100	1	100	100	1	100	100	1	100	100	1	95.7	100	1	100	100	1	97.2	100	2	98.7;98.7	100.00;100.00	1	100	100	1	100	100	1	100	100	1
R4266	1	100	100	1	100	100	1	100	100	1	100	100	1	96.3	100	1	100	100	1	100	100	1	100	100	1	100	100	1	95.8	100	1	100	100	1	97.3	100	2	98.7;98.7	100.00;100.00	1	100	100	1	100	100	1	100	100	1
R4267	1	100	100	1	100	100	1	100	100	1	100	100	1	96.3	100	1	100	100	1	100	100	1	100	100	1	100	100	1	95.8	100	1	100	100	1	97.3	100	2	98.7;98.7	100.00;100.00	1	100	100	1	100	100	1	100	100	1
R4268	1	100	100	1	100	100	1	100	100	1	100	100	1	96.3	100	1	100	100	1	100	100	1	100	100	1	100	100	1	95.8	100	1	100	100	1	97.3	100	2	98.7;98.7	100.00;100.00	1	100	100	1	100	100	1	100	100	1
R4269	1	100	100	1	100	100	1	100	100	1	100	100	1	96.3	100	1	100	100	1	100	100	1	100	100	1	100	100	1	95.8	100	1	100	100	1	97.3	100	2	98.7;98.7	100.00;100.00	1	100	100	1	100	100	1	100	100	1
R4270	1	100	100	1	100	100	1	100	100	1	100	100	1	96.2	100	1	100	100	1	100	100	1	100	100	1	100	100	1	95.7	100	1	100	100	1	97.2	100	2	98.7;98.7	100.00;100.00	1	100	100	1	100	100	1	100	100	1
R4271	1	100	100	1	100	100	1	100	100	1	100	100	1	96.3	100	1	100	100	1	100	100	1	100	100	1	100	100	1	95.8	100	1	100	100	1	97.3	100	2	98.7;98.7	100.00;100.00	1	100	100	1	100	100	1	100	100	1
R4272	1	100	100	1	100	100	1	100	100	1	100	100	1	96.3	100	1	100	100	1	100	100	1	100	100	1	100	100	1	95.8	100	1	100	100	1	97.3	100	2	98.7;98.7	100.00;100.00	1	100	100	1	100	100	1	100	100	1
R4273	1	100	100	1	100	100	1	100	100	1	100	100	1	96.3	100	1	100	100	1	100	100	1	100	100	1	100	100	1	95.8	100	1	100	100	1	97.3	100	2	98.7;98.7	100.00;100.00	1	100	100	1	100	100	1	100	100	1
R4274	1	100	100	1	100	100	1	100	100	1	100	100	1	96.2	100	1	100	100	1	100	100	1	100	100	1	100	100	1	95.7	100	1	100	100	1	97.2	100	2	98.7;98.7	100.00;100.00	1	100	100	1	100	100	1	100	100	1
R4275	1	100	100	1	100	100	1	100	100	1	100	100	1	96.3	100	1	100	100	1	100	100	1	100	100	1	100	100	1	95.8	100	1	100	100	1	97.3	100	2	98.7;98.7	100.00;100.00	1	100	100	1	100	100	1	100	100	1
R4276	1	100	100	1	100	100	1	100	100	1	100	100	1	96.3	100	1	100	100	1	100	100	1	100	100	1	100	100	1	95.8	100	1	100	100	1	97.3	100	2	98.7;98.7	100.00;100.00	1	100	100	1	100	100	1	100	100	1
R4277	1	100	100	1	100	100	1	100	100	1	100	100	1	96.3	100	1	100	100	1	100	100	1	100	100	1	100	100	1	95.8	100	1	100	100	1	97.3	100	2	98.7;98.7	100.00;100.00	1	100	100	1	100	100	1	100	100	1
R4278	1	100	100	1	100	100	1	100	100	1	100	100	1	96.3	100	1	100	100	1	100	100	1	100	100	1	100	100	1	95.8	100	1	100	100	1	97.3	100	2	98.7;98.7	100.00;100.00	1	100	100	1	100	100	1	100	100	1
R4279	1	100	100	1	100	100	1	100	100	1	100	100	1	96.3	100	1	100	100	1	100	100	1	100	100	1	100	100	1	95.8	100	1	100	100	1	97.3	100	2	98.7;98.7	100.00;100.00	1	100	100	1	100	100	1	100	100	1
R4280	1	100	100	1	100	100	1	100	100	1	100	100	1	96.3	100	1	100	100	1	100	100	1	100	100	1	100	100	1	95.8	100	1	100	100	1	97.3	100	2	98.7;98.7	100.00;100.00	1	100	100	1	100	100	1	100	100	1
R4281	1	100	100	1	100	100	1	100	100	1	100	100	1	96.3	100	1	100	100	1	100	100	1	100	100	1	100	100	1	95.8	100	1	100	100	1	97.3	100	2	98.7;98.7	100.00;100.00	1	100	100	1	100	100	1	100	100	1
R4282	1	100	100	1	100	100	1	100	100	1	100	100	1	96.3	100	1	100	100	1	100	100	1	100	100	1	100	100	1	95.8	100	1	100	100	1	97.3	100	2	98.7;98.7	100.00;100.00	1	100	100	1	100	100	1	100	100	1
R4283	1	100	100	1	100	100	1	100	100	1	100	100	1	96.3	100	1	100	100	1	100	100	1	100	100	1	100	100	1	95.8	100	1	100	100	1	97.3	100	2	98.7;98.7	100.00;100.00	1	100	100	1	100	100	1	100	100	1
R4284	1	100	100	1	100	100	1	100	100	1	100	100	1	96.3	100	1	100	100	1	100	100	1	100	100	1	100	100	1	95.8	100	1	100	100	1	97.3	100	2	98.7;98.7	100.00;100.00	1	100	100	1	100	100	1	100	100	1
R4285	1	100	100	1	100	100	1	100	100	1	100	100	1	96.3	100	1	100	100	1	100	100	1	100	100	1	100	100	1	95.8	100	1	100	100	1	97.3	100	2	98.7;98.7	100.00;100.00	1	100	100	1	100	100	1	100	100	1
R4286	1	100	100	1	100	100	1	100	100	1	100	100	1	96.3	100	1	100	100	1	100	100	1	100	100	1	100	100	1	95.8	100	1	100	100	1	97.3	100	2	98.7;98.7	100.00;100.00	1	100	100	1	100	100	1	100	100	1
R4287	1	100	100	1	100	100	1	100	100	1	100	100	1	96.3	100	1	100	100	1	100	100	1	100	100	1	100	100	1	95.8	100	1	100	100	1	97.3	100	2	98.7;98.7	100.00;100.00	1	100	100	1	100	100	1	100	100	1
R4288	1	100	100	1	100	100	1	100	100	1	100	100	1	96.3	100	1	100	100	1	100	100	1	100	100	1	100	100	1	95.8	100	1	100	100	1	97.3	100	2	98.7;98.7	100.00;100.00	1	100	100	1	100	100	1	100	100	1
R4289	1	100	100	1	100	100	1	100	100	1	100	100	1	96.3	100	1	100	100	1	100	100	1	100	100	1	100	100	1	95.8	100	1	100	100	1	97.3	100	2	98.7;98.7	100.00;100.00	1	100	100	1	100	100	1	100	100	1
R4290	1	100	100	1	100	100	1	100	100	1	100	100	1	96.3	100	1	100	100	1	100	100	1	100	100	1	100	100	1	95.8	100	1	100	100	1	97.3	100	2	98.7;98.7	100.00;100.00	1	100	100	1	100	100	1	100	100	1
R4291	1	100	100	1	100	100	1	100	100	1	100	100	1	96.3	100	1	100	100	1	100	100	1	100	100	1	100	100	1	95.8	100	1	100	100	1	97.3	100	2	98.7;98.7	100.00;100.00	1	100	100	1	100	100	1	100	100	1
R4292	1	100	100	1	100	100	1	100	100	1	100	100	1	96.3	100	1	100	100	1	100	100	1	100	100	1	100	100	1	95.8	100	1	100	100	1	97.3	100	2	98.7;98.7	100.00;100.00	1	100	100	1	100	100	1	100	100	1
R4293	1	100	100	1	100	100	1	100	100	1	100	100	1	96.3	100	1	100	100	1	100	100	1	100	100	1	100	100	1	95.8	100	1	100	100	1	97.3	100	2	98.7;98.7	100.00;100.00	1	100	100	1	100	100	1	100	100	1
R4294	1	100	100	1	100	100	1	100	100	1	100	100	1	96.3	100	1	100	100	1	100	100	1	100	100	1	100	100	1	95.8	100	1	100	100	1	97.3	100	2	98.7;98.7	100.00;100.00	1	100	100	1	100	100	1	100	100	1
R4295	1	100	100	1	100	100	1	100	100	1	100	100	1	96.3	100	1	100	100	1	100	100	1	100	100	1	100	100	1	95.8	100	1	100	100	1	97.3	100	2	98.7;98.7	100.00;100.00	1	100	100	1	100	100	1	100	100	1
R4296	1	100	100	1	100	100	1	100	100	1	100	100	1	96.3	100	1	100	100	1	100	100	1	100	100	1	100	100	1	95.8	100	1	100	100	1	97.3	100	2	98.7;98.7	100.00;100.00	1	100	100	1	100	100	1	100	100	1
R4297	1	100	100	1	100	100	1	100	100	1	100	100	1	96.3	100	1	100	100	1	100	100	1	100	100	1	100	100	1	95.8	100	1	100	100	1	97.3	100	2	98.7;98.7	100.00;100.00	1	100	100	1	100	100	1	100	100	1
R4298	1	100	100	1	100	100	1	100	100	1	100	100	1	96.3	100	1	100	100	1	100	100	1	100	100	1	100	100	1	95.8	100	1	100	100	1	97.3	100	2	98.7;98.7	100.00;100.00	1	100	100	1	100	100	1	100	100	1
R4299	1	100	100	1	100	100	1	100	100	1	100	100	1	96.3	100	1	100	100	1	100	100	1	100	100	1	100	100	1	95.8	100	1	100	100	1	97.3	100	2	98.7;98.7	100.00;100.00	1	100	100	1	100	100	1	100	100	1
R4300	1	100	100	1	100	100	1	100	100	1	100	100	1	96.3	100	1	100	100	1	100	100	1	100	100	1	100	100	1	95.8	100	1	100	100	1	97.3	100	2	98.7;98.7	100.00;100.00	1	100	100	1	100	100	1	100	100	1
R4301	1	100	100	1	100	100	1	100	100	1	100	100	1	96.3	100	1	100	100	1	100	100	1	100	100	1	100	100	1	95.8	100	1	100	100	1	97.3	100	2	98.7;98.7	100.00;100.00	1	100	100	1	100	100	1	100	100	1
R4302	1	100	100	1	100	100	1	100	100	1	100	100	1	96.3	100	1	100	100	1	100	100	1	100	100	1	100	100	1	95.8	100	1	100	100	1	97.3	100	2	98.7;98.7	100.00;100.00	1	100	100	1	100	100	1	100	100	1
R4303	1	100	100	1	100	100	1	100	100	1	100	100	1	96.3	100	1	100	100	1	100	100	1	100	100	1	100	100	1	95.8	100	1	100	100	1	97.3	100	2	98.7;98.7	100.00;100.00	1	100	100	1	100	100	1	100	100	1
R4304	1	100	100	1	100	100	1	100	100	1	100	100	1	96.3	100	1	100	100	1	100	100	1	100	100	1	100	100	1	95.8	100	1	100	100	1	97.3	100	2	98.7;98.7	100.00;100.00	1	100	100	1	100	100	1	100	100	1
R4305	1	100	100	1	100	100	1	100	100	1	100	100	1	96.3	100	1	100	100	1	100	100	1	100	100	1	100	100	1	95.8	100	1	100	100	1	97.3	100	2	98.7;98.7	100.00;100.00	1	100	100	1	100	100	1	100	100	1
R4306	1	100	100	1	100	100	1	100	100	1	100	100	1	96.3	100	1	100	100	1	100	100	1	100	100	1	100	100	1	95.8	100	1	100	100	1	97.3	100	2	98.7;98.7	100.00;100.00	1	100	100	1	100	100	1	100	100	1
R4307	1	100	100	1	100	100	1	100	100	1	100	100	1	96.3	100	1	100	100	1	100	100	1	100	100	1	100	100	1	95.8	100	1	100	100	1	97.3	100	2	98.7;98.7	100.00;100.00	1	100	100	1	100	100	1	100	100	1
R4308	1	100	100	1	100	100	1	100	100	1	100	100	1	96.3	100	1	100	100	1	100	100	1	100	100	1	100	100	1	95.8	100	1	100	100	1	97.3	100	2	98.7;98.7	100.00;100.00	1	100	100	1	100	100	1	100	100	1
R4309	1	100	100	1	100	100	1	100	100	1	100	100	1	96.3	100	1	100	100	1	100	100	1	100	100	1	100	100	1	95.8	100	1	100	100	1	97.3	100	2	98.7;98.7	100.00;100.00	1	100	100	1	100	100	1	100	100	1
R4310	1	100	100	1	100	100	1	100	100	1	100	100	1	96.3	100	1	100	100	1	100	100	1	100	100	1	100	100	1	95.8	100	1	100	100	1	97.3	100	2	98.7;98.7	100.00;100.00	1	100	100	1	100	100	1	100	100	1
R4311	1	100	100	1	100	100	1	100	100	1	100	100	1	96.3	100	1	100	100	1	100	100	1	100	100	1	100	100	1	95.8	100	1	100	100	1	97.3	100	2	98.7;98.7	100.00;100.00	1	100	100	1	100	100	1	100	100	1
R4313	1	100	100	1	100	100	1	100	100	1	100	100	1	96.3	100	1	100	100	1	100	100	1	100	100	1	100	100	1	95.8	100	1	100	100	1	97.3	100	2	98.7;98.7	100.00;100.00	1	100	100	1	100	100	1	100	100	1
R4314	1	100	100	1	100	100	1	100	100	1	100	100	1	96.3	100	1	100	100	1	100	100	1	100	100	1	100	100	1	95.8	100	1	100	100	1	97.3	100	2	98.7;98.7	100.00;100.00	1	100	100	1	100	100	1	100	100	1
R4315	1	100	100	1	100	100	1	100	100	1	100	100	1	96.3	100	1	100	100	1	100	100	1	100	100	1	100	100	1	95.8	100	1	100	100	1	97.3	100	2	98.7;98.7	100.00;100.00	1	100	100	1	100	100	1	100	100	1
R4316	1	100	100	1	100	100	1	100	100	1	100	100	1	96.3	100	1	100	100	1	100	100	1	100	100	1	100	100	1	95.8	100	1	100	100	1	97.3	100	2	98.7;98.7	100.00;100.00	1	100	100	1	100	100	1	100	100	1
R4317	1	100	100	1	100	100	1	100	100	1	100	100	1	96.3	100	1	100	100	1	100	100	1	100	100	1	100	100	1	95.8	100	1	100	100	1	97.3	100	2	98.7;98.7	100.00;100.00	1	100	100	1	100	100	1	100	100	1
R4318	1	100	100	1	100	100	1	100	100	1	100	100	1	96.3	100	1	100	100	1	100	100	1	100	100	1	100	100	1	95.8	100	1	100	100	1	97.3	100	2	98.7;98.7	100.00;100.00	1	100	100	1	100	100	1	100	100	1
R4319	1	100	100	1	100	100	1	100	100	1	100	100	1	96.3	100	1	100	100	1	100	100	1	100	100	1	100	100	1	95.8	100	1	100	100	1	97.3	100	2	98.7;98.7	100.00;100.00	1	100	100	1	100	100	1	100	100	1
R4320	1	100	100	1	100	100	1	100	100	1	100	100	1	96.3	100	1	100	100	1	100	100	1	100	100	1	100	100	1	95.8	100	1	100	100	1	97.3	100	2	98.7;98.7	100.00;100.00	1	100	100	1	100	100	1	100	100	1
R4321	1	100	100	1	100	100	1	100	100	1	100	100	1	96.3	100	1	100	100	1	100	100	1	100	100	1	100	100	1	95.8	100	1	100	100	1	97.3	100	2	98.7;98.7	100.00;100.00	1	100	100	1	100	100	1	100	100	1
R4322	1	100	100	1	100	100	1	100	100	1	100	100	1	96.3	100	1	100	100	1	100	100	1	100	100	1	100	100	1	95.8	100	1	100	100	1	97.3	100	2	98.7;98.7	100.00;100.00	1	100	100	1	100	100	1	100	100	1
R4323	1	100	100	1	100	100	1	100	100	1	100	100	1	96.3	100	1	100	100	1	100	100	1	100	100	1	100	100	1	95.8	100	1	100	100	1	97.3	100	2	98.7;98.7	100.00;100.00	1	100	100	1	100	100	1	100	100	1
R4324	1	100	100	1	100	100	1	100	100	1	100	100	1	96.3	100	1	100	100	1	100	100	1	100	100	1	100	100	1	95.8	100	1	100	100	1	97.3	100	2	98.7;98.7	100.00;100.00	1	100	100	1	100	100	1	100	100	1
R4325	1	100	100	1	100	100	1	100	100	1	100	100	1	96.3	100	1	100	100	1	100	100	1	100	100	1	100	100	1	95.8	100	1	100	100	1	97.3	100	2	98.7;98.7	100.00;100.00	1	100	100	1	100	100	1	100	100	1
R4326	1	100	100	1	100	100	1	100	100	1	100	100	1	96.2	100	1	100	100	1	100	100	1	100	100	1	100	100	1	95.7	100	1	100	100	1	97.2	100	2	98.7;98.7	100.00;100.00	1	100	100	1	100	100	1	100	100	1
R4327	1	100	100	1	100	100	1	100	100	1	100	100	1	96.3	100	1	100	100	1	100	100	1	100	100	1	100	100	1	95.8	100	1	100	100	1	97.3	100	2	98.7;98.7	100.00;100.00	1	100	100	1	100	100	1	100	100	1
R4328	1	100	100	1	100	100	1	100	100	1	100	100	1	96.3	100	1	100	100	1	100	100	1	100	100	1	100	100	1	95.8	100	1	100	100	1	97.3	100	2	98.7;98.7	100.00;100.00	1	100	100	1	100	100	1	100	100	1
R4329	1	100	100	1	100	100	1	100	100	1	100	100	1	96.3	100	1	100	100	1	100	100	1	100	100	1	100	100	1	95.8	100	1	100	100	1	97.3	100	2	98.7;98.7	100.00;100.00	1	100	100	1	100	100	1	100	100	1
R4330	1	99.6	100	1	99.9	100	1	100	100	1	100	100	1	96.3	100	1	100	100	1	99.9	100	1	99.7	100	1	100	100	1	95.8	100	1	99.8	100	1	96.8	100	2	98.7;98.7	100.00;100.00	1	100	100	1	100	100	1	100	100	1
R4331	1	100	100	1	100	100	1	100	100	1	100	100	1	96.3	100	1	100	100	1	100	100	1	100	100	1	100	100	1	95.8	100	1	100	100	1	97.3	100	2	98.7;98.7	100.00;100.00	1	100	100	1	100	100	1	100	100	1
R4332	1	100	100	1	100	100	1	100	100	1	100	100	1	96.3	100	1	100	100	1	100	100	1	100	100	1	100	100	1	95.8	100	1	100	100	1	97.3	100	2	98.7;98.7	100.00;100.00	1	100	100	1	100	100	1	100	100	1
R4333	1	100	100	1	100	100	1	100	100	1	100	100	1	96.3	100	1	100	100	1	100	100	1	100	100	1	100	100	1	95.8	100	1	100	100	1	97.3	100	2	98.7;98.7	100.00;100.00	1	100	100	1	100	100	1	100	100	1
R4334	1	100	100	1	100	100	1	100	100	1	100	100	1	96.3	100	1	100	100	1	100	100	1	100	100	1	100	100	1	95.8	100	1	100	100	1	97.3	100	2	98.7;98.7	100.00;100.00	1	100	100	1	100	100	1	100	100	1
R4335	1	100	100	1	100	100	1	100	100	1	100	100	1	96.3	100	1	100	100	1	100	100	1	100	100	1	100	100	1	95.8	100	1	100	100	1	97.3	100	2	98.7;98.7	100.00;100.00	1	100	100	1	100	100	1	100	100	1
R4336	1	100	100	1	100	100	1	100	100	1	100	100	1	96.3	100	1	100	100	1	100	100	1	100	100	1	100	100	1	95.8	100	1	100	100	1	97.3	100	2	98.7;98.7	100.00;100.00	1	100	100	1	100	100	1	100	100	1
R4337	1	100	100	1	100	100	1	100	100	1	100	100	1	96.3	100	1	100	100	1	100	100	1	100	100	1	100	100	1	95.8	100	1	100	100	1	97.3	100	2	98.7;98.7	100.00;100.00	1	100	100	1	100	100	1	100	100	1
R4338	1	100	100	1	100	100	1	100	100	1	100	100	1	96.2	100	1	100	100	1	100	100	1	100	100	1	100	100	1	95.7	100	1	100	100	1	97.2	100	2	98.7;98.7	100.00;100.00	1	100	100	1	100	100	1	100	100	1
R4339	1	100	100	1	100	100	1	100	100	1	100	100	1	96.2	100	1	100	100	1	100	100	1	100	100	1	100	100	1	95.7	100	1	100	100	1	97.2	100	2	98.7;98.7	100.00;100.00	1	100	100	1	100	100	1	100	100	1
R4340	1	100	100	1	100	100	1	100	100	1	100	100	1	96.3	100	1	100	100	1	100	100	1	100	100	1	100	100	1	95.8	100	1	100	100	1	97.3	100	2	98.7;98.7	100.00;100.00	1	100	100	1	100	100	1	100	100	1
R4341	1	100	100	1	100	100	1	100	100	1	100	100	1	96.3	100	1	100	100	1	100	100	1	100	100	1	100	100	1	95.8	100	1	100	100	1	97.3	100	2	98.7;98.7	100.00;100.00	1	100	100	1	100	100	1	100	100	1
R4342	1	100	100	1	100	100	1	100	100	1	100	100	1	96.3	100	1	100	100	1	100	100	1	100	100	1	100	100	1	95.8	100	1	100	100	1	97.3	100	2	98.7;98.7	100.00;100.00	1	100	100	1	100	100	1	100	100	1
R4343	1	100	100	1	100	100	1	100	100	1	100	100	1	96.3	100	1	100	100	1	100	100	1	100	100	1	100	100	1	95.8	100	1	100	100	1	97.3	100	2	98.7;98.7	100.00;100.00	1	100	100	1	100	100	1	100	100	1
R4344	1	100	100	1	100	100	1	100	100	1	100	100	1	96.3	100	1	100	100	1	100	100	1	100	100	1	100	100	1	95.8	100	1	100	100	1	97.3	100	2	98.7;98.7	100.00;100.00	1	100	100	1	100	100	1	100	100	1
R4345	1	100	100	1	100	100	1	100	100	1	100	100	1	96.3	100	1	100	100	1	100	100	1	100	100	1	100	100	1	95.8	100	1	100	100	1	97.3	100	2	98.7;98.7	100.00;100.00	1	100	100	1	100	100	1	100	100	1
R4346	1	100	100	1	100	100	1	100	100	1	100	100	1	96.3	100	1	100	100	1	100	100	1	100	100	1	100	100	1	95.8	100	1	100	100	1	97.3	100	2	98.7;98.7	100.00;100.00	1	100	100	1	100	100	1	100	100	1
R4347	1	100	100	1	100	100	1	100	100	1	100	100	1	96.3	100	1	100	100	1	100	100	1	100	100	1	100	100	1	95.8	100	1	100	100	1	97.3	100	2	98.7;98.7	100.00;100.00	1	100	100	1	100	100	1	100	100	1
R4348	1	100	100	1	100	100	1	100	100	1	100	100	1	96.3	100	1	100	100	1	100	100	1	100	100	1	100	100	1	95.8	100	1	100	100	1	97.3	100	2	98.7;98.7	100.00;100.00	1	100	100	1	100	100	1	100	100	1
R4349	1	100	100	1	100	100	1	100	100	1	100	100	1	96.3	100	1	100	100	1	100	100	1	100	100	1	100	100	1	95.8	100	1	100	100	1	97.3	100	2	98.7;98.7	100.00;100.00	1	100	100	1	100	100	1	100	100	1
R4350	1	100	100	1	100	100	1	100	100	1	100	100	1	96.3	100	1	100	100	1	100	100	1	100	100	1	100	100	1	95.8	100	1	100	100	1	97.3	100	2	98.7;98.7	100.00;100.00	1	100	100	1	100	100	1	100	100	1
R4351	1	100	100	1	100	100	1	100	100	1	100	100	1	96.3	100	1	100	100	1	100	100	1	100	100	1	100	100	1	95.8	100	1	100	100	1	97.3	100	2	98.7;98.7	100.00;100.00	1	100	100	1	100	100	1	100	100	1
R4352	1	100	100	1	100	100	1	100	100	1	100	100	1	96.3	100	1	100	100	1	100	100	1	100	100	1	100	100	1	95.8	100	1	100	100	1	97.3	100	2	98.7;98.7	100.00;100.00	1	100	100	1	100	100	1	100	100	1
R4353	1	100	100	1	100	100	1	100	100	1	100	100	1	96.2	100	1	100	100	1	100	100	1	100	100	1	100	100	1	95.7	100	1	100	100	1	97.2	100	2	98.7;98.7	100.00;100.00	1	100	100	1	100	100	1	100	100	1
R4354	1	100	100	1	100	100	1	100	100	1	100	100	1	96.3	100	1	100	100	1	100	100	1	100	100	1	100	100	1	95.8	100	1	100	100	1	97.3	100	2	98.7;98.7	100.00;100.00	1	100	100	1	100	100	1	100	100	1
R4355	1	100	100	1	100	100	1	100	100	1	100	100	1	96.3	100	1	100	100	1	100	100	1	100	100	1	100	100	1	95.8	100	1	100	100	1	97.3	100	2	98.7;98.7	100.00;100.00	1	100	100	1	100	100	1	100	100	1
R4356	1	100	100	1	100	100	1	100	100	1	100	100	1	96.3	100	1	100	100	1	100	100	1	100	100	1	100	100	1	95.8	100	1	100	100	1	97.3	100	2	98.7;98.7	100.00;100.00	1	100	100	1	100	100	1	100	100	1
R4357	1	100	100	1	100	100	1	100	100	1	100	100	1	96.3	100	1	100	100	1	100	100	1	100	100	1	100	100	1	95.8	100	1	100	100	1	97.3	100	2	98.7;98.7	100.00;100.00	1	100	100	1	100	100	1	100	100	1
R4358	1	100	100	1	100	100	1	100	100	1	100	100	1	96.3	100	1	100	100	1	100	100	1	100	100	1	100	100	1	95.8	100	1	100	100	1	97.3	100	2	98.7;98.7	100.00;100.00	1	100	100	1	100	100	1	100	100	1
R4359	1	100	100	1	100	100	1	100	100	1	100	100	1	96.3	100	1	100	100	1	100	100	1	100	100	1	100	100	1	95.8	100	1	100	100	1	97.3	100	2	98.7;98.7	100.00;100.00	1	100	100	1	100	100	1	100	100	1
R4360	1	100	100	1	100	100	1	100	100	1	100	100	1	96.3	100	1	100	100	1	100	100	1	100	100	1	100	100	1	95.8	100	1	100	100	1	97.3	100	2	98.7;98.7	100.00;100.00	1	100	100	1	100	100	1	100	100	1
R4361	1	100	100	1	100	100	1	100	100	1	100	100	1	96.3	100	1	100	100	1	100	100	1	100	100	1	100	100	1	95.8	100	1	100	100	1	97.3	100	2	98.7;98.7	100.00;100.00	1	100	100	1	100	100	1	100	100	1
R4363	1	100	100	1	100	100	1	100	100	1	100	100	1	96.2	100	1	100	100	1	100	100	1	100	100	1	100	100	1	95.7	100	1	100	100	1	97.2	100	2	98.7;98.7	100.00;100.00	1	100	100	1	100	100	1	100	100	1
R4364	1	100	100	1	100	100	1	100	100	1	100	100	1	96.2	100	1	100	100	1	100	100	1	100	100	1	100	100	1	95.7	100	1	100	100	1	97.2	100	2	98.7;98.7	100.00;100.00	1	100	100	1	100	100	1	100	100	1
R4365	1	100	100	1	100	100	1	100	100	1	100	100	1	96.2	100	1	100	100	1	100	100	1	100	100	1	100	100	1	95.7	100	1	100	100	1	97.2	100	2	98.7;98.7	100.00;100.00	1	100	100	1	100	100	1	100	100	1
R4366	1	100	100	1	100	100	1	100	100	1	100	100	1	96.3	100	1	100	100	1	100	100	1	100	100	1	100	100	1	95.8	100	1	100	100	1	97.3	100	2	98.7;98.7	100.00;100.00	1	100	100	1	100	100	1	100	100	1
R4367	1	100	100	1	100	100	1	100	100	1	100	100	1	96.3	100	1	100	100	1	100	100	1	100	100	1	100	100	1	95.8	100	1	100	100	1	97.3	100	2	98.7;98.7	100.00;100.00	1	100	100	1	100	100	1	100	100	1
R4368	1	100	100	1	100	100	1	100	100	1	100	100	1	96.3	100	1	100	100	1	100	100	1	100	100	1	100	100	1	95.8	100	1	100	100	1	97.3	100	2	98.7;98.7	100.00;100.00	1	100	100	1	100	100	1	100	100	1
R4369	1	100	100	1	100	100	1	100	100	1	100	100	1	96.3	100	1	100	100	1	100	100	1	100	100	1	100	100	1	95.8	100	1	100	100	1	97.3	100	2	98.7;98.7	100.00;100.00	1	100	100	1	100	100	1	100	100	1
R4370	1	100	100	1	100	100	1	100	100	1	100	100	1	96.3	100	1	100	100	1	100	100	1	100	100	1	100	100	1	95.8	100	1	100	100	1	97.3	100	2	98.7;98.7	100.00;100.00	1	100	100	1	100	100	1	100	100	1
R4371	1	100	100	1	100	100	1	100	100	1	100	100	1	96.3	100	1	100	100	1	100	100	1	100	100	1	100	100	1	95.8	100	1	100	100	1	97.3	100	2	98.7;98.7	100.00;100.00	1	100	100	1	100	100	1	100	100	1
R4372	1	100	100	1	100	100	1	100	100	1	100	100	1	96.3	100	1	100	100	1	100	100	1	100	100	1	100	100	1	95.8	100	1	100	100	1	97.3	100	2	98.7;98.7	100.00;100.00	1	100	100	1	100	100	1	100	100	1
R4373	1	100	100	1	100	100	1	100	100	1	100	100	1	96.3	100	1	100	100	1	100	100	1	100	100	1	100	100	1	95.8	100	1	100	100	1	97.3	100	2	98.7;98.7	100.00;100.00	1	100	100	1	100	100	1	100	100	1
R4374	1	100	100	1	100	100	1	100	100	1	100	100	1	96.3	100	1	100	100	1	100	100	1	100	100	1	100	100	1	95.8	100	1	100	100	1	97.3	100	2	98.7;98.7	100.00;100.00	1	100	100	1	100	100	1	100	100	1
R4375	1	100	100	1	100	100	1	100	100	1	100	100	1	96.3	100	1	100	100	1	100	100	1	100	100	1	100	100	1	95.8	100	1	100	100	1	97.3	100	2	98.7;98.7	100.00;100.00	1	100	100	1	100	100	1	100	100	1
R4376	1	100	100	1	100	100	1	100	100	1	100	100	1	96.3	100	1	100	100	1	100	100	1	100	100	1	100	100	1	95.8	100	1	100	100	1	97.3	100	2	98.7;98.7	100.00;100.00	1	100	100	1	100	100	1	100	100	1
R4377	1	100	100	1	100	100	1	100	100	1	100	100	1	96.3	100	1	100	100	1	100	100	1	100	100	1	100	100	1	95.8	100	1	100	100	1	97.3	100	2	98.7;98.7	100.00;100.00	1	100	100	1	100	100	1	100	100	1
R4378	1	100	100	1	100	100	1	100	100	1	100	100	1	96.3	100	1	100	100	1	100	100	1	100	100	1	100	100	1	95.8	100	1	100	100	1	97.3	100	2	98.7;98.7	100.00;100.00	1	100	100	1	100	100	1	100	100	1
R4379	1	100	100	1	100	100	1	100	100	1	100	100	1	96.3	100	1	100	100	1	100	100	1	100	100	1	100	100	1	95.8	100	1	100	100	1	97.3	100	2	98.7;98.7	100.00;100.00	1	100	100	1	100	100	1	100	100	1
R4380	1	100	100	1	100	100	1	100	100	1	100	100	1	96.3	100	1	100	100	1	100	100	1	100	100	1	100	100	1	95.8	100	1	100	100	1	97.3	100	2	98.7;98.7	100.00;100.00	1	100	100	1	100	100	1	100	100	1
R4381	1	100	100	1	100	100	1	100	100	1	100	100	1	96.3	100	1	100	100	1	100	100	1	100	100	1	100	100	1	95.8	100	1	100	100	1	97.3	100	2	98.7;98.7	100.00;100.00	1	100	100	1	100	100	1	100	100	1
R4382	1	100	100	1	100	100	1	100	100	1	100	100	1	96.3	100	1	100	100	1	100	100	1	100	100	1	100	100	1	95.8	100	1	100	100	1	97.3	100	2	98.7;98.7	100.00;100.00	1	100	100	1	100	100	1	100	100	1
R4383	1	100	100	1	100	100	1	100	100	1	100	100	1	96.3	100	1	100	100	1	100	100	1	100	100	1	100	100	1	95.8	100	1	100	100	1	97.3	100	2	98.7;98.7	100.00;100.00	1	100	100	1	100	100	1	100	100	1
R4384	1	100	100	1	100	100	1	100	100	1	100	100	1	96.3	100	1	100	100	1	100	100	1	100	100	1	100	100	1	95.8	100	1	100	100	1	97.3	100	2	98.7;98.7	100.00;100.00	1	100	100	1	100	100	1	100	100	1
R4385	1	100	100	1	100	100	1	100	100	1	100	100	1	96.3	100	1	100	100	1	100	100	1	100	100	1	100	100	1	95.8	100	1	100	100	1	97.3	100	2	98.7;98.7	100.00;100.00	1	100	100	1	100	100	1	100	100	1
R4386	1	100	100	1	100	100	1	100	100	1	100	100	1	96.3	100	1	100	100	1	100	100	1	100	100	1	100	100	1	95.8	100	1	100	100	1	97.3	100	2	98.7;98.7	100.00;100.00	1	100	100	1	100	100	1	100	100	1
R4387	1	100	100	1	100	100	1	100	100	1	100	100	1	96.3	100	1	100	100	1	100	100	1	100	100	1	100	100	1	95.7	100	1	100	100	1	97.3	100	2	98.7;98.7	100.00;100.00	1	100	100	1	100	100	1	100	100	1
R4388	1	100	100	1	100	100	1	100	100	1	100	100	1	96.3	100	1	100	100	1	100	100	1	100	100	1	100	100	1	95.8	100	1	100	100	1	97.3	100	2	98.7;98.7	100.00;100.00	1	100	100	1	100	100	1	100	100	1
R4389	1	100	100	1	100	100	1	100	100	1	100	100	1	96.3	100	1	100	100	1	100	100	1	100	100	1	100	100	1	95.8	100	1	100	100	1	97.3	100	2	98.7;98.7	100.00;100.00	1	100	100	1	100	100	1	100	100	1
R4390	1	100	100	1	100	100	1	100	100	1	100	100	1	96.3	100	1	100	100	1	100	100	1	100	100	1	100	100	1	95.8	100	1	100	100	1	97.3	100	2	98.7;98.7	100.00;100.00	1	100	100	1	100	100	1	100	100	1
R4391	1	100	100	1	100	100	1	100	100	1	100	100	1	96.2	100	1	100	100	1	100	100	1	100	100	1	100	100	1	95.7	100	1	100	100	1	97.2	100	2	98.7;98.7	100.00;100.00	1	100	100	1	100	100	1	100	100	1
R4392	1	100	100	1	100	100	1	100	100	1	100	100	1	96.3	100	1	100	100	1	100	100	1	100	100	1	100	100	1	95.8	100	1	100	100	1	97.3	100	2	98.7;98.7	100.00;100.00	1	100	100	1	100	100	1	100	100	1
R4393	1	100	100	1	100	100	1	100	100	1	100	100	1	96.3	100	1	100	100	1	100	100	1	100	100	1	100	100	1	95.8	100	1	100	100	1	97.3	100	2	98.7;98.7	100.00;100.00	1	100	100	1	100	100	1	100	100	1
R4395	1	100	100	1	100	100	1	100	100	1	100	100	1	96.3	100	1	100	100	1	100	100	1	100	100	1	100	100	1	95.8	100	1	100	100	1	97.3	100	2	98.7;98.7	100.00;100.00	1	100	100	1	100	100	1	100	100	1
R4396	1	100	100	1	100	100	1	100	100	1	100	100	1	96.3	100	1	100	100	1	100	100	1	100	100	1	100	100	1	95.8	100	1	100	100	1	97.3	100	2	98.7;98.7	100.00;100.00	1	100	100	1	100	100	1	100	100	1
R4397	1	100	100	1	100	100	1	100	100	1	100	100	1	96.3	100	1	100	100	1	100	100	1	100	100	1	100	100	1	95.8	100	1	100	100	1	97.3	100	2	98.7;98.7	100.00;100.00	1	100	100	1	100	100	1	100	100	1
R4398	1	100	100	1	100	100	1	100	100	1	100	100	1	96.3	100	1	100	100	1	100	100	1	100	100	1	100	100	1	95.8	100	1	100	100	1	97.3	100	2	98.7;98.7	100.00;100.00	1	100	100	1	100	100	1	100	100	1
R4399	1	100	100	1	100	100	1	100	100	1	100	100	1	96.3	100	1	100	100	1	100	100	1	100	100	1	100	100	1	95.8	100	1	100	100	1	97.3	100	2	98.7;98.7	100.00;100.00	1	100	100	1	100	100	1	100	100	1
R4400	1	100	100	1	100	100	1	100	100	1	100	100	1	96.3	100	1	100	100	1	100	100	1	100	100	1	100	100	1	95.8	100	1	100	100	1	97.3	100	2	98.7;98.7	100.00;100.00	1	100	100	1	100	100	1	100	100	1
R4401	1	100	100	1	100	100	1	100	100	1	100	100	1	96.3	100	1	100	100	1	100	100	1	100	100	1	100	100	1	95.8	100	1	100	100	1	97.3	100	2	98.7;98.7	100.00;100.00	1	100	100	1	100	100	1	100	100	1
R4402	1	100	100	1	100	100	1	100	100	1	100	100	1	96.3	100	1	100	100	1	100	100	1	100	100	1	100	100	1	95.8	100	1	100	100	1	97.3	100	2	98.7;98.7	100.00;100.00	1	100	100	1	100	100	1	100	100	1
R4403	1	100	100	1	100	100	1	100	100	1	100	100	1	96.3	100	1	100	100	1	100	100	1	100	100	1	100	100	1	95.8	100	1	100	100	1	97.3	100	2	98.7;98.7	100.00;100.00	1	100	100	1	100	100	1	100	100	1
R4404	1	100	100	1	100	100	1	100	100	1	100	100	1	96.3	100	1	100	100	1	100	100	1	100	100	1	100	100	1	95.8	100	1	100	100	1	97.3	100	2	98.7;98.7	100.00;100.00	1	100	100	1	100	100	1	100	100	1
R4405	1	100	100	1	100	100	1	100	100	1	100	100	1	96.2	100	1	100	100	1	100	100	1	100	100	1	100	100	1	95.7	100	1	100	100	1	97.2	100	2	98.7;98.7	100.00;100.00	1	100	100	1	100	100	1	100	100	1
R4406	1	100	100	1	100	100	1	100	100	1	100	100	1	96.3	100	1	100	100	1	100	100	1	100	100	1	100	100	1	95.8	100	1	100	100	1	97.3	100	2	98.7;98.7	100.00;100.00	1	100	100	1	100	100	1	100	100	1
R4407	1	100	100	1	100	100	1	100	100	1	100	100	1	96.3	100	1	100	100	1	100	100	1	100	100	1	100	100	1	95.8	100	1	100	100	1	97.3	100	2	98.7;98.7	100.00;100.00	1	100	100	1	100	100	1	100	100	1
R4408	1	100	100	1	100	100	1	100	100	1	100	100	1	96.2	100	1	100	100	1	100	100	1	100	100	1	100	100	1	95.7	100	1	100	100	1	97.2	100	2	98.7;98.7	100.00;100.00	1	100	100	1	100	100	1	100	100	1
R4409	1	100	100	1	100	100	1	100	100	1	100	100	1	96.2	100	1	100	100	1	100	100	1	100	100	1	100	100	1	95.7	100	1	100	100	1	97.2	100	2	98.7;98.7	100.00;100.00	1	100	100	1	100	100	1	100	100	1
R4410	1	100	100	1	100	100	1	100	100	1	100	100	1	96.3	100	1	100	100	1	100	100	1	100	100	1	100	100	1	95.8	100	1	100	100	1	97.3	100	2	98.7;98.7	100.00;100.00	1	100	100	1	100	100	1	100	100	1
R4411	1	100	100	1	100	100	1	100	100	1	100	100	1	96.3	100	1	100	100	1	100	100	1	100	100	1	100	100	1	95.8	100	1	100	100	1	97.3	100	2	98.7;98.7	100.00;100.00	1	100	100	1	100	100	1	100	100	1
R4412	1	100	100	1	100	100	1	100	100	1	100	100	1	96.3	100	1	100	100	1	100	100	1	100	100	1	100	100	1	95.8	100	1	100	100	1	97.3	100	2	98.7;98.7	100.00;100.00	1	100	100	1	100	100	1	100	100	1
R4413	1	100	100	1	100	100	1	100	100	1	100	100	1	96.2	100	1	100	100	1	100	100	1	100	100	1	100	100	1	95.7	100	1	100	100	1	97.2	100	2	98.7;98.7	100.00;100.00	1	100	100	1	100	100	1	100	100	1
R4414	1	100	100	1	100	100	1	100	100	1	100	100	1	96.3	100	1	100	100	1	100	100	1	100	100	1	100	100	1	95.8	100	1	100	100	1	97.3	100	2	98.7;98.7	100.00;100.00	1	100	100	1	100	100	1	100	100	1
R4415	1	100	100	1	100	100	1	100	100	1	100	100	1	96.3	100	1	100	100	1	100	100	1	100	100	1	100	100	1	95.8	100	1	100	100	1	97.3	100	2	98.7;98.7	100.00;100.00	1	100	100	1	100	100	1	100	100	1
R4416	1	100	100	1	100	100	1	100	100	1	100	100	1	96.3	100	1	100	100	1	100	100	1	100	100	1	100	100	1	95.8	100	1	100	100	1	97.3	100	2	98.7;98.7	100.00;100.00	1	100	100	1	100	100	1	100	100	1
R4417	1	100	100	1	100	100	1	100	100	1	100	100	1	96.3	100	1	100	100	1	100	100	1	100	100	1	100	100	1	95.8	100	1	100	100	1	97.3	100	2	98.7;98.7	100.00;100.00	1	100	100	1	100	100	1	100	100	1
R4418	1	100	100	1	100	100	1	100	100	1	100	100	1	96.3	100	1	100	100	1	100	100	1	100	100	1	100	100	1	95.8	100	1	100	100	1	97.3	100	2	98.7;98.7	100.00;100.00	1	100	100	1	100	100	1	100	100	1
R4419	1	100	100	1	100	100	1	100	100	1	100	100	1	96.3	100	1	100	100	1	100	100	1	100	100	1	100	100	1	95.8	100	1	100	100	1	97.3	100	2	98.7;98.7	100.00;100.00	1	100	100	1	100	100	1	100	100	1
R4421	1	100	100	1	100	100	1	100	100	1	100	100	1	96.3	100	1	100	100	1	100	100	1	100	100	1	100	100	1	95.8	100	1	100	100	1	97.3	100	2	98.7;98.7	100.00;100.00	1	100	100	1	100	100	1	100	100	1
R4422	1	100	100	1	100	100	1	100	100	1	100	100	1	96.3	100	1	100	100	1	100	100	1	100	100	1	100	100	1	95.8	100	1	100	100	1	97.3	100	2	98.7;98.7	100.00;100.00	1	100	100	1	100	100	1	100	100	1
R4423	1	100	100	1	100	100	1	100	100	1	100	100	1	96.3	100	1	100	100	1	100	100	1	100	100	1	100	100	1	95.8	100	1	100	100	1	97.3	100	2	98.7;98.7	100.00;100.00	1	100	100	1	100	100	1	100	100	1
R4424	1	100	100	1	100	100	1	100	100	1	100	100	1	96.3	100	1	100	100	1	100	100	1	100	100	1	100	100	1	95.8	100	1	100	100	1	97.3	100	2	98.7;98.7	100.00;100.00	1	100	100	1	100	100	1	100	100	1
R4425	1	100	100	1	100	100	1	100	100	1	100	100	1	96.3	100	1	100	100	1	100	100	1	100	100	1	100	100	1	95.8	100	1	100	100	1	97.3	100	2	98.7;98.7	100.00;100.00	1	100	100	1	100	100	1	100	100	1
R4426	1	100	100	1	100	100	1	100	100	1	100	100	1	96.3	100	1	100	100	1	100	100	1	100	100	1	100	100	1	95.8	100	1	100	100	1	97.3	100	2	98.7;98.7	100.00;100.00	1	100	100	1	100	100	1	100	100	1
R4428	1	100	100	1	100	100	1	100	100	1	100	100	1	96.3	100	1	100	100	1	100	100	1	100	100	1	100	100	1	95.8	100	1	100	100	1	97.3	100	2	98.7;98.7	100.00;100.00	1	100	100	1	100	100	1	100	100	1
R4429	1	100	100	1	100	100	1	100	100	1	100	100	1	96.3	100	1	100	100	1	100	100	1	100	100	1	100	100	1	95.8	100	1	100	100	1	97.3	100	2	98.7;98.7	100.00;100.00	1	100	100	1	100	100	1	100	100	1
R4430	1	100	100	1	100	100	1	100	100	1	100	100	1	96.2	100	1	100	100	1	100	100	1	100	100	1	100	100	1	95.7	100	1	100	100	1	97.2	100	2	98.7;98.7	100.00;100.00	1	100	100	1	100	100	1	100	100	1
R4431	1	99.6	100	1	99.9	100	1	100	100	1	100	100	1	96.3	100	1	100	100	1	99.9	100	1	99.7	100	1	100	100	1	95.8	100	1	99.8	100	1	96.8	100	2	98.7;98.7	100.00;100.00	1	100	100	1	100	100	1	100	100	1
R4432	1	100	100	1	100	100	1	100	100	1	100	100	1	96.2	100	1	100	100	1	100	100	1	100	100	1	100	100	1	95.7	100	1	100	100	1	97.2	100	2	98.7;98.7	100.00;100.00	1	100	100	1	100	100	1	100	100	1
R4433	1	100	100	1	100	100	1	100	100	1	100	100	1	96.3	100	1	100	100	1	100	100	1	100	100	1	100	100	1	95.8	100	1	100	100	1	97.3	100	2	98.7;98.7	100.00;100.00	1	100	100	1	100	100	1	100	100	1
R4434	1	100	100	1	100	100	1	100	100	1	100	100	1	96.2	100	1	100	100	1	100	100	1	100	100	1	100	100	1	95.7	100	1	100	100	1	97.2	100	2	98.7;98.7	100.00;100.00	1	100	100	1	100	100	1	100	100	1
R4435	1	100	100	1	100	100	1	100	100	1	100	100	1	96.2	100	1	100	100	1	100	100	1	100	100	1	100	100	1	95.7	100	1	100	100	1	97.2	100	2	98.7;98.7	100.00;100.00	1	100	100	1	100	100	1	100	100	1
R4437	1	100	100	1	100	100	1	100	100	1	100	100	1	96.3	100	1	100	100	1	100	100	1	100	100	1	100	100	1	95.8	100	1	100	100	1	97.3	100	2	98.7;98.7	100.00;100.00	1	100	100	1	100	100	1	100	100	1
R4438	1	100	100	1	100	100	1	100	100	1	100	100	1	96.3	100	1	100	100	1	100	100	1	100	100	1	100	100	1	95.8	100	1	100	100	1	97.3	100	2	98.7;98.7	100.00;100.00	1	100	100	1	100	100	1	100	100	1
R4439	1	100	100	1	100	100	1	100	100	1	100	100	1	96.3	100	1	100	100	1	100	100	1	100	100	1	100	100	1	95.8	100	1	100	100	1	97.3	100	2	98.7;98.7	100.00;100.00	1	100	100	1	100	100	1	100	100	1
R4440	1	100	100	1	100	100	1	100	100	1	100	100	1	96.2	100	1	100	100	1	100	100	1	100	100	1	100	100	1	95.7	100	1	100	100	1	97.2	100	2	98.7;98.7	100.00;100.00	1	100	100	1	100	100	1	100	100	1
R4441	1	100	100	1	100	100	1	100	100	1	100	100	1	96.3	100	1	100	100	1	100	100	1	100	100	1	100	100	1	95.8	100	1	100	100	1	97.3	100	2	98.7;98.7	100.00;100.00	1	100	100	1	100	100	1	100	100	1
R4442	1	100	100	1	100	100	1	100	100	1	100	100	1	96.3	100	1	100	100	1	100	100	1	100	100	1	100	100	1	95.8	100	1	100	100	1	97.3	100	2	98.7;98.7	100.00;100.00	1	100	100	1	100	100	1	100	100	1
R4443	1	100	100	1	100	100	1	100	100	1	100	100	1	96.3	100	1	100	100	1	100	100	1	100	100	1	100	100	1	95.8	100	1	100	100	1	97.3	100	2	98.7;98.7	100.00;100.00	1	100	100	1	100	100	1	100	100	1
R4444	1	100	100	1	100	100	1	100	100	1	100	100	1	96.3	100	1	100	100	1	100	100	1	100	100	1	100	100	1	95.8	100	1	100	100	1	97.3	100	2	98.7;98.7	100.00;100.00	1	100	100	1	100	100	1	100	100	1
R4445	1	100	100	1	100	100	1	100	100	1	100	100	1	96.3	100	1	100	100	1	100	100	1	100	100	1	100	100	1	95.8	100	1	100	100	1	97.3	100	2	98.7;98.7	100.00;100.00	1	100	100	1	100	100	1	100	100	1
R4447	1	100	100	1	100	100	1	100	100	1	100	100	1	96.3	100	1	100	100	1	100	100	1	100	100	1	100	100	1	95.8	100	1	100	100	1	97.3	100	2	98.7;98.7	100.00;100.00	1	100	100	1	100	100	1	100	100	1
R4448	1	100	100	1	100	100	1	100	100	1	100	100	1	96.3	100	1	100	100	1	100	100	1	100	100	1	100	100	1	95.8	100	1	100	100	1	97.3	100	2	98.7;98.7	100.00;100.00	1	100	100	1	100	100	1	100	100	1
R4449	1	100	100	1	100	100	1	100	100	1	100	100	1	96.3	100	1	100	100	1	100	100	1	100	100	1	100	100	1	95.8	100	1	100	100	1	97.3	100	2	98.7;98.7	100.00;100.00	1	100	100	1	100	100	1	100	100	1
R4451	1	100	100	1	100	100	1	100	100	1	100	100	1	96.3	100	1	100	100	1	100	100	1	100	100	1	100	100	1	95.8	100	1	100	100	1	97.3	100	2	98.7;98.7	100.00;100.00	1	100	100	1	100	100	1	100	100	1
R4452	1	100	100	1	100	100	1	100	100	1	100	100	1	96.3	100	1	100	100	1	100	100	1	100	100	1	100	100	1	95.8	100	1	100	100	1	97.3	100	2	98.7;98.7	100.00;100.00	1	100	100	1	100	100	1	100	100	1
R4453	1	100	100	1	100	100	1	100	100	1	100	100	1	96.3	100	1	100	100	1	100	100	1	100	100	1	100	100	1	95.8	100	1	100	100	1	97.3	100	2	98.7;98.7	100.00;100.00	1	100	100	1	100	100	1	100	100	1
R4454	1	100	100	1	100	100	1	100	100	1	100	100	1	96.3	100	1	100	100	1	100	100	1	100	100	1	100	100	1	95.8	100	1	100	100	1	97.3	100	2	98.7;98.7	100.00;100.00	1	100	100	1	100	100	1	100	100	1
R4455	1	100	100	1	100	100	1	100	100	1	100	100	1	96.3	100	1	100	100	1	100	100	1	100	100	1	100	100	1	95.8	100	1	100	100	1	97.3	100	2	98.7;98.7	100.00;100.00	1	100	100	1	100	100	1	100	100	1
R4456	1	100	100	1	100	100	1	100	100	1	100	100	1	96.3	100	1	100	100	1	100	100	1	100	100	1	100	100	1	95.8	100	1	100	100	1	97.3	100	2	98.7;98.7	100.00;100.00	1	100	100	1	100	100	1	100	100	1
R4458	1	100	100	1	100	100	1	100	100	1	100	100	1	96.3	100	1	100	100	1	100	100	1	100	100	1	100	100	1	95.8	100	1	100	100	1	97.3	100	2	98.7;98.7	100.00;100.00	1	100	100	1	100	100	1	100	100	1
R4459	1	100	100	1	100	100	1	100	100	1	100	100	1	96.3	100	1	100	100	1	100	100	1	100	100	1	100	100	1	95.8	100	1	100	100	1	97.3	100	2	98.7;98.7	100.00;100.00	1	100	100	1	100	100	1	100	100	1
R4460	1	100	100	1	100	100	1	100	100	1	100	100	1	96.3	100	1	100	100	1	100	100	1	100	100	1	100	100	1	95.8	100	1	100	100	1	97.3	100	2	98.7;98.7	100.00;100.00	1	100	100	1	100	100	1	100	100	1
R4461	1	100	100	1	100	100	1	100	100	1	100	100	1	96.2	100	1	100	100	1	100	100	1	100	100	1	100	100	1	95.7	100	1	100	100	1	97.2	100	2	98.7;98.7	100.00;100.00	1	100	100	1	100	100	1	100	100	1
R4462	1	100	100	1	100	100	1	100	100	1	100	100	1	96.3	100	1	100	100	1	100	100	1	100	100	1	100	100	1	95.8	100	1	100	100	1	97.3	100	2	98.7;98.7	100.00;100.00	1	100	100	1	100	100	1	100	100	1
R4463	1	100	100	1	100	100	1	100	100	1	100	100	1	96.3	100	1	100	100	1	100	100	1	100	100	1	100	100	1	95.8	100	1	100	100	1	97.3	100	2	98.7;98.7	100.00;100.00	1	100	100	1	100	100	1	100	100	1
R4464	1	100	100	1	100	100	1	100	100	1	100	100	1	96.3	100	1	100	100	1	100	100	1	100	100	1	100	100	1	95.8	100	1	100	100	1	97.3	100	2	98.7;98.7	100.00;100.00	1	100	100	1	100	100	1	100	100	1
R4465	1	100	100	1	100	100	1	100	100	1	100	100	1	96.3	100	1	100	100	1	100	100	1	100	100	1	100	100	1	95.8	100	1	100	100	1	97.3	100	2	98.7;98.7	100.00;100.00	1	100	100	1	100	100	1	100	100	1
R4466	1	100	100	1	100	100	1	100	100	1	100	100	1	96.3	100	1	100	100	1	100	100	1	100	100	1	100	100	1	95.8	100	1	100	100	1	97.3	100	2	98.7;98.7	100.00;100.00	1	100	100	1	100	100	1	100	100	1
R4467	1	100	100	1	100	100	1	100	100	1	100	100	1	96.3	100	1	100	100	1	100	100	1	100	100	1	100	100	1	95.8	100	1	100	100	1	97.3	100	2	98.7;98.7	100.00;100.00	1	100	100	1	100	100	1	100	100	1
R4468	1	100	100	1	100	100	1	100	100	1	100	100	1	96.3	100	1	100	100	1	100	100	1	100	100	1	100	100	1	95.8	100	1	100	100	1	97.3	100	2	98.7;98.7	100.00;100.00	1	100	100	1	100	100	1	100	100	1
R4469	1	100	100	1	100	100	1	100	100	1	100	100	1	96.3	100	1	100	100	1	100	100	1	100	100	1	100	100	1	95.8	100	1	100	100	1	97.3	100	2	98.7;98.7	100.00;100.00	1	100	100	1	100	100	1	100	100	1
R4470	1	100	100	1	100	100	1	100	100	1	100	100	1	96.2	100	1	100	100	1	100	100	1	100	100	1	100	100	1	95.7	100	1	100	100	1	97.2	100	2	98.7;98.7	100.00;100.00	1	100	100	1	100	100	1	100	100	1
R4471	1	100	100	1	100	100	1	100	100	1	100	100	1	96.3	100	1	100	100	1	100	100	1	100	100	1	100	100	1	95.8	100	1	100	100	1	97.3	100	2	98.7;98.7	100.00;100.00	1	100	100	1	100	100	1	100	100	1
R4472	1	100	100	1	100	100	1	100	100	1	100	100	1	96.3	100	1	100	100	1	100	100	1	100	100	1	100	100	1	95.8	100	1	100	100	1	97.3	100	2	98.7;98.7	100.00;100.00	1	100	100	1	100	100	1	100	100	1
R4473	1	100	100	1	100	100	1	100	100	1	100	100	1	96.3	100	1	100	100	1	100	100	1	100	100	1	100	100	1	95.8	100	1	100	100	1	97.3	100	2	98.7;98.7	100.00;100.00	1	100	100	1	100	100	1	100	100	1
R4474	1	100	100	1	100	100	1	100	100	1	100	100	1	96.3	100	1	100	100	1	100	100	1	100	100	1	100	100	1	95.8	100	1	100	100	1	97.3	100	2	98.7;98.7	100.00;100.00	1	100	100	1	100	100	1	100	100	1
R4476	1	100	100	1	100	100	1	100	100	1	100	100	1	96.3	100	1	100	100	1	100	100	1	100	100	1	100	100	1	95.8	100	1	100	100	1	97.3	100	2	98.7;98.7	100.00;100.00	1	100	100	1	100	100	1	100	100	1
R4477	1	100	100	1	100	100	1	100	100	1	100	100	1	96.3	100	1	100	100	1	100	100	1	100	100	1	100	100	1	95.8	100	1	100	100	1	97.3	100	2	98.7;98.7	100.00;100.00	1	100	100	1	100	100	1	100	100	1
R4478	1	100	100	1	100	100	1	100	100	1	100	100	1	96.2	100	1	100	100	1	100	100	1	100	100	1	100	100	1	95.7	100	1	100	100	1	97.2	100	2	98.7;98.7	100.00;100.00	1	100	100	1	100	100	1	100	100	1
R4479	1	100	100	1	100	100	1	100	100	1	100	100	1	96.3	100	1	100	100	1	100	100	1	100	100	1	100	100	1	95.8	100	1	100	100	1	97.3	100	2	98.7;98.7	100.00;100.00	1	100	100	1	100	100	1	100	100	1
R4480	1	100	100	1	100	100	1	100	100	1	100	100	1	96.3	100	1	100	100	1	100	100	1	100	100	1	100	100	1	95.8	100	1	100	100	1	97.3	100	2	98.7;98.7	100.00;100.00	1	100	100	1	100	100	1	100	100	1
R4481	1	100	100	1	100	100	1	100	100	1	100	100	1	96.3	100	1	100	100	1	100	100	1	100	100	1	100	100	1	95.8	100	1	100	100	1	97.3	100	2	98.7;98.7	100.00;100.00	1	100	100	1	100	100	1	100	100	1
R4482	1	100	100	1	100	100	1	100	100	1	100	100	1	96.3	100	1	100	100	1	100	100	1	100	100	1	100	100	1	95.8	100	1	100	100	1	97.3	100	2	98.7;98.7	100.00;100.00	1	100	100	1	100	100	1	100	100	1
R4483	1	100	100	1	100	100	1	100	100	1	100	100	1	96.3	100	1	100	100	1	100	100	1	100	100	1	100	100	1	95.8	100	1	100	100	1	97.3	100	2	98.7;98.7	100.00;100.00	1	100	100	1	100	100	1	100	100	1
R4484	1	100	100	1	100	100	1	100	100	1	100	100	1	96.3	100	1	100	100	1	100	100	1	100	100	1	100	100	1	95.8	100	1	100	100	1	97.3	100	2	98.7;98.7	100.00;100.00	1	100	100	1	100	100	1	100	100	1
R4485	1	100	100	1	100	100	1	100	100	1	100	100	1	96.3	100	1	100	100	1	100	100	1	100	100	1	100	100	1	95.8	100	1	100	100	1	97.3	100	2	98.7;98.7	100.00;100.00	1	100	100	1	100	100	1	100	100	1
R4486	1	100	100	1	100	100	1	100	100	1	100	100	1	96.3	100	1	100	100	1	100	100	1	100	100	1	100	100	1	95.8	100	1	100	100	1	97.3	100	2	98.7;98.7	100.00;100.00	1	100	100	1	100	100	1	100	100	1
R4487	1	100	100	1	100	100	1	100	100	1	100	100	1	96.3	100	1	100	100	1	100	100	1	100	100	1	100	100	1	95.8	100	1	100	100	1	97.3	100	2	98.7;98.7	100.00;100.00	1	100	100	1	100	100	1	100	100	1
R4488	1	100	100	1	100	100	1	100	100	1	100	100	1	96.3	100	1	100	100	1	100	100	1	100	100	1	100	100	1	95.8	100	1	100	100	1	97.3	100	2	98.7;98.7	100.00;100.00	1	100	100	1	100	100	1	100	100	1
R4489	1	100	100	1	100	100	1	100	100	1	100	100	1	96.3	100	1	100	100	1	100	100	1	100	100	1	100	100	1	95.8	100	1	100	100	1	97.3	100	2	98.7;98.7	100.00;100.00	1	100	100	1	100	100	1	100	100	1
R4492	1	100	100	1	100	100	1	100	100	1	100	100	1	96.3	100	1	100	100	1	100	100	1	100	100	1	100	100	1	95.8	100	1	100	100	1	97.3	100	2	98.7;98.7	100.00;100.00	1	100	100	1	100	100	1	100	100	1
R4493	1	100	100	1	100	100	1	100	100	1	100	100	1	96.3	100	1	100	100	1	100	100	1	100	100	1	100	100	1	95.8	100	1	100	100	1	97.3	100	2	98.7;98.7	100.00;100.00	1	100	100	1	100	100	1	100	100	1
R4494	1	100	100	1	100	100	1	100	100	1	100	100	1	96.3	100	1	100	100	1	100	100	1	100	100	1	100	100	1	95.8	100	1	100	100	1	97.3	100	2	98.7;98.7	100.00;100.00	1	100	100	1	100	100	1	100	100	1
R4495	1	100	100	1	100	100	1	100	100	1	100	100	1	96.3	100	1	100	100	1	100	100	1	100	100	1	100	100	1	95.8	100	1	100	100	1	97.3	100	2	98.7;98.7	100.00;100.00	1	100	100	1	100	100	1	100	100	1
R4496	1	100	100	1	100	100	1	100	100	1	100	100	1	96.3	100	1	100	100	1	100	100	1	100	100	1	100	100	1	95.8	100	1	100	100	1	97.3	100	2	98.7;98.7	100.00;100.00	1	100	100	1	100	100	1	100	100	1
R4497	1	99.6	100	1	99.9	100	1	100	100	1	100	100	1	96.3	100	1	100	100	1	99.9	100	1	99.7	100	1	100	100	1	95.8	100	1	99.8	100	1	96.8	100	2	98.7;98.7	100.00;100.00	1	100	100	1	100	100	1	100	100	1
R4498	1	100	100	1	100	100	1	100	100	1	100	100	1	96.2	100	1	100	100	1	100	100	1	100	100	1	100	100	1	95.7	100	1	100	100	1	97.2	100	2	98.7;98.7	100.00;100.00	1	100	100	1	100	100	1	100	100	1
R4500	1	100	100	1	100	100	1	100	100	1	100	100	1	96.3	100	1	100	100	1	100	100	1	100	100	1	100	100	1	95.8	100	1	100	100	1	97.3	100	2	98.7;98.7	100.00;100.00	1	100	100	1	100	100	1	100	100	1
R4501	1	100	100	1	100	100	1	100	100	1	100	100	1	96.3	100	1	100	100	1	100	100	1	100	100	1	100	100	1	95.8	100	1	100	100	1	97.3	100	2	98.7;98.7	100.00;100.00	1	100	100	1	100	100	1	100	100	1
R4502	1	100	100	1	100	100	1	100	100	1	100	100	1	96.3	100	1	100	100	1	100	100	1	100	100	1	100	100	1	95.8	100	1	100	100	1	97.3	100	2	98.7;98.7	100.00;100.00	1	100	100	1	100	100	1	100	100	1
R4503	1	100	100	1	100	100	1	100	100	1	100	100	1	96.3	100	1	100	100	1	100	100	1	100	100	1	100	100	1	95.8	100	1	100	100	1	97.3	100	2	98.7;98.7	100.00;100.00	1	100	100	1	100	100	1	100	100	1
R4504	1	100	100	1	100	100	1	100	100	1	100	100	1	96.3	100	1	100	100	1	100	100	1	100	100	1	100	100	1	95.8	100	1	100	100	1	97.3	100	2	98.7;98.7	100.00;100.00	1	100	100	1	100	100	1	100	100	1
R4506	1	100	100	1	100	100	1	100	100	1	100	100	1	96.3	100	1	100	100	1	100	100	1	100	100	1	100	100	1	95.8	100	1	100	100	1	97.3	100	2	98.7;98.7	100.00;100.00	1	100	100	1	100	100	1	100	100	1
R4507	1	100	100	1	100	100	1	100	100	1	100	100	1	96.3	100	1	100	100	1	100	100	1	100	100	1	100	100	1	95.8	100	1	100	100	1	97.3	100	2	98.7;98.7	100.00;100.00	1	100	100	1	100	100	1	100	100	1
R4508	1	100	100	1	100	100	1	100	100	1	100	100	1	96.2	100	1	100	100	1	100	100	1	100	100	1	100	100	1	95.7	100	1	100	100	1	97.2	100	2	98.7;98.7	100.00;100.00	1	100	100	1	100	100	1	100	100	1
R4510	1	100	100	1	100	100	1	100	100	1	100	100	1	96.3	100	1	100	100	1	100	100	1	100	100	1	100	100	1	95.8	100	1	100	100	1	97.3	100	2	98.7;98.7	100.00;100.00	1	100	100	1	100	100	1	100	100	1
R4511	1	100	100	1	100	100	1	100	100	1	100	100	1	96.3	100	1	100	100	1	100	100	1	100	100	1	100	100	1	95.8	100	1	100	100	1	97.3	100	2	98.7;98.7	100.00;100.00	1	100	100	1	100	100	1	100	100	1
R4512	1	100	100	1	100	100	1	100	100	1	100	100	1	96.3	100	1	100	100	1	100	100	1	100	100	1	100	100	1	95.8	100	1	100	100	1	97.3	100	2	98.7;98.7	100.00;100.00	1	100	100	1	100	100	1	100	100	1
R4513	1	100	100	1	100	100	1	100	100	1	100	100	1	96.3	100	1	100	100	1	100	100	1	100	100	1	100	100	1	95.8	100	1	100	100	1	97.3	100	2	98.7;98.7	100.00;100.00	1	100	100	1	100	100	1	100	100	1
R4514	1	100	100	1	100	100	1	100	100	1	100	100	1	96.3	100	1	100	100	1	100	100	1	100	100	1	100	100	1	95.8	100	1	100	100	1	97.3	100	2	98.7;98.7	100.00;100.00	1	100	100	1	100	100	1	100	100	1
R4515	1	100	100	1	100	100	1	100	100	1	100	100	1	96.3	100	1	100	100	1	100	100	1	100	100	1	100	100	1	95.8	100	1	100	100	1	97.3	100	2	98.7;98.7	100.00;100.00	1	100	100	1	100	100	1	100	100	1
R4516	1	100	100	1	100	100	1	100	100	1	100	100	1	96.3	100	1	100	100	1	100	100	1	100	100	1	100	100	1	95.8	100	1	100	100	1	97.3	100	2	98.7;98.7	100.00;100.00	1	100	100	1	100	100	1	100	100	1
R4517	1	100	100	1	100	100	1	100	100	1	100	100	1	96.3	100	1	100	100	1	100	100	1	100	100	1	100	100	1	95.8	100	1	100	100	1	97.3	100	2	98.7;98.7	100.00;100.00	1	100	100	1	100	100	1	100	100	1
R4518	1	100	100	1	100	100	1	100	100	1	100	100	1	96.3	100	1	100	100	1	100	100	1	100	100	1	100	100	1	95.8	100	1	100	100	1	97.3	100	2	98.7;98.7	100.00;100.00	1	100	100	1	100	100	1	100	100	1
R4519	1	100	100	1	100	100	1	100	100	1	100	100	1	96.3	100	1	100	100	1	100	100	1	100	100	1	100	100	1	95.8	100	1	100	100	1	97.3	100	2	98.7;98.7	100.00;100.00	1	100	100	1	100	100	1	100	100	1
R4520	1	100	100	1	100	100	1	100	100	1	100	100	1	96.3	100	1	100	100	1	100	100	1	100	100	1	100	100	1	95.8	100	1	100	100	1	97.3	100	2	98.7;98.7	100.00;100.00	1	100	100	1	100	100	1	100	100	1
R4521	1	100	100	1	100	100	1	100	100	1	100	100	1	96.2	100	1	100	100	1	100	100	1	100	100	1	100	100	1	95.7	100	1	100	100	1	97.2	100	2	98.7;98.7	100.00;100.00	1	100	100	1	100	100	1	100	100	1
R4522	1	100	100	1	100	100	1	100	100	1	100	100	1	96.3	100	1	100	100	1	100	100	1	100	100	1	100	100	1	95.8	100	1	100	100	1	97.3	100	2	98.7;98.7	100.00;100.00	1	100	100	1	100	100	1	100	100	1
R4523	1	100	100	1	100	100	1	100	100	1	100	100	1	96.3	100	1	100	100	1	100	100	1	100	100	1	100	100	1	95.8	100	1	100	100	1	97.3	100	2	98.7;98.7	100.00;100.00	1	100	100	1	100	100	1	100	100	1
R4524	1	100	100	1	100	100	1	100	100	1	100	100	1	96.3	100	1	100	100	1	100	100	1	100	100	1	100	100	1	95.8	100	1	100	100	1	97.3	100	2	98.7;98.7	100.00;100.00	1	100	100	1	100	100	1	100	100	1
R4525	1	100	100	1	100	100	1	100	100	1	100	100	1	96.3	100	1	100	100	1	100	100	1	100	100	1	100	100	1	95.8	100	1	100	100	1	97.3	100	2	98.7;98.7	100.00;100.00	1	100	100	1	100	100	1	100	100	1
R4526	1	100	100	1	100	100	1	100	100	1	100	100	1	96.3	100	1	100	100	1	100	100	1	100	100	1	100	100	1	95.8	100	1	100	100	1	97.3	100	2	98.7;98.7	100.00;100.00	1	100	100	1	100	100	1	100	100	1
R4527	1	100	100	1	100	100	1	100	100	1	100	100	1	96.3	100	1	100	100	1	100	100	1	100	100	1	100	100	1	95.8	100	1	100	100	1	97.3	100	2	98.7;98.7	100.00;100.00	1	100	100	1	100	100	1	100	100	1
R4528	1	100	100	1	100	100	1	100	100	1	100	100	1	96.3	100	1	100	100	1	100	100	1	100	100	1	100	100	1	95.8	100	1	100	100	1	97.3	100	2	98.7;98.7	100.00;100.00	1	100	100	1	100	100	1	100	100	1
R4529	1	100	100	1	100	100	1	100	100	1	100	100	1	96.3	100	1	100	100	1	100	100	1	100	100	1	100	100	1	95.8	100	1	100	100	1	97.3	100	2	98.7;98.7	100.00;100.00	1	100	100	1	100	100	1	100	100	1
R4531	1	100	100	1	100	100	1	100	100	1	100	100	1	96.3	100	1	100	100	1	100	100	1	100	100	1	100	100	1	95.8	100	1	100	100	1	97.3	100	2	98.7;98.7	100.00;100.00	1	100	100	1	100	100	1	100	100	1
R4532	1	100	100	1	100	100	1	100	100	1	100	100	1	96.3	100	1	100	100	1	100	100	1	100	100	1	100	100	1	95.8	100	1	100	100	1	97.3	100	2	98.7;98.7	100.00;100.00	1	100	100	1	100	100	1	100	100	1
R4533	1	100	100	1	100	100	1	100	100	1	100	100	1	96.3	100	1	100	100	1	100	100	1	100	100	1	100	100	1	95.8	100	1	100	100	1	97.3	100	2	98.7;98.7	100.00;100.00	1	100	100	1	100	100	1	100	100	1
R4534	1	100	100	1	100	100	1	100	100	1	100	100	1	96.3	100	1	100	100	1	100	100	1	100	100	1	100	100	1	95.8	100	1	100	100	1	97.3	100	2	98.7;98.7	100.00;100.00	1	100	100	1	100	100	1	100	100	1
R4535	1	100	100	1	100	100	1	100	100	1	100	100	1	96.3	100	1	100	100	1	100	100	1	100	100	1	100	100	1	95.8	100	1	100	100	1	97.3	100	2	98.7;98.7	100.00;100.00	1	100	100	1	100	100	1	100	100	1
R4536	1	100	100	1	100	100	1	100	100	1	100	100	1	96.2	100	1	100	100	1	100	100	1	100	100	1	100	100	1	95.7	100	1	100	100	1	97.2	100	2	98.7;98.7	100.00;100.00	1	100	100	1	100	100	1	100	100	1
R4537	1	100	100	1	100	100	1	100	100	1	100	100	1	96.3	100	1	100	100	1	100	100	1	100	100	1	100	100	1	95.8	100	1	100	100	1	97.3	100	2	98.7;98.7	100.00;100.00	1	100	100	1	100	100	1	100	100	1
R4538	1	100	100	1	100	100	1	100	100	1	100	100	1	96.3	100	1	100	100	1	100	100	1	100	100	1	100	100	1	95.8	100	1	100	100	1	97.3	100	2	98.7;98.7	100.00;100.00	1	100	100	1	100	100	1	100	100	1
R4539	1	100	100	1	100	100	1	100	100	1	100	100	1	96.3	100	1	100	100	1	100	100	1	100	100	1	100	100	1	95.8	100	1	100	100	1	97.3	100	2	98.7;98.7	100.00;100.00	1	100	100	1	100	100	1	100	100	1
R4541	1	100	100	1	100	100	1	100	100	1	100	100	1	96.2	100	1	100	100	1	100	100	1	100	100	1	100	100	1	95.7	100	1	100	100	1	97.2	100	2	98.7;98.7	100.00;100.00	1	100	100	1	100	100	1	100	100	1
R4542	1	100	100	1	100	100	1	100	100	1	100	100	1	96.3	100	1	100	100	1	100	100	1	100	100	1	100	100	1	95.8	100	1	100	100	1	97.3	100	2	98.7;98.7	100.00;100.00	1	100	100	1	100	100	1	100	100	1
R4543	1	100	100	1	100	100	1	100	100	1	100	100	1	96.3	100	1	100	100	1	100	100	1	100	100	1	100	100	1	95.8	100	1	100	100	1	97.3	100	2	98.7;98.7	100.00;100.00	1	100	100	1	100	100	1	100	100	1
R4544	1	100	100	1	100	100	1	100	100	1	100	100	1	96.3	100	1	100	100	1	100	100	1	100	100	1	100	100	1	95.8	100	1	100	100	1	97.3	100	2	98.7;98.7	100.00;100.00	1	100	100	1	100	100	1	100	100	1
R4545	1	100	100	1	100	100	1	100	100	1	100	100	1	96.3	100	1	100	100	1	100	100	1	100	100	1	100	100	1	95.8	100	1	100	100	1	97.3	100	2	98.7;98.7	100.00;100.00	1	100	100	1	100	100	1	100	100	1
R4546	1	100	100	1	100	100	1	100	100	1	100	100	1	96.3	100	1	100	100	1	100	100	1	100	100	1	100	100	1	95.8	100	1	100	100	1	97.3	100	2	98.7;98.7	100.00;100.00	1	100	100	1	100	100	1	100	100	1
R4547	1	100	100	1	100	100	1	100	100	1	100	100	1	96.3	100	1	100	100	1	100	100	1	100	100	1	100	100	1	95.8	100	1	100	100	1	97.3	100	2	98.7;98.7	100.00;100.00	1	100	100	1	100	100	1	100	100	1
R4548	1	100	100	1	100	100	1	100	100	1	100	100	1	96.3	100	1	100	100	1	100	100	1	100	100	1	100	100	1	95.8	100	1	100	100	1	97.3	100	2	98.7;98.7	100.00;100.00	1	100	100	1	100	100	1	100	100	1
R4549	1	100	100	1	100	100	1	100	100	1	100	100	1	96.3	100	1	100	100	1	100	100	1	100	100	1	100	100	1	95.8	100	1	100	100	1	97.3	100	2	98.7;98.7	100.00;100.00	1	100	100	1	100	100	1	100	100	1
R4550	1	100	100	1	100	100	1	100	100	1	100	100	1	96.3	100	1	100	100	1	100	100	1	100	100	1	100	100	1	95.8	100	1	100	100	1	97.3	100	2	98.7;98.7	100.00;100.00	1	100	100	1	100	100	1	100	100	1
R4551	1	100	100	1	100	100	1	100	100	1	100	100	1	96.3	100	1	100	100	1	100	100	1	100	100	1	100	100	1	95.8	100	1	100	100	1	97.3	100	2	98.7;98.7	100.00;100.00	1	100	100	1	100	100	1	100	100	1
R4552	1	100	100	1	100	100	1	100	100	1	100	100	1	96.3	100	1	100	100	1	100	100	1	100	100	1	100	100	1	95.8	100	1	100	100	1	97.3	100	2	98.7;98.7	100.00;100.00	1	100	100	1	100	100	1	100	100	1
R4553	1	100	100	1	100	100	1	100	100	1	100	100	1	96.3	100	1	100	100	1	100	100	1	100	100	1	100	100	1	95.8	100	1	100	100	1	97.3	100	2	98.7;98.7	100.00;100.00	1	100	100	1	100	100	1	100	100	1
R4554	1	100	100	1	100	100	1	100	100	1	100	100	1	96.2	100	1	100	100	1	100	100	1	100	100	1	100	100	1	95.7	100	1	100	100	1	97.2	100	2	98.7;98.7	100.00;100.00	1	100	100	1	100	100	1	100	100	1
R4555	1	100	100	1	100	100	1	100	100	1	100	100	1	96.3	100	1	100	100	1	100	100	1	100	100	1	100	100	1	95.8	100	1	100	100	1	97.3	100	2	98.7;98.7	100.00;100.00	1	100	100	1	100	100	1	100	100	1
R4556	1	100	100	1	100	100	1	100	100	1	100	100	1	96.3	100	1	100	100	1	100	100	1	100	100	1	100	100	1	95.8	100	1	100	100	1	97.3	100	2	98.7;98.7	100.00;100.00	1	100	100	1	100	100	1	100	100	1
R4557	1	100	100	1	100	100	1	100	100	1	100	100	1	96.3	100	1	100	100	1	100	100	1	100	100	1	100	100	1	95.8	100	1	100	100	1	97.3	100	2	98.7;98.7	100.00;100.00	1	100	100	1	100	100	1	100	100	1
R4558	1	100	100	1	100	100	1	100	100	1	100	100	1	96.3	100	1	100	100	1	100	100	1	100	100	1	100	100	1	95.8	100	1	100	100	1	97.3	100	2	98.7;98.7	100.00;100.00	1	100	100	1	100	100	1	100	100	1
R4559	1	100	100	1	100	100	1	100	100	1	100	100	1	96.3	100	1	100	100	1	100	100	1	100	100	1	100	100	1	95.8	100	1	100	100	1	97.3	100	2	98.7;98.7	100.00;100.00	1	100	100	1	100	100	1	100	100	1
R4560	1	100	100	1	100	100	1	100	100	1	100	100	1	96.3	100	1	100	100	1	100	100	1	100	100	1	100	100	1	95.8	100	1	100	100	1	97.3	100	2	98.7;98.7	100.00;100.00	1	100	100	1	100	100	1	100	100	1
R4561	1	100	100	1	100	100	1	100	100	1	100	100	1	96.3	100	1	100	100	1	100	100	1	100	100	1	100	100	1	95.8	100	1	100	100	1	97.3	100	2	98.7;98.7	100.00;100.00	1	100	100	1	100	100	1	100	100	1
R4562	1	100	100	1	100	100	1	100	100	1	100	100	1	96.3	100	1	100	100	1	100	100	1	100	100	1	100	100	1	95.8	100	1	100	100	1	97.3	100	2	98.7;98.7	100.00;100.00	1	100	100	1	100	100	1	100	100	1
R4563	1	100	100	1	100	100	1	100	100	1	100	100	1	96.3	100	1	100	100	1	100	100	1	100	100	1	100	100	1	95.8	100	1	100	100	1	97.3	100	2	98.7;98.7	100.00;100.00	1	100	100	1	100	100	1	100	100	1
R4564	1	100	100	1	100	100	1	100	100	1	100	100	1	96.3	100	1	100	100	1	100	100	1	100	100	1	100	100	1	95.8	100	1	100	100	1	97.3	100	2	98.7;98.7	100.00;100.00	1	100	100	1	100	100	1	100	100	1
R4565	1	100	100	1	100	100	1	100	100	1	100	100	1	96.3	100	1	100	100	1	100	100	1	100	100	1	100	100	1	95.8	100	1	100	100	1	97.3	100	2	98.7;98.7	100.00;100.00	1	100	100	1	100	100	1	100	100	1
R4566	1	100	100	1	100	100	1	100	100	1	100	100	1	96.3	100	1	100	100	1	100	100	1	100	100	1	100	100	1	95.8	100	1	100	100	1	97.3	100	2	98.7;98.7	100.00;100.00	1	100	100	1	100	100	1	100	100	1
R4567	1	100	100	1	100	100	1	100	100	1	100	100	1	96.3	100	1	100	100	1	100	100	1	100	100	1	100	100	1	95.8	100	1	100	100	1	97.3	100	2	98.7;98.7	100.00;100.00	1	100	100	1	100	100	1	100	100	1
R4568	1	100	100	1	100	100	1	100	100	1	100	100	1	96.3	100	1	100	100	1	100	100	1	100	100	1	100	100	1	95.8	100	1	100	100	1	97.3	100	2	98.7;98.7	100.00;100.00	1	100	100	1	100	100	1	100	100	1
R4569	1	100	100	1	100	100	1	100	100	1	100	100	1	96.3	100	1	100	100	1	100	100	1	100	100	1	100	100	1	95.8	100	1	100	100	1	97.3	100	2	98.7;98.7	100.00;100.00	1	100	100	1	100	100	1	100	100	1
R4570	1	100	100	1	100	100	1	100	100	1	100	100	1	96.3	100	1	100	100	1	100	100	1	100	100	1	100	100	1	95.8	100	1	100	100	1	97.3	100	2	98.7;98.7	100.00;100.00	1	100	100	1	100	100	1	100	100	1
R4571	1	100	100	1	100	100	1	100	100	1	100	100	1	96.3	100	1	100	100	1	100	100	1	100	100	1	100	100	1	95.8	100	1	100	100	1	97.3	100	2	98.7;98.7	100.00;100.00	1	100	100	1	100	100	1	100	100	1
R4572	1	100	100	1	100	100	1	100	100	1	100	100	1	96.3	100	1	100	100	1	100	100	1	100	100	1	100	100	1	95.8	100	1	100	100	1	97.3	100	2	98.7;98.7	100.00;100.00	1	100	100	1	100	100	1	100	100	1
R4573	1	100	100	1	100	100	1	100	100	1	100	100	1	96.3	100	1	100	100	1	100	100	1	100	100	1	100	100	1	95.8	100	1	100	100	1	97.3	100	2	98.7;98.7	100.00;100.00	1	100	100	1	100	100	1	100	100	1
R4575	1	100	100	1	100	100	1	100	100	1	100	100	1	96.3	100	1	100	100	1	100	100	1	100	100	1	100	100	1	95.8	100	1	100	100	1	97.3	100	2	98.7;98.7	100.00;100.00	1	100	100	1	100	100	1	100	100	1
R4576	1	100	100	1	100	100	1	100	100	1	100	100	1	96.3	100	1	100	100	1	100	100	1	100	100	1	100	100	1	95.8	100	1	100	100	1	97.3	100	2	98.7;98.7	100.00;100.00	1	100	100	1	100	100	1	100	100	1
R4577	1	100	100	1	100	100	1	100	100	1	100	100	1	96.3	100	1	100	100	1	100	100	1	100	100	1	100	100	1	95.8	100	1	100	100	1	97.3	100	2	98.7;98.7	100.00;100.00	1	100	100	1	100	100	1	100	100	1
R4578	1	100	100	1	100	100	1	100	100	1	100	100	1	96.3	100	1	100	100	1	100	100	1	100	100	1	100	100	1	95.8	100	1	100	100	1	97.3	100	2	98.7;98.7	100.00;100.00	1	100	100	1	100	100	1	100	100	1
R4579	1	100	100	1	100	100	1	100	100	1	100	100	1	96.3	100	1	100	100	1	100	100	1	100	100	1	100	100	1	95.8	100	1	100	100	1	97.3	100	2	98.7;98.7	100.00;100.00	1	100	100	1	100	100	1	100	100	1
R4580	1	100	100	1	100	100	1	100	100	1	100	100	1	96.3	100	1	100	100	1	100	100	1	100	100	1	100	100	1	95.8	100	1	100	100	1	97.3	100	2	98.7;98.7	100.00;100.00	1	100	100	1	100	100	1	100	100	1
R4581	1	100	100	1	100	100	1	100	100	1	100	100	1	96.3	100	1	100	100	1	100	100	1	100	100	1	100	100	1	95.8	100	1	100	100	1	97.3	100	2	98.7;98.7	100.00;100.00	1	100	100	1	100	100	1	100	100	1
R4582	1	100	100	1	100	100	1	100	100	1	100	100	1	96.3	100	1	100	100	1	100	100	1	100	100	1	100	100	1	95.8	100	1	100	100	1	97.3	100	2	98.7;98.7	100.00;100.00	1	100	100	1	100	100	1	100	100	1
R4583	1	100	100	1	100	100	1	100	100	1	100	100	1	96.3	100	1	100	100	1	100	100	1	100	100	1	100	100	1	95.8	100	1	100	100	1	97.3	100	2	98.7;98.7	100.00;100.00	1	100	100	1	100	100	1	100	100	1
R4584	1	100	100	1	100	100	1	100	100	1	100	100	1	96.3	100	1	100	100	1	100	100	1	100	100	1	100	100	1	95.8	100	1	100	100	1	97.3	100	2	98.7;98.7	100.00;100.00	1	100	100	1	100	100	1	100	100	1
R4585	1	100	100	1	100	100	1	100	100	1	100	100	1	96.3	100	1	100	100	1	100	100	1	100	100	1	100	100	1	95.8	100	1	100	100	1	97.3	100	2	98.7;98.7	100.00;100.00	1	100	100	1	100	100	1	100	100	1
R4586	1	100	100	1	100	100	1	100	100	1	100	100	1	96.3	100	1	100	100	1	100	100	1	100	100	1	100	100	1	95.8	100	1	100	100	1	97.3	100	2	98.7;98.7	100.00;100.00	1	100	100	1	100	100	1	100	100	1
R4587	1	100	100	1	100	100	1	100	100	1	100	100	1	96.3	100	1	100	100	1	100	100	1	100	100	1	100	100	1	95.8	100	1	100	100	1	97.3	100	2	98.7;98.7	100.00;100.00	1	100	100	1	100	100	1	100	100	1
R4588	1	100	100	1	100	100	1	100	100	1	100	100	1	96.3	100	1	100	100	1	100	100	1	100	100	1	100	100	1	95.8	100	1	100	100	1	97.3	100	2	98.7;98.7	100.00;100.00	1	100	100	1	100	100	1	100	100	1
R4589	1	100	100	1	100	100	1	100	100	1	100	100	1	96.3	100	1	100	100	1	100	100	1	100	100	1	100	100	1	95.8	100	1	100	100	1	97.3	100	2	98.7;98.7	100.00;100.00	1	100	100	1	100	100	1	100	100	1
R4590	1	100	100	1	100	100	1	100	100	1	100	100	1	96.3	100	1	100	100	1	100	100	1	100	100	1	100	100	1	95.8	100	1	100	100	1	97.3	100	2	98.7;98.7	100.00;100.00	1	100	100	1	100	100	1	100	100	1
R4591	1	100	100	1	100	100	1	100	100	1	100	100	1	96.3	100	1	100	100	1	100	100	1	100	100	1	100	100	1	95.8	100	1	100	100	1	97.3	100	2	98.7;98.7	100.00;100.00	1	100	100	1	100	100	1	100	100	1
R4592	1	100	100	1	100	100	1	100	100	1	100	100	1	96.3	100	1	100	100	1	100	100	1	100	100	1	100	100	1	95.8	100	1	100	100	1	97.3	100	2	98.7;98.7	100.00;100.00	1	100	100	1	100	100	1	100	100	1
R4593	1	100	100	1	100	100	1	100	100	1	100	100	1	96.3	100	1	100	100	1	100	100	1	100	100	1	100	100	1	95.8	100	1	100	100	1	97.3	100	2	98.7;98.7	100.00;100.00	1	100	100	1	100	100	1	100	100	1
R4594	1	100	100	1	100	100	1	100	100	1	100	100	1	96.3	100	1	100	100	1	100	100	1	100	100	1	100	100	1	95.8	100	1	100	100	1	97.3	100	2	98.7;98.7	100.00;100.00	1	100	100	1	100	100	1	100	100	1
R4595	1	100	100	1	100	100	1	100	100	1	100	100	1	96.3	100	1	100	100	1	100	100	1	100	100	1	100	100	1	95.8	100	1	100	100	1	97.3	100	2	98.7;98.7	100.00;100.00	1	100	100	1	100	100	1	100	100	1
R4596	1	100	100	1	100	100	1	100	100	1	100	100	1	96.3	100	1	100	100	1	100	100	1	100	100	1	100	100	1	95.8	100	1	100	100	1	97.3	100	2	98.7;98.7	100.00;100.00	1	100	100	1	100	100	1	100	100	1
R4597	1	100	100	1	100	100	1	100	100	1	100	100	1	96.3	100	1	100	100	1	100	100	1	100	100	1	100	100	1	95.8	100	1	100	100	1	97.3	100	2	98.7;98.7	100.00;100.00	1	100	100	1	100	100	1	100	100	1
R4598	1	100	100	1	100	100	1	100	100	1	100	100	1	96.3	100	1	100	100	1	100	100	1	100	100	1	100	100	1	95.8	100	1	100	100	1	97.3	100	2	98.7;98.7	100.00;100.00	1	100	100	1	100	100	1	100	100	1
R4599	1	100	100	1	100	100	1	100	100	1	100	100	1	96.3	100	1	100	100	1	100	100	1	100	100	1	100	100	1	95.8	100	1	100	100	1	97.3	100	2	98.7;98.7	100.00;100.00	1	100	100	1	100	100	1	100	100	1
R4600	1	100	100	1	100	100	1	100	100	1	100	100	1	96.3	100	1	100	100	1	100	100	1	100	100	1	100	100	1	95.8	100	1	100	100	1	97.3	100	2	98.7;98.7	100.00;100.00	1	100	100	1	100	100	1	100	100	1
R4601	1	100	100	1	100	100	1	100	100	1	100	100	1	96.3	100	1	100	100	1	100	100	1	100	100	1	100	100	1	95.8	100	1	100	100	1	97.3	100	2	98.7;98.7	100.00;100.00	1	100	100	1	100	100	1	100	100	1
R4602	1	100	100	1	100	100	1	100	100	1	100	100	1	96.3	100	1	100	100	1	100	100	1	100	100	1	100	100	1	95.8	100	1	100	100	1	97.3	100	2	98.7;98.7	100.00;100.00	1	100	100	1	100	100	1	100	100	1
R4603	1	100	100	1	100	100	1	100	100	1	100	100	1	96.3	100	1	100	100	1	100	100	1	100	100	1	100	100	1	95.8	100	1	100	100	1	97.3	100	2	98.7;98.7	100.00;100.00	1	100	100	1	100	100	1	100	100	1
R4604	1	100	100	1	100	100	1	100	100	1	100	100	1	96.3	100	1	100	100	1	100	100	1	100	100	1	100	100	1	95.8	100	1	100	100	1	97.3	100	2	98.7;98.7	100.00;100.00	1	100	100	1	100	100	1	100	100	1
R4605	1	100	100	1	100	100	1	100	100	1	100	100	1	96.3	100	1	100	100	1	100	100	1	100	100	1	100	100	1	95.8	100	1	100	100	1	97.3	100	2	98.7;98.7	100.00;100.00	1	100	100	1	100	100	1	100	100	1
R4606	1	100	100	1	100	100	1	100	100	1	100	100	1	96.3	100	1	100	100	1	100	100	1	100	100	1	100	100	1	95.8	100	1	100	100	1	97.3	100	2	98.7;98.7	100.00;100.00	1	100	100	1	100	100	1	100	100	1
R4607	1	100	100	1	100	100	1	100	100	1	100	100	1	96.2	100	1	100	100	1	100	100	1	100	100	1	100	100	1	95.7	100	1	100	100	1	97.2	100	2	98.7;98.7	100.00;100.00	1	100	100	1	100	100	1	100	100	1
R4608	1	100	100	1	100	100	1	100	100	1	100	100	1	96.3	100	1	100	100	1	100	100	1	100	100	1	100	100	1	95.8	100	1	100	100	1	97.3	100	2	98.7;98.7	100.00;100.00	1	100	100	1	100	100	1	100	100	1
R4609	1	100	100	1	100	100	1	100	100	1	100	100	1	96.2	100	1	100	100	1	100	100	1	100	100	1	100	100	1	95.7	100	1	100	100	1	97.2	100	2	98.7;98.7	100.00;100.00	1	100	100	1	100	100	1	100	100	1
R4611	1	100	100	1	100	100	1	100	100	1	100	100	1	96.2	100	1	100	100	1	100	100	1	100	100	1	100	100	1	95.7	100	1	100	100	1	97.2	100	2	98.7;98.7	100.00;100.00	1	100	100	1	100	100	1	100	100	1
R4612	1	100	100	1	100	100	1	100	100	1	100	100	1	96.2	100	1	100	100	1	100	100	1	100	100	1	100	100	1	95.7	100	1	100	100	1	97.2	100	2	98.7;98.7	100.00;100.00	1	100	100	1	100	100	1	100	100	1
R4613	1	100	100	1	100	100	1	100	100	1	100	100	1	96.3	100	1	100	100	1	100	100	1	100	100	1	100	100	1	95.8	100	1	100	100	1	97.3	100	2	98.7;98.7	100.00;100.00	1	100	100	1	100	100	1	100	100	1
R4614	1	100	100	1	100	100	1	100	100	1	100	100	1	96.3	100	1	100	100	1	100	100	1	100	100	1	100	100	1	95.8	100	1	100	100	1	97.3	100	2	98.7;98.7	100.00;100.00	1	100	100	1	100	100	1	100	100	1
R4615	1	100	100	1	100	100	1	100	100	1	100	100	1	96.3	100	1	100	100	1	100	100	1	100	100	1	100	100	1	95.8	100	1	100	100	1	97.3	100	2	98.7;98.7	100.00;100.00	1	100	100	1	100	100	1	100	100	1
R4616	1	100	100	1	100	100	1	100	100	1	100	100	1	96.3	100	1	100	100	1	100	100	1	100	100	1	100	100	1	95.8	100	1	100	100	1	97.3	100	2	98.7;98.7	100.00;100.00	1	100	100	1	100	100	1	100	100	1
R4617	1	100	100	1	100	100	1	100	100	1	100	100	1	96.3	100	1	100	100	1	100	100	1	100	100	1	100	100	1	95.8	100	1	100	100	1	97.3	100	2	98.7;98.7	100.00;100.00	1	100	100	1	100	100	1	100	100	1
R4618	1	100	100	1	100	100	1	100	100	1	100	100	1	96.2	100	1	100	100	1	100	100	1	100	100	1	100	100	1	95.7	100	1	100	100	1	97.2	100	2	98.7;98.7	100.00;100.00	1	100	100	1	100	100	1	100	100	1
R4619	1	100	100	1	100	100	1	100	100	1	100	100	1	96.2	100	1	100	100	1	100	100	1	100	100	1	100	100	1	95.7	100	1	100	100	1	97.2	100	2	98.7;98.7	100.00;100.00	1	100	100	1	100	100	1	100	100	1
R4620	1	100	100	1	100	100	1	100	100	1	100	100	1	96.3	100	1	100	100	1	100	100	1	100	100	1	100	100	1	95.8	100	1	100	100	1	97.3	100	2	98.7;98.7	100.00;100.00	1	100	100	1	100	100	1	100	100	1
R4621	1	100	100	1	100	100	1	100	100	1	100	100	1	96.3	100	1	100	100	1	100	100	1	100	100	1	100	100	1	95.8	100	1	100	100	1	97.3	100	2	98.7;98.7	100.00;100.00	1	100	100	1	100	100	1	100	100	1
R4622	1	100	100	1	100	100	1	100	100	1	100	100	1	96.3	100	1	100	100	1	100	100	1	100	100	1	100	100	1	95.8	100	1	100	100	1	97.3	100	2	98.7;98.7	100.00;100.00	1	100	100	1	100	100	1	100	100	1
R4623	1	100	100	1	100	100	1	100	100	1	100	100	1	96.3	100	1	100	100	1	100	100	1	100	100	1	100	100	1	95.8	100	1	100	100	1	97.3	100	2	98.7;98.7	100.00;100.00	1	100	100	1	100	100	1	100	100	1
R4624	1	100	100	1	100	100	1	100	100	1	100	100	1	96.3	100	1	100	100	1	100	100	1	100	100	1	100	100	1	95.8	100	1	100	100	1	97.3	100	2	98.7;98.7	100.00;100.00	1	100	100	1	100	100	1	100	100	1
R4625	1	100	100	1	100	100	1	100	100	1	100	100	1	96.3	100	1	100	100	1	100	100	1	100	100	1	100	100	1	95.8	100	1	100	100	1	97.3	100	2	98.7;98.7	100.00;100.00	1	100	100	1	100	100	1	100	100	1
R4626	1	100	100	1	100	100	1	100	100	1	100	100	1	96.3	100	1	100	100	1	100	100	1	100	100	1	100	100	1	95.8	100	1	100	100	1	97.3	100	2	98.7;98.7	100.00;100.00	1	100	100	1	100	100	1	100	100	1
R4627	1	100	100	1	100	100	1	100	100	1	100	100	1	96.3	100	1	100	100	1	100	100	1	100	100	1	100	100	1	95.8	100	1	100	100	1	97.3	100	2	98.7;98.7	100.00;100.00	1	100	100	1	100	100	1	100	100	1
R4628	1	100	100	1	100	100	1	100	100	1	100	100	1	96.2	100	1	100	100	1	100	100	1	100	100	1	100	100	1	95.7	100	1	100	100	1	97.2	100	2	98.7;98.7	100.00;100.00	1	100	100	1	100	100	1	100	100	1
R4629	1	100	100	1	100	100	1	100	100	1	100	100	1	96.3	100	1	100	100	1	100	100	1	100	100	1	100	100	1	95.8	100	1	100	100	1	97.3	100	2	98.7;98.7	100.00;100.00	1	100	100	1	100	100	1	100	100	1
R4630	1	100	100	1	100	100	1	100	100	1	100	100	1	96.3	100	1	100	100	1	100	100	1	100	100	1	100	100	1	95.8	100	1	100	100	1	97.3	100	2	98.7;98.7	100.00;100.00	1	100	100	1	100	100	1	100	100	1
R4631	1	100	100	1	100	100	1	100	100	1	100	100	1	96.3	100	1	100	100	1	100	100	1	100	100	1	100	100	1	95.8	100	1	100	100	1	97.3	100	2	98.7;98.7	100.00;100.00	1	100	100	1	100	100	1	100	100	1
R4632	1	100	100	1	100	100	1	100	100	1	100	100	1	96.2	100	1	100	100	1	100	100	1	100	100	1	100	100	1	95.7	100	1	100	100	1	97.2	100	2	98.7;98.7	100.00;100.00	1	100	100	1	100	100	1	100	100	1
R4633	1	100	100	1	100	100	1	100	100	1	100	100	1	96.3	100	1	100	100	1	100	100	1	100	100	1	100	100	1	95.8	100	1	100	100	1	97.3	100	2	98.7;98.7	100.00;100.00	1	100	100	1	100	100	1	100	100	1
R4634	1	100	100	1	100	100	1	100	100	1	100	100	1	96.2	100	1	100	100	1	100	100	1	100	100	1	100	100	1	95.7	100	1	100	100	1	97.2	100	2	98.7;98.7	100.00;100.00	1	100	100	1	100	100	1	100	100	1
R4635	1	100	100	1	100	100	1	100	100	1	100	100	1	96.3	100	1	100	100	1	100	100	1	100	100	1	100	100	1	95.8	100	1	100	100	1	97.3	100	2	98.7;98.7	100.00;100.00	1	100	100	1	100	100	1	100	100	1
R4636	1	100	100	1	100	100	1	100	100	1	100	100	1	96.3	100	1	100	100	1	100	100	1	100	100	1	100	100	1	95.8	100	1	100	100	1	97.3	100	2	98.7;98.7	100.00;100.00	1	100	100	1	100	100	1	100	100	1
R4638	1	100	100	1	100	100	1	100	100	1	100	100	1	96.3	100	1	100	100	1	100	100	1	100	100	1	100	100	1	95.8	100	1	100	100	1	97.3	100	2	98.7;98.7	100.00;100.00	1	100	100	1	100	100	1	100	100	1
R4639	1	100	100	1	100	100	1	100	100	1	100	100	1	96.3	100	1	100	100	1	100	100	1	100	100	1	100	100	1	95.8	100	1	100	100	1	97.3	100	2	98.7;98.7	100.00;100.00	1	100	100	1	100	100	1	100	100	1
R4640	1	100	100	1	100	100	1	100	100	1	100	100	1	96.3	100	1	100	100	1	100	100	1	100	100	1	100	100	1	95.8	100	1	100	100	1	97.3	100	2	98.7;98.7	100.00;100.00	1	100	100	1	100	100	1	100	100	1
R4641	1	100	100	1	100	100	1	100	100	1	100	100	1	96.3	100	1	100	100	1	100	100	1	100	100	1	100	100	1	95.8	100	1	100	100	1	97.3	100	2	98.7;98.7	100.00;100.00	1	100	100	1	100	100	1	100	100	1
R4642	1	100	100	1	100	100	1	100	100	1	100	100	1	96.3	100	1	100	100	1	100	100	1	100	100	1	100	100	1	95.8	100	1	100	100	1	97.3	100	2	98.7;98.7	100.00;100.00	1	100	100	1	100	100	1	100	100	1
R4643	1	100	100	1	100	100	1	100	100	1	100	100	1	96.3	100	1	100	100	1	100	100	1	100	100	1	100	100	1	95.8	100	1	100	100	1	97.3	100	2	98.7;98.7	100.00;100.00	1	100	100	1	100	100	1	100	100	1
R4644	1	100	100	1	100	100	1	100	100	1	100	100	1	96.2	100	1	100	100	1	100	100	1	100	100	1	100	100	1	95.7	100	1	100	100	1	97.2	100	2	98.7;98.7	100.00;100.00	1	100	100	1	100	100	1	100	100	1
R4645	1	100	100	1	100	100	1	100	100	1	100	100	1	96.2	100	1	100	100	1	100	100	1	100	100	1	100	100	1	95.7	100	1	100	100	1	97.2	100	2	98.7;98.7	100.00;100.00	1	100	100	1	100	100	1	100	100	1
R4646	1	100	100	1	100	100	1	100	100	1	100	100	1	96.2	100	1	100	100	1	100	100	1	100	100	1	100	100	1	95.7	100	1	100	100	1	97.2	100	2	98.7;98.7	100.00;100.00	1	100	100	1	100	100	1	100	100	1
R4647	1	100	100	1	100	100	1	100	100	1	100	100	1	96.3	100	1	100	100	1	100	100	1	100	100	1	100	100	1	95.8	100	1	100	100	1	97.3	100	2	98.7;98.7	100.00;100.00	1	100	100	1	100	100	1	100	100	1
R4648	1	100	100	1	100	100	1	100	100	1	100	100	1	96.3	100	1	100	100	1	100	100	1	100	100	1	100	100	1	95.8	100	1	100	100	1	97.3	100	2	98.7;98.7	100.00;100.00	1	100	100	1	100	100	1	100	100	1
R4649	1	100	100	1	100	100	1	100	100	1	100	100	1	96.3	100	1	100	100	1	100	100	1	100	100	1	100	100	1	95.8	100	1	100	100	1	97.3	100	2	98.7;98.7	100.00;100.00	1	100	100	1	100	100	1	100	100	1
R4650	1	100	100	1	100	100	1	100	100	1	100	100	1	96.3	100	1	100	100	1	100	100	1	100	100	1	100	100	1	95.8	100	1	100	100	1	97.3	100	2	98.7;98.7	100.00;100.00	1	100	100	1	100	100	1	100	100	1
R4651	1	100	100	1	100	100	1	100	100	1	100	100	1	96.3	100	1	100	100	1	100	100	1	100	100	1	100	100	1	95.8	100	1	100	100	1	97.3	100	2	98.7;98.7	100.00;100.00	1	100	100	1	100	100	1	100	100	1
R4652	1	100	100	1	100	100	1	100	100	1	100	100	1	96.3	100	1	100	100	1	100	100	1	100	100	1	100	100	1	95.8	100	1	100	100	1	97.3	100	2	98.7;98.7	100.00;100.00	1	100	100	1	100	100	1	100	100	1
R4653	1	100	100	1	100	100	1	100	100	1	100	100	1	96.3	100	1	100	100	1	100	100	1	100	100	1	100	100	1	95.8	100	1	100	100	1	97.3	100	2	98.7;98.7	100.00;100.00	1	100	100	1	100	100	1	100	100	1
R4654	1	100	100	1	100	100	1	100	100	1	100	100	1	96.3	100	1	100	100	1	100	100	1	100	100	1	100	100	1	95.8	100	1	100	100	1	97.3	100	2	98.7;98.7	100.00;100.00	1	100	100	1	100	100	1	100	100	1
R4655	1	100	100	1	100	100	1	100	100	1	100	100	1	96.3	100	1	100	100	1	100	100	1	100	100	1	100	100	1	95.8	100	1	100	100	1	97.3	100	2	98.7;98.7	100.00;100.00	1	100	100	1	100	100	1	100	100	1
R4656	1	100	100	1	100	100	1	100	100	1	100	100	1	96.3	100	1	100	100	1	100	100	1	100	100	1	100	100	1	95.8	100	1	100	100	1	97.3	100	2	98.7;98.7	100.00;100.00	1	100	100	1	100	100	1	100	100	1
R4657	1	100	100	1	100	100	1	100	100	1	100	100	1	96.3	100	1	100	100	1	100	100	1	100	100	1	100	100	1	95.8	100	1	100	100	1	97.3	100	2	98.7;98.7	100.00;100.00	1	100	100	1	100	100	1	100	100	1
R4658	1	100	100	1	100	100	1	100	100	1	100	100	1	96.3	100	1	100	100	1	100	100	1	100	100	1	100	100	1	95.8	100	1	100	100	1	97.3	100	2	98.7;98.7	100.00;100.00	1	100	100	1	100	100	1	100	100	1
R4659	1	100	100	1	100	100	1	100	100	1	100	100	1	96.3	100	1	100	100	1	100	100	1	100	100	1	100	100	1	95.8	100	1	100	100	1	97.3	100	2	98.7;98.7	100.00;100.00	1	100	100	1	100	100	1	100	100	1
R4660	1	100	100	1	100	100	1	100	100	1	100	100	1	96.3	100	1	100	100	1	100	100	1	100	100	1	100	100	1	95.8	100	1	100	100	1	97.3	100	2	98.7;98.7	100.00;100.00	1	100	100	1	100	100	1	100	100	1
R4661	1	100	100	1	100	100	1	100	100	1	100	100	1	96.3	100	1	100	100	1	100	100	1	100	100	1	100	100	1	95.8	100	1	100	100	1	97.3	100	2	98.7;98.7	100.00;100.00	1	100	100	1	100	100	1	100	100	1
R4662	1	100	100	1	100	100	1	100	100	1	100	100	1	96.3	100	1	100	100	1	100	100	1	100	100	1	100	100	1	95.8	100	1	100	100	1	97.3	100	2	98.7;98.7	100.00;100.00	1	100	100	1	100	100	1	100	100	1
R4663	1	100	100	1	100	100	1	100	100	1	100	100	1	96.3	100	1	100	100	1	100	100	1	100	100	1	100	100	1	95.8	100	1	100	100	1	97.3	100	2	98.7;98.7	100.00;100.00	1	100	100	1	100	100	1	100	100	1
R4664	1	100	100	1	100	100	1	100	100	1	100	100	1	96.2	100	1	100	100	1	100	100	1	100	100	1	100	100	1	95.7	100	1	100	100	1	97.2	100	2	98.7;98.7	100.00;100.00	1	100	100	1	100	100	1	100	100	1
R4665	1	100	100	1	100	100	1	100	100	1	100	100	1	96.3	100	1	100	100	1	100	100	1	100	100	1	100	100	1	95.8	100	1	100	100	1	97.3	100	2	98.7;98.7	100.00;100.00	1	100	100	1	100	100	1	100	100	1
R4666	1	100	100	1	100	100	1	100	100	1	100	100	1	96.3	100	1	100	100	1	100	100	1	100	100	1	100	100	1	95.8	100	1	100	100	1	97.3	100	2	98.7;98.7	100.00;100.00	1	100	100	1	100	100	1	100	100	1
R4667	1	100	100	1	100	100	1	100	100	1	100	100	1	96.3	100	1	100	100	1	100	100	1	100	100	1	100	100	1	95.8	100	1	100	100	1	97.3	100	2	98.7;98.7	100.00;100.00	1	100	100	1	100	100	1	100	100	1
R4668	1	100	100	1	100	100	1	100	100	1	100	100	1	96.3	100	1	100	100	1	100	100	1	100	100	1	100	100	1	95.8	100	1	100	100	1	97.3	100	2	98.7;98.7	100.00;100.00	1	100	100	1	100	100	1	100	100	1
R4669	1	100	100	1	100	100	1	100	100	1	100	100	1	96.3	100	1	100	100	1	100	100	1	100	100	1	100	100	1	95.8	100	1	100	100	1	97.3	100	2	98.7;98.7	100.00;100.00	1	100	100	1	100	100	1	100	100	1
R4670	1	100	100	1	100	100	1	100	100	1	100	100	1	96.3	100	1	100	100	1	100	100	1	100	100	1	100	100	1	95.8	100	1	100	100	1	97.3	100	2	98.7;98.7	100.00;100.00	1	100	100	1	100	100	1	100	100	1
R4671	1	100	100	1	100	100	1	100	100	1	100	100	1	96.3	100	1	100	100	1	100	100	1	100	100	1	100	100	1	95.8	100	1	100	100	1	97.3	100	2	98.7;98.7	100.00;100.00	1	100	100	1	100	100	1	100	100	1
R4672	1	100	100	1	100	100	1	100	100	1	100	100	1	96.3	100	1	100	100	1	100	100	1	100	100	1	100	100	1	95.8	100	1	100	100	1	97.3	100	2	98.7;98.7	100.00;100.00	1	100	100	1	100	100	1	100	100	1
R4673	1	100	100	1	100	100	1	100	100	1	100	100	1	96.3	100	1	100	100	1	100	100	1	100	100	1	100	100	1	95.8	100	1	100	100	1	97.3	100	2	98.7;98.7	100.00;100.00	1	100	100	1	100	100	1	100	100	1
R4674	1	100	100	1	100	100	1	100	100	1	100	100	1	96.3	100	1	100	100	1	100	100	1	100	100	1	100	100	1	95.8	100	1	100	100	1	97.3	100	2	98.7;98.7	100.00;100.00	1	100	100	1	100	100	1	100	100	1
R4675	1	100	100	1	100	100	1	100	100	1	100	100	1	96.3	100	1	100	100	1	100	100	1	100	100	1	100	100	1	95.8	100	1	100	100	1	97.3	100	2	98.7;98.7	100.00;100.00	1	100	100	1	100	100	1	100	100	1
R4676	1	100	100	1	100	100	1	100	100	1	100	100	1	96.3	100	1	100	100	1	100	100	1	100	100	1	100	100	1	95.8	100	1	100	100	1	97.3	100	2	98.7;98.7	100.00;100.00	1	100	100	1	100	100	1	100	100	1
R4677	1	100	100	1	100	100	1	100	100	1	100	100	1	96.2	100	1	100	100	1	100	100	1	100	100	1	100	100	1	95.7	100	1	100	100	1	97.2	100	2	98.7;98.7	100.00;100.00	1	100	100	1	100	100	1	100	100	1
R4678	1	100	100	1	100	100	1	100	100	1	100	100	1	96.2	100	1	100	100	1	100	100	1	100	100	1	100	100	1	95.7	100	1	100	100	1	97.2	100	2	98.7;98.7	100.00;100.00	1	100	100	1	100	100	1	100	100	1
R4679	1	100	100	1	100	100	1	100	100	1	100	100	1	96.3	100	1	100	100	1	100	100	1	100	100	1	100	100	1	95.8	100	1	100	100	1	97.3	100	2	98.7;98.7	100.00;100.00	1	100	100	1	100	100	1	100	100	1
R4680	1	100	100	1	100	100	1	100	100	1	100	100	1	96.3	100	1	100	100	1	100	100	1	100	100	1	100	100	1	95.8	100	1	100	100	1	97.3	100	2	98.7;98.7	100.00;100.00	1	100	100	1	100	100	1	100	100	1
R4681	1	100	100	1	100	100	1	100	100	1	100	100	1	96.3	100	1	100	100	1	100	100	1	100	100	1	100	100	1	95.8	100	1	100	100	1	97.3	100	2	98.7;98.7	100.00;100.00	1	100	100	1	100	100	1	100	100	1
R4682	1	100	100	1	100	100	1	100	100	1	100	100	1	96.3	100	1	100	100	1	100	100	1	100	100	1	100	100	1	95.8	100	1	100	100	1	97.3	100	2	98.7;98.7	100.00;100.00	1	100	100	1	100	100	1	100	100	1
R4683	1	100	100	1	100	100	1	100	100	1	100	100	1	96.3	100	1	100	100	1	100	100	1	100	100	1	100	100	1	95.8	100	1	100	100	1	97.3	100	2	98.7;98.7	100.00;100.00	1	100	100	1	100	100	1	100	100	1
R4684	1	100	100	1	100	100	1	100	100	1	100	100	1	96.3	100	1	100	100	1	100	100	1	100	100	1	100	100	1	95.8	100	1	100	100	1	97.3	100	2	98.7;98.7	100.00;100.00	1	100	100	1	100	100	1	100	100	1
R4685	1	100	100	1	100	100	1	100	100	1	100	100	1	96.3	100	1	100	100	1	100	100	1	100	100	1	100	100	1	95.8	100	1	100	100	1	97.3	100	2	98.7;98.7	100.00;100.00	1	100	100	1	100	100	1	100	100	1
R4686	1	100	100	1	100	100	1	100	100	1	100	100	1	96.3	100	1	100	100	1	100	100	1	100	100	1	100	100	1	95.8	100	1	100	100	1	97.3	100	2	98.7;98.7	100.00;100.00	1	100	100	1	100	100	1	100	100	1
R4687	1	100	100	1	100	100	1	100	100	1	100	100	1	96.3	100	1	100	100	1	100	100	1	100	100	1	100	100	1	95.8	100	1	100	100	1	97.3	100	2	98.7;98.7	100.00;100.00	1	100	100	1	100	100	1	100	100	1
R4688	1	100	100	1	100	100	1	100	100	1	100	100	1	96.3	100	1	100	100	1	100	100	1	100	100	1	100	100	1	95.8	100	1	100	100	1	97.3	100	2	98.7;98.7	100.00;100.00	1	100	100	1	100	100	1	100	100	1
R4689	1	100	100	1	100	100	1	100	100	1	100	100	1	96.3	100	1	100	100	1	100	100	1	100	100	1	100	100	1	95.8	100	1	100	100	1	97.3	100	2	98.7;98.7	100.00;100.00	1	100	100	1	100	100	1	100	100	1
R4690	1	100	100	1	100	100	1	100	100	1	100	100	1	96.3	100	1	100	100	1	100	100	1	100	100	1	100	100	1	95.8	100	1	100	100	1	97.3	100	2	98.7;98.7	100.00;100.00	1	100	100	1	100	100	1	100	100	1
R4691	1	100	100	1	100	100	1	100	100	1	100	100	1	96.3	100	1	100	100	1	100	100	1	100	100	1	100	100	1	95.8	100	1	100	100	1	97.3	100	2	98.7;98.7	100.00;100.00	1	100	100	1	100	100	1	100	100	1
R4692	1	100	100	1	100	100	1	100	100	1	100	100	1	96.3	100	1	100	100	1	100	100	1	100	100	1	100	100	1	95.8	100	1	100	100	1	97.3	100	2	98.7;98.7	100.00;100.00	1	100	100	1	100	100	1	100	100	1
R4693	1	100	100	1	100	100	1	100	100	1	100	100	1	96.3	100	1	100	100	1	100	100	1	100	100	1	100	100	1	95.8	100	1	100	100	1	97.3	100	2	98.7;98.7	100.00;100.00	1	100	100	1	100	100	1	100	100	1
R4694	1	100	100	1	100	100	1	100	100	1	100	100	1	96.3	100	1	100	100	1	100	100	1	100	100	1	100	100	1	95.8	100	1	100	100	1	97.3	100	2	98.7;98.7	100.00;100.00	1	100	100	1	100	100	1	100	100	1
R4695	1	100	100	1	100	100	1	100	100	1	100	100	1	96.3	100	1	100	100	1	100	100	1	100	100	1	100	100	1	95.8	100	1	100	100	1	97.3	100	2	98.7;98.7	100.00;100.00	1	100	100	1	100	100	1	100	100	1
R4696	1	100	100	1	100	100	1	100	100	1	100	100	1	96.3	100	1	100	100	1	100	100	1	100	100	1	100	100	1	95.8	100	1	100	100	1	97.3	100	2	98.7;98.7	100.00;100.00	1	100	100	1	100	100	1	100	100	1
R4697	1	100	100	1	100	100	1	100	100	1	100	100	1	96.3	100	1	100	100	1	100	100	1	100	100	1	100	100	1	95.8	100	1	100	100	1	97.3	100	2	98.7;98.7	100.00;100.00	1	100	100	1	100	100	1	100	100	1
R4698	1	100	100	1	100	100	1	100	100	1	100	100	1	96.2	100	1	100	100	1	100	100	1	100	100	1	100	100	1	95.7	100	1	100	100	1	97.2	100	2	98.7;98.7	100.00;100.00	1	100	100	1	100	100	1	100	100	1
R4699	1	98.5	100	1	98.3	100	1	98.2	100	1	99.3	100	1	94.6	100	1	99.2	100	1	98.8	100	1	96.7	100.61	1	99.2	100	1	94.5	100	1	97.3	100	1	95.8	100	2	98.6;98.6	100.00;100.00	1	98.1	100	1	98.7	100	1	98.7	100	1
R4700	1	100	100	1	100	100	1	100	100	1	100	100	1	96.3	100	1	100	100	1	100	100	1	100	100	1	100	100	1	95.8	100	1	100	100	1	97.3	100	2	98.7;98.7	100.00;100.00	1	100	100	1	100	100	1	100	100	1
R4701	1	100	100	1	100	100	1	100	100	1	100	100	1	96.3	100	1	100	100	1	100	100	1	100	100	1	100	100	1	95.8	100	1	100	100	1	97.3	100	2	98.7;98.7	100.00;100.00	1	100	100	1	100	100	1	100	100	1
R4702	1	100	100	1	100	100	1	100	100	1	100	100	1	96.3	100	1	100	100	1	100	100	1	100	100	1	100	100	1	95.8	100	1	100	100	1	97.3	100	2	98.7;98.7	100.00;100.00	1	100	100	1	100	100	1	100	100	1
R4703	1	100	100	1	100	100	1	100	100	1	100	100	1	96.3	100	1	100	100	1	100	100	1	100	100	1	100	100	1	95.8	100	1	100	100	1	97.3	100	2	98.7;98.7	100.00;100.00	1	100	100	1	100	100	1	100	100	1
R4704	1	100	100	1	100	100	1	100	100	1	100	100	1	96.3	100	1	100	100	1	100	100	1	100	100	1	100	100	1	95.8	100	1	100	100	1	97.3	100	2	98.7;98.7	100.00;100.00	1	100	100	1	100	100	1	100	100	1
R4705	1	100	100	1	100	100	1	100	100	1	100	100	1	96.3	100	1	100	100	1	100	100	1	100	100	1	100	100	1	95.8	100	1	100	100	1	97.3	100	2	98.7;98.7	100.00;100.00	1	100	100	1	100	100	1	100	100	1
R4706	1	100	100	1	100	100	1	100	100	1	100	100	1	96.3	100	1	100	100	1	100	100	1	100	100	1	100	100	1	95.8	100	1	100	100	1	97.3	100	2	98.7;98.7	100.00;100.00	1	100	100	1	100	100	1	100	100	1
R4707	1	100	100	1	100	100	1	100	100	1	100	100	1	96.3	100	1	100	100	1	100	100	1	100	100	1	100	100	1	95.8	100	1	100	100	1	97.3	100	2	98.7;98.7	100.00;100.00	1	100	100	1	100	100	1	100	100	1
R4708	1	100	100	1	100	100	1	100	100	1	100	100	1	96.3	100	1	100	100	1	100	100	1	100	100	1	100	100	1	95.8	100	1	100	100	1	97.3	100	2	98.7;98.7	100.00;100.00	1	100	100	1	100	100	1	100	100	1
R4709	1	100	100	1	100	100	1	100	100	1	100	100	1	96.3	100	1	100	100	1	100	100	1	100	100	1	100	100	1	95.8	100	1	100	100	1	97.3	100	2	98.7;98.7	100.00;100.00	1	100	100	1	100	100	1	100	100	1
R4710	1	100	100	1	100	100	1	100	100	1	100	100	1	96.3	100	1	100	100	1	100	100	1	100	100	1	100	100	1	95.8	100	1	100	100	1	97.3	100	2	98.7;98.7	100.00;100.00	1	100	100	1	100	100	1	100	100	1
R4711	1	100	100	1	100	100	1	100	100	1	100	100	1	96.3	100	1	100	100	1	100	100	1	100	100	1	100	100	1	95.8	100	1	100	100	1	97.3	100	2	98.7;98.7	100.00;100.00	1	100	100	1	100	100	1	100	100	1
R4712	1	100	100	1	100	100	1	100	100	1	100	100	1	96.3	100	1	100	100	1	100	100	1	100	100	1	100	100	1	95.8	100	1	100	100	1	97.3	100	2	98.7;98.7	100.00;100.00	1	100	100	1	100	100	1	100	100	1
R4713	1	100	100	1	100	100	1	100	100	1	100	100	1	96.3	100	1	100	100	1	100	100	1	100	100	1	100	100	1	95.8	100	1	100	100	1	97.3	100	2	98.7;98.7	100.00;100.00	1	100	100	1	100	100	1	100	100	1
R4714	1	100	100	1	100	100	1	100	100	1	100	100	1	96.3	100	1	100	100	1	100	100	1	100	100	1	100	100	1	95.8	100	1	100	100	1	97.3	100	2	98.7;98.7	100.00;100.00	1	100	100	1	100	100	1	100	100	1
R4715	1	100	100	1	100	100	1	100	100	1	100	100	1	96.3	100	1	100	100	1	100	100	1	100	100	1	100	100	1	95.8	100	1	100	100	1	97.3	100	2	98.7;98.7	100.00;100.00	1	100	100	1	100	100	1	100	100	1
R4716	1	99.6	100	1	99.9	100	1	100	100	1	100	100	1	96.3	100	1	100	100	1	99.9	100	1	99.7	100	1	100	100	1	95.8	100	1	99.8	100	1	96.8	100	2	98.7;98.7	100.00;100.00	1	100	100	1	100	100	1	100	100	1
R4717	1	99.6	100	1	99.9	100	1	100	100	1	100	100	1	96.3	100	1	100	100	1	99.9	100	1	99.7	100	1	100	100	1	95.8	100	1	99.8	100	1	96.8	100	2	98.7;98.7	100.00;100.00	1	100	100	1	100	100	1	100	100	1
R4718	1	100	100	1	100	100	1	100	100	1	100	100	1	96.2	100	1	100	100	1	100	100	1	100	100	1	100	100	1	95.7	100	1	100	100	1	97.2	100	2	98.7;98.7	100.00;100.00	1	100	100	1	100	100	1	100	100	1
R4719	1	100	100	1	100	100	1	100	100	1	100	100	1	96.2	100	1	100	100	1	100	100	1	100	100	1	100	100	1	95.7	100	1	100	100	1	97.2	100	2	98.7;98.7	100.00;100.00	1	100	100	1	100	100	1	100	100	1
R4720	1	100	100	1	100	100	1	100	100	1	100	100	1	96.2	100	1	100	100	1	100	100	1	100	100	1	100	100	1	95.7	100	1	100	100	1	97.2	100	2	98.7;98.7	100.00;100.00	1	100	100	1	100	100	1	100	100	1
R4721	1	100	100	1	100	100	1	100	100	1	100	100	1	96.2	100	1	100	100	1	100	100	1	100	100	1	100	100	1	95.7	100	1	100	100	1	97.2	100	2	98.7;98.7	100.00;100.00	1	100	100	1	100	100	1	100	100	1
R4722	1	100	100	1	100	100	1	100	100	1	100	100	1	96.3	100	1	100	100	1	100	100	1	100	100	1	100	100	1	95.8	100	1	100	100	1	97.3	100	2	98.7;98.7	100.00;100.00	1	100	100	1	100	100	1	100	100	1
R4723	1	100	100	1	100	100	1	100	100	1	100	100	1	96.3	100	1	100	100	1	100	100	1	100	100	1	100	100	1	95.8	100	1	100	100	1	97.3	100	2	98.7;98.7	100.00;100.00	1	100	100	1	100	100	1	100	100	1
R4724	1	100	100	1	100	100	1	100	100	1	100	100	1	96.3	100	1	100	100	1	100	100	1	100	100	1	100	100	1	95.8	100	1	100	100	1	97.3	100	2	98.7;98.7	100.00;100.00	1	100	100	1	100	100	1	100	100	1
R4725	1	100	100	1	100	100	1	100	100	1	100	100	1	96.3	100	1	100	100	1	100	100	1	100	100	1	100	100	1	95.8	100	1	100	100	1	97.3	100	2	98.7;98.7	100.00;100.00	1	100	100	1	100	100	1	100	100	1
R4726	1	100	100	1	100	100	1	100	100	1	100	100	1	96.3	100	1	100	100	1	100	100	1	100	100	1	100	100	1	95.8	100	1	100	100	1	97.3	100	2	98.7;98.7	100.00;100.00	1	100	100	1	100	100	1	100	100	1
R4727	1	100	100	1	100	100	1	100	100	1	100	100	1	96.3	100	1	100	100	1	100	100	1	100	100	1	100	100	1	95.8	100	1	100	100	1	97.3	100	2	98.7;98.7	100.00;100.00	1	100	100	1	100	100	1	100	100	1
R4728	1	100	100	1	100	100	1	100	100	1	100	100	1	96.3	100	1	100	100	1	100	100	1	100	100	1	100	100	1	95.8	100	1	100	100	1	97.3	100	2	98.7;98.7	100.00;100.00	1	100	100	1	100	100	1	100	100	1
R4729	1	100	100	1	100	100	1	100	100	1	100	100	1	96.3	100	1	100	100	1	100	100	1	100	100	1	100	100	1	95.8	100	1	100	100	1	97.3	100	2	98.7;98.7	100.00;100.00	1	100	100	1	100	100	1	100	100	1
R4730	1	100	100	1	100	100	1	100	100	1	100	100	1	96.3	100	1	100	100	1	100	100	1	100	100	1	100	100	1	95.8	100	1	100	100	1	97.3	100	2	98.7;98.7	100.00;100.00	1	100	100	1	100	100	1	100	100	1
R4731	1	100	100	1	100	100	1	100	100	1	100	100	1	96.3	100	1	100	100	1	100	100	1	100	100	1	100	100	1	95.8	100	1	100	100	1	97.3	100	2	98.7;98.7	100.00;100.00	1	100	100	1	100	100	1	100	100	1
R4732	1	100	100	1	100	100	1	100	100	1	100	100	1	96.2	100	1	100	100	1	100	100	1	100	100	1	100	100	1	95.7	100	1	100	100	1	97.2	100	2	98.7;98.7	100.00;100.00	1	100	100	1	100	100	1	100	100	1
R4733	1	100	100	1	100	100	1	100	100	1	100	100	1	96.2	100	1	100	100	1	100	100	1	100	100	1	100	100	1	95.7	100	1	100	100	1	97.2	100	2	98.7;98.7	100.00;100.00	1	100	100	1	100	100	1	100	100	1
R4734	1	100	100	1	100	100	1	100	100	1	100	100	1	96.3	100	1	100	100	1	100	100	1	100	100	1	100	100	1	95.8	100	1	100	100	1	97.3	100	2	98.7;98.7	100.00;100.00	1	100	100	1	100	100	1	100	100	1
R4735	1	100	100	1	100	100	1	100	100	1	100	100	1	96.3	100	1	100	100	1	100	100	1	100	100	1	100	100	1	95.8	100	1	100	100	1	97.3	100	2	98.7;98.7	100.00;100.00	1	100	100	1	100	100	1	100	100	1
R4736	1	100	100	1	100	100	1	100	100	1	100	100	1	96.3	100	1	100	100	1	100	100	1	100	100	1	100	100	1	95.8	100	1	100	100	1	97.3	100	2	98.7;98.7	100.00;100.00	1	100	100	1	100	100	1	100	100	1
R4737	1	100	100	1	100	100	1	100	100	1	100	100	1	96.3	100	1	100	100	1	100	100	1	100	100	1	100	100	1	95.8	100	1	100	100	1	97.3	100	2	98.7;98.7	100.00;100.00	1	100	100	1	100	100	1	100	100	1
R4738	1	100	100	1	100	100	1	100	100	1	100	100	1	96.3	100	1	100	100	1	100	100	1	100	100	1	100	100	1	95.8	100	1	100	100	1	97.3	100	2	98.7;98.7	100.00;100.00	1	100	100	1	100	100	1	100	100	1
R4739	1	100	100	1	100	100	1	100	100	1	100	100	1	96.3	100	1	100	100	1	100	100	1	100	100	1	100	100	1	95.8	100	1	100	100	1	97.3	100	2	98.7;98.7	100.00;100.00	1	100	100	1	100	100	1	100	100	1
R4740	1	100	100	1	100	100	1	100	100	1	100	100	1	96.3	100	1	100	100	1	100	100	1	100	100	1	100	100	1	95.8	100	1	100	100	1	97.3	100	2	98.7;98.7	100.00;100.00	1	100	100	1	100	100	1	100	100	1
R4741	1	100	100	1	100	100	1	100	100	1	100	100	1	96.3	100	1	100	100	1	100	100	1	100	100	1	100	100	1	95.8	100	1	100	100	1	97.3	100	2	98.7;98.7	100.00;100.00	1	100	100	1	100	100	1	100	100	1
R4742	1	100	100	1	100	100	1	100	100	1	100	100	1	96.3	100	1	100	100	1	100	100	1	100	100	1	100	100	1	95.8	100	1	100	100	1	97.3	100	2	98.7;98.7	100.00;100.00	1	100	100	1	100	100	1	100	100	1
R4743	1	100	100	1	100	100	1	100	100	1	100	100	1	96.3	100	1	100	100	1	100	100	1	100	100	1	100	100	1	95.8	100	1	100	100	1	97.3	100	2	98.7;98.7	100.00;100.00	1	100	100	1	100	100	1	100	100	1
R4744	1	100	100	1	100	100	1	100	100	1	100	100	1	96.3	100	1	100	100	1	100	100	1	100	100	1	100	100	1	95.8	100	1	100	100	1	97.3	100	2	98.7;98.7	100.00;100.00	1	100	100	1	100	100	1	100	100	1
R4745	1	100	100	1	100	100	1	100	100	1	100	100	1	96.3	100	1	100	100	1	100	100	1	100	100	1	100	100	1	95.8	100	1	100	100	1	97.3	100	2	98.7;98.7	100.00;100.00	1	100	100	1	100	100	1	100	100	1
R4746	1	100	100	1	100	100	1	100	100	1	100	100	1	96.3	100	1	100	100	1	100	100	1	100	100	1	100	100	1	95.8	100	1	100	100	1	97.3	100	2	98.7;98.7	100.00;100.00	1	100	100	1	100	100	1	100	100	1
R4747	1	100	100	1	100	100	1	100	100	1	100	100	1	96.3	100	1	100	100	1	100	100	1	100	100	1	100	100	1	95.8	100	1	100	100	1	97.3	100	2	98.7;98.7	100.00;100.00	1	100	100	1	100	100	1	100	100	1
R4748	1	99.6	100	1	99.9	100	1	100	100	1	100	100	1	96.3	100	1	100	100	1	99.9	100	1	99.7	100	1	100	100	1	95.8	100	1	99.8	100	1	96.8	100	2	98.7;98.7	100.00;100.00	1	100	100	1	100	100	1	100	100	1
R4749	1	100	100	1	100	100	1	100	100	1	100	100	1	96.2	100	1	100	100	1	100	100	1	100	100	1	100	100	1	95.7	100	1	100	100	1	97.2	100	2	98.7;98.7	100.00;100.00	1	100	100	1	100	100	1	100	100	1
R4750	1	100	100	1	100	100	1	100	100	1	100	100	1	96.3	100	1	100	100	1	100	100	1	100	100	1	100	100	1	95.8	100	1	100	100	1	97.3	100	2	98.7;98.7	100.00;100.00	1	100	100	1	100	100	1	100	100	1
R4751	1	100	100	1	100	100	1	100	100	1	100	100	1	96.3	100	1	100	100	1	100	100	1	100	100	1	100	100	1	95.8	100	1	100	100	1	97.3	100	2	98.7;98.7	100.00;100.00	1	100	100	1	100	100	1	100	100	1
R4752	1	100	100	1	100	100	1	100	100	1	100	100	1	96.3	100	1	100	100	1	100	100	1	100	100	1	100	100	1	95.8	100	1	100	100	1	97.3	100	2	98.7;98.7	100.00;100.00	1	100	100	1	100	100	1	100	100	1
R4753	1	100	100	1	100	100	1	100	100	1	100	100	1	96.3	100	1	100	100	1	100	100	1	100	100	1	100	100	1	95.8	100	1	100	100	1	97.3	100	2	98.7;98.7	100.00;100.00	1	100	100	1	100	100	1	100	100	1
R4754	1	99.6	100	1	99.9	100	1	100	100	1	100	100	1	96.3	100	1	100	100	1	99.9	100	1	99.7	100	1	100	100	1	95.8	100	1	99.8	100	1	96.8	100	2	98.7;98.7	100.00;100.00	1	100	100	1	100	100	1	100	100	1
R4755	1	100	100	1	100	100	1	100	100	1	100	100	1	96.3	100	1	100	100	1	100	100	1	100	100	1	100	100	1	95.8	100	1	100	100	1	97.3	100	2	98.7;98.7	100.00;100.00	1	100	100	1	100	100	1	100	100	1
R4756	1	100	100	1	100	100	1	100	100	1	100	100	1	96.2	100	1	100	100	1	100	100	1	100	100	1	100	100	1	95.7	100	1	100	100	1	97.2	100	2	98.7;98.7	100.00;100.00	1	100	100	1	100	100	1	100	100	1
R4757	1	100	100	1	100	100	1	100	100	1	100	100	1	96.3	100	1	100	100	1	100	100	1	100	100	1	100	100	1	95.8	100	1	100	100	1	97.3	100	2	98.7;98.7	100.00;100.00	1	100	100	1	100	100	1	100	100	1
R4758	1	99.6	100	1	99.9	100	1	100	100	1	100	100	1	96.3	100	1	100	100	1	99.9	100	1	99.7	100	1	100	100	1	95.8	100	1	99.8	100	1	96.8	100	2	98.7;98.7	100.00;100.00	1	100	100	1	100	100	1	100	100	1
R4759	1	100	100	1	100	100	1	100	100	1	100	100	1	96.3	100	1	100	100	1	100	100	1	100	100	1	100	100	1	95.8	100	1	100	100	1	97.3	100	2	98.7;98.7	100.00;100.00	1	100	100	1	100	100	1	100	100	1
R4760	1	100	100	1	100	100	1	100	100	1	100	100	1	96.3	100	1	100	100	1	100	100	1	100	100	1	100	100	1	95.8	100	1	100	100	1	97.3	100	2	98.7;98.7	100.00;100.00	1	100	100	1	100	100	1	100	100	1
R4761	1	99.7	100	1	99.9	100	1	100	100	1	100	100	1	96.3	100	1	100	100	1	99.9	100	1	99.7	100	1	100	100	1	95.8	100	1	99.7	100	1	96.8	100	2	98.7;98.7	100.00;100.00	1	100	100	1	99.9	100	1	100	100	1
R4762	1	100	100	1	100	100	1	100	100	1	100	100	1	96.2	100	1	100	100	1	100	100	1	100	100	1	100	100	1	95.7	100	1	100	100	1	97.2	100	2	98.7;98.7	100.00;100.00	1	100	100	1	100	100	1	100	100	1
R4763	1	100	100	1	100	100	1	100	100	1	100	100	1	96.3	100	1	100	100	1	100	100	1	100	100	1	100	100	1	95.8	100	1	100	100	1	97.3	100	2	98.7;98.7	100.00;100.00	1	100	100	1	100	100	1	100	100	1
R4765	1	100	100	1	100	100	1	100	100	1	100	100	1	96.3	100	1	100	100	1	100	100	1	100	100	1	100	100	1	95.8	100	1	100	100	1	97.3	100	2	98.7;98.7	100.00;100.00	1	100	100	1	100	100	1	100	100	1
R4766	1	100	100	1	100	100	1	100	100	1	100	100	1	96.3	100	1	100	100	1	100	100	1	100	100	1	100	100	1	95.8	100	1	100	100	1	97.3	100	2	98.7;98.7	100.00;100.00	1	100	100	1	100	100	1	100	100	1
R4767	1	100	100	1	100	100	1	100	100	1	100	100	1	96.3	100	1	100	100	1	100	100	1	100	100	1	100	100	1	95.8	100	1	100	100	1	97.3	100	2	98.7;98.7	100.00;100.00	1	100	100	1	100	100	1	100	100	1
R4768	1	100	100	1	100	100	1	100	100	1	100	100	1	96.3	100	1	100	100	1	100	100	1	100	100	1	100	100	1	95.8	100	1	100	100	1	97.3	100	2	98.7;98.7	100.00;100.00	1	100	100	1	100	100	1	100	100	1
R4769	1	100	100	1	100	100	1	100	100	1	100	100	1	96.3	100	1	100	100	1	100	100	1	100	100	1	100	100	1	95.8	100	1	100	100	1	97.3	100	2	98.7;98.7	100.00;100.00	1	100	100	1	100	100	1	100	100	1
R4770	1	100	100	1	100	100	1	100	100	1	100	100	1	96.3	100	1	100	100	1	100	100	1	100	100	1	100	100	1	95.8	100	1	100	100	1	97.3	100	2	98.7;98.7	100.00;100.00	1	100	100	1	100	100	1	100	100	1
R4771	1	100	100	1	100	100	1	100	100	1	100	100	1	96.3	100	1	100	100	1	100	100	1	100	100	1	100	100	1	95.8	100	1	100	100	1	97.3	100	2	98.7;98.7	100.00;100.00	1	100	100	1	100	100	1	100	100	1
R4772	1	100	100	1	100	100	1	100	100	1	100	100	1	96.2	100	1	100	100	1	100	100	1	100	100	1	100	100	1	95.7	100	1	100	100	1	97.2	100	2	98.7;98.7	100.00;100.00	1	100	100	1	100	100	1	100	100	1
R4773	1	100	100	1	100	100	1	100	100	1	100	100	1	96.2	100	1	100	100	1	100	100	1	100	100	1	100	100	1	95.7	100	1	100	100	1	97.2	100	2	98.7;98.7	100.00;100.00	1	100	100	1	100	100	1	100	100	1
R4774	1	100	100	1	100	100	1	100	100	1	100	100	1	96.3	100	1	100	100	1	100	100	1	100	100	1	100	100	1	95.8	100	1	100	100	1	97.3	100	2	98.7;98.7	100.00;100.00	1	100	100	1	100	100	1	100	100	1
R4775	1	100	100	1	100	100	1	100	100	1	100	100	1	96.2	100	1	100	100	1	100	100	1	100	100	1	100	100	1	95.7	100	1	100	100	1	97.2	100	2	98.7;98.7	100.00;100.00	1	100	100	1	100	100	1	100	100	1
R4776	1	100	100	1	100	100	1	100	100	1	100	100	1	96.3	100	1	100	100	1	100	100	1	100	100	1	100	100	1	95.8	100	1	100	100	1	97.3	100	2	98.7;98.7	100.00;100.00	1	100	100	1	100	100	1	100	100	1
R4777	1	100	100	1	100	100	1	100	100	1	100	100	1	96.3	100	1	100	100	1	100	100	1	100	100	1	100	100	1	95.8	100	1	100	100	1	97.3	100	2	98.7;98.7	100.00;100.00	1	100	100	1	100	100	1	100	100	1
R4778	1	100	100	1	100	100	1	100	100	1	100	100	1	96.3	100	1	100	100	1	100	100	1	100	100	1	100	100	1	95.8	100	1	100	100	1	97.3	100	2	98.7;98.7	100.00;100.00	1	100	100	1	100	100	1	100	100	1
R4779	1	100	100	1	100	100	1	100	100	1	100	100	1	96.3	100	1	100	100	1	100	100	1	100	100	1	100	100	1	95.8	100	1	100	100	1	97.3	100	2	98.7;98.7	100.00;100.00	1	100	100	1	100	100	1	100	100	1
R4780	1	100	100	1	100	100	1	100	100	1	100	100	1	96.3	100	1	100	100	1	100	100	1	100	100	1	100	100	1	95.8	100	1	100	100	1	97.3	100	2	98.7;98.7	100.00;100.00	1	100	100	1	100	100	1	100	100	1
R4781	1	100	100	1	100	100	1	100	100	1	100	100	1	96.2	100	1	100	100	1	100	100	1	100	100	1	100	100	1	95.7	100	1	100	100	1	97.2	100	2	98.7;98.7	100.00;100.00	1	100	100	1	100	100	1	100	100	1
R4782	1	100	100	1	100	100	1	100	100	1	100	100	1	96.2	100	1	100	100	1	100	100	1	100	100	1	100	100	1	95.7	100	1	100	100	1	97.2	100	2	98.7;98.7	100.00;100.00	1	100	100	1	100	100	1	100	100	1
R4783	1	100	100	1	100	100	1	100	100	1	100	100	1	96.2	100	1	100	100	1	100	100	1	100	100	1	100	100	1	95.7	100	1	100	100	1	97.2	100	2	98.7;98.7	100.00;100.00	1	100	100	1	100	100	1	100	100	1
R4784	1	100	100	1	100	100	1	100	100	1	100	100	1	96.3	100	1	100	100	1	100	100	1	100	100	1	100	100	1	95.8	100	1	100	100	1	97.3	100	2	98.7;98.7	100.00;100.00	1	100	100	1	100	100	1	100	100	1
R4785	1	100	100	1	100	100	1	100	100	1	100	100	1	96.3	100	1	100	100	1	100	100	1	100	100	1	100	100	1	95.8	100	1	100	100	1	97.3	100	2	98.7;98.7	100.00;100.00	1	100	100	1	100	100	1	100	100	1
R4786	1	100	100	1	100	100	1	100	100	1	100	100	1	96.2	100	1	100	100	1	100	100	1	100	100	1	100	100	1	95.7	100	1	100	100	1	97.2	100	2	98.7;98.7	100.00;100.00	1	100	100	1	100	100	1	100	100	1
R4787	1	100	100	1	100	100	1	100	100	1	100	100	1	96.3	100	1	100	100	1	100	100	1	100	100	1	100	100	1	95.8	100	1	100	100	1	97.3	100	2	98.7;98.7	100.00;100.00	1	100	100	1	100	100	1	100	100	1
R4788	1	100	100	1	100	100	1	100	100	1	100	100	1	96.2	100	1	100	100	1	100	100	1	100	100	1	100	100	1	95.7	100	1	100	100	1	97.2	100	2	98.7;98.7	100.00;100.00	1	100	100	1	100	100	1	100	100	1
R4789	1	100	100	1	100	100	1	100	100	1	100	100	1	96.3	100	1	100	100	1	100	100	1	100	100	1	100	100	1	95.8	100	1	100	100	1	97.3	100	2	98.7;98.7	100.00;100.00	1	100	100	1	100	100	1	100	100	1
R4790	1	100	100	1	100	100	1	100	100	1	100	100	1	96.3	100	1	100	100	1	100	100	1	100	100	1	100	100	1	95.8	100	1	100	100	1	97.3	100	2	98.7;98.7	100.00;100.00	1	100	100	1	100	100	1	100	100	1
R4791	1	100	100	1	100	100	1	100	100	1	100	100	1	96.3	100	1	100	100	1	100	100	1	100	100	1	100	100	1	95.8	100	1	100	100	1	97.3	100	2	98.7;98.7	100.00;100.00	1	100	100	1	100	100	1	100	100	1
R4792	1	100	100	1	100	100	1	100	100	1	100	100	1	96.3	100	1	100	100	1	100	100	1	100	100	1	100	100	1	95.8	100	1	100	100	1	97.3	100	2	98.7;98.7	100.00;100.00	1	100	100	1	100	100	1	100	100	1
R4793	1	100	100	1	100	100	1	100	100	1	100	100	1	96.2	100	1	100	100	1	100	100	1	100	100	1	100	100	1	95.7	100	1	100	100	1	97.2	100	2	98.7;98.7	100.00;100.00	1	100	100	1	100	100	1	100	100	1
R4794	1	100	100	1	100	100	1	100	100	1	100	100	1	96.3	100	1	100	100	1	100	100	1	100	100	1	100	100	1	95.8	100	1	100	100	1	97.3	100	2	98.7;98.7	100.00;100.00	1	100	100	1	100	100	1	100	100	1
R4795	1	100	100	1	100	100	1	100	100	1	100	100	1	96.3	100	1	100	100	1	100	100	1	100	100	1	100	100	1	95.8	100	1	100	100	1	97.3	100	2	98.7;98.7	100.00;100.00	1	100	100	1	100	100	1	100	100	1
R4796	1	100	100	1	100	100	1	100	100	1	100	100	1	96.2	100	1	100	100	1	100	100	1	100	100	1	100	100	1	95.7	100	1	100	100	1	97.2	100	2	98.7;98.7	100.00;100.00	1	100	100	1	100	100	1	100	100	1
R4797	1	100	100	1	100	100	1	100	100	1	100	100	1	96.3	100	1	100	100	1	100	100	1	100	100	1	100	100	1	95.8	100	1	100	100	1	97.3	100	2	98.7;98.7	100.00;100.00	1	100	100	1	100	100	1	100	100	1
R4798	1	100	100	1	100	100	1	100	100	1	100	100	1	96.2	100	1	100	100	1	100	100	1	100	100	1	100	100	1	95.7	100	1	100	100	1	97.2	100	2	98.7;98.7	100.00;100.00	1	100	100	1	100	100	1	100	100	1
R4799	1	100	100	1	100	100	1	100	100	1	100	100	1	96.3	100	1	100	100	1	100	100	1	100	100	1	100	100	1	95.8	100	1	100	100	1	97.3	100	2	98.7;98.7	100.00;100.00	1	100	100	1	100	100	1	100	100	1
R4800	1	100	100	1	100	100	1	100	100	1	100	100	1	96.3	100	1	100	100	1	100	100	1	100	100	1	100	100	1	95.8	100	1	100	100	1	97.3	100	2	98.7;98.7	100.00;100.00	1	100	100	1	100	100	1	100	100	1
R4801	1	100	100	1	100	100	1	100	100	1	100	100	1	96.3	100	1	100	100	1	100	100	1	100	100	1	100	100	1	95.8	100	1	100	100	1	97.3	100	2	98.7;98.7	100.00;100.00	1	100	100	1	100	100	1	100	100	1
R4802	1	100	100	1	100	100	1	100	100	1	100	100	1	96.3	100	1	100	100	1	100	100	1	100	100	1	100	100	1	95.8	100	1	100	100	1	97.3	100	2	98.7;98.7	100.00;100.00	1	100	100	1	100	100	1	100	100	1
R4803	1	100	100	1	100	100	1	100	100	1	100	100	1	96.3	100	1	100	100	1	100	100	1	100	100	1	100	100	1	95.8	100	1	100	100	1	97.3	100	2	98.7;98.7	100.00;100.00	1	100	100	1	100	100	1	100	100	1
R4804	1	100	100	1	100	100	1	100	100	1	100	100	1	96.3	100	1	100	100	1	100	100	1	100	100	1	100	100	1	95.8	100	1	100	100	1	97.3	100	2	98.7;98.7	100.00;100.00	1	100	100	1	100	100	1	100	100	1
R4805	1	100	100	1	100	100	1	100	100	1	100	100	1	96.3	100	1	100	100	1	100	100	1	100	100	1	100	100	1	95.8	100	1	100	100	1	97.3	100	2	98.7;98.7	100.00;100.00	1	100	100	1	100	100	1	100	100	1
R4806	1	100	100	1	100	100	1	100	100	1	100	100	1	96.3	100	1	100	100	1	100	100	1	100	100	1	100	100	1	95.8	100	1	100	100	1	97.3	100	2	98.7;98.7	100.00;100.00	1	100	100	1	100	100	1	100	100	1
R4807	1	100	100	1	100	100	1	100	100	1	100	100	1	96.2	100	1	100	100	1	100	100	1	100	100	1	100	100	1	95.7	100	1	100	100	1	97.2	100	2	98.7;98.7	100.00;100.00	1	100	100	1	100	100	1	100	100	1
R4808	1	100	100	1	100	100	1	100	100	1	100	100	1	96.3	100	1	100	100	1	100	100	1	100	100	1	100	100	1	95.8	100	1	100	100	1	97.3	100	2	98.7;98.7	100.00;100.00	1	100	100	1	100	100	1	100	100	1
R4809	1	100	100	1	100	100	1	100	100	1	100	100	1	96.3	100	1	100	100	1	100	100	1	100	100	1	100	100	1	95.8	100	1	100	100	1	97.3	100	2	98.7;98.7	100.00;100.00	1	100	100	1	100	100	1	100	100	1
R4810	1	100	100	1	100	100	1	100	100	1	100	100	1	96.3	100	1	100	100	1	100	100	1	100	100	1	100	100	1	95.8	100	1	100	100	1	97.3	100	2	98.7;98.7	100.00;100.00	1	100	100	1	100	100	1	100	100	1
R4811	1	100	100	1	100	100	1	100	100	1	100	100	1	96.3	100	1	100	100	1	100	100	1	100	100	1	100	100	1	95.8	100	1	100	100	1	97.3	100	2	98.7;98.7	100.00;100.00	1	100	100	1	100	100	1	100	100	1
R4812	1	100	100	1	100	100	1	100	100	1	100	100	1	96.3	100	1	100	100	1	100	100	1	100	100	1	100	100	1	95.8	100	1	100	100	1	97.3	100	2	98.7;98.7	100.00;100.00	1	100	100	1	100	100	1	100	100	1
R4813	1	100	100	1	100	100	1	100	100	1	100	100	1	96.3	100	1	100	100	1	100	100	1	100	100	1	100	100	1	95.8	100	1	100	100	1	97.3	100	2	98.7;98.7	100.00;100.00	1	100	100	1	100	100	1	100	100	1
R4814	1	100	100	1	100	100	1	100	100	1	100	100	1	96.3	100	1	100	100	1	100	100	1	100	100	1	100	100	1	95.8	100	1	100	100	1	97.3	100	2	98.7;98.7	100.00;100.00	1	100	100	1	100	100	1	100	100	1
R4815	1	100	100	1	100	100	1	100	100	1	100	100	1	96.3	100	1	100	100	1	100	100	1	100	100	1	100	100	1	95.8	100	1	100	100	1	97.3	100	2	98.7;98.7	100.00;100.00	1	100	100	1	100	100	1	100	100	1
R4816	1	100	100	1	100	100	1	100	100	1	100	100	1	96.3	100	1	100	100	1	100	100	1	100	100	1	100	100	1	95.8	100	1	100	100	1	97.3	100	2	98.7;98.7	100.00;100.00	1	100	100	1	100	100	1	100	100	1
R4817	1	100	100	1	100	100	1	100	100	1	100	100	1	96.3	100	1	100	100	1	100	100	1	100	100	1	100	100	1	95.8	100	1	100	100	1	97.3	100	2	98.7;98.7	100.00;100.00	1	100	100	1	100	100	1	100	100	1
R4818	1	100	100	1	100	100	1	100	100	1	100	100	1	96.3	100	1	100	100	1	100	100	1	100	100	1	100	100	1	95.8	100	1	100	100	1	97.3	100	2	98.7;98.7	100.00;100.00	1	100	100	1	100	100	1	100	100	1
R4819	1	100	100	1	100	100	1	100	100	1	100	100	1	96.3	100	1	100	100	1	100	100	1	100	100	1	100	100	1	95.8	100	1	100	100	1	97.3	100	2	98.7;98.7	100.00;100.00	1	100	100	1	100	100	1	100	100	1
R4820	1	100	100	1	100	100	1	100	100	1	100	100	1	96.3	100	1	100	100	1	100	100	1	100	100	1	100	100	1	95.8	100	1	100	100	1	97.3	100	2	98.7;98.7	100.00;100.00	1	100	100	1	100	100	1	100	100	1
R4822	1	100	100	1	100	100	1	100	100	1	100	100	1	96.3	100	1	100	100	1	100	100	1	100	100	1	100	100	1	95.8	100	1	100	100	1	97.3	100	2	98.7;98.7	100.00;100.00	1	100	100	1	100	100	1	100	100	1
R4824	1	100	100	1	100	100	1	100	100	1	100	100	1	96.3	100	1	100	100	1	100	100	1	100	100	1	100	100	1	95.8	100	1	100	100	1	97.3	100	2	98.7;98.7	100.00;100.00	1	100	100	1	100	100	1	100	100	1
R4825	1	100	100	1	100	100	1	100	100	1	100	100	1	96.3	100	1	100	100	1	100	100	1	100	100	1	100	100	1	95.8	100	1	100	100	1	97.3	100	2	98.7;98.7	100.00;100.00	1	100	100	1	100	100	1	100	100	1
R4826	1	100	100	1	100	100	1	100	100	1	100	100	1	96.3	100	1	100	100	1	100	100	1	100	100	1	100	100	1	95.8	100	1	100	100	1	97.3	100	2	98.7;98.7	100.00;100.00	1	100	100	1	100	100	1	100	100	1
R4827	1	100	100	1	100	100	1	100	100	1	100	100	1	96.3	100	1	100	100	1	100	100	1	100	100	1	100	100	1	95.8	100	1	100	100	1	97.3	100	2	98.7;98.7	100.00;100.00	1	100	100	1	100	100	1	100	100	1
R4828	1	100	100	1	100	100	1	100	100	1	100	100	1	96.3	100	1	100	100	1	100	100	1	100	100	1	100	100	1	95.8	100	1	100	100	1	97.3	100	2	98.7;98.7	100.00;100.00	1	100	100	1	100	100	1	100	100	1
R4829	1	100	100	1	100	100	1	100	100	1	100	100	1	96.3	100	1	100	100	1	100	100	1	100	100	1	100	100	1	95.8	100	1	100	100	1	97.3	100	2	98.7;98.7	100.00;100.00	1	100	100	1	100	100	1	100	100	1
R4830	1	100	100	1	100	100	1	100	100	1	100	100	1	96.2	100	1	100	100	1	100	100	1	100	100	1	100	100	1	95.7	100	1	100	100	1	97.2	100	2	98.7;98.7	100.00;100.00	1	100	100	1	100	100	1	100	100	1
R4831	1	100	100	1	100	100	1	100	100	1	100	100	1	96.3	100	1	100	100	1	100	100	1	100	100	1	100	100	1	95.8	100	1	100	100	1	97.3	100	2	98.7;98.7	100.00;100.00	1	100	100	1	100	100	1	100	100	1
R4832	1	100	100	1	100	100	1	100	100	1	100	100	1	96.3	100	1	100	100	1	100	100	1	100	100	1	100	100	1	95.8	100	1	100	100	1	97.3	100	2	98.7;98.7	100.00;100.00	1	100	100	1	100	100	1	100	100	1
R4833	1	100	100	1	100	100	1	100	100	1	100	100	1	96.3	100	1	100	100	1	100	100	1	100	100	1	100	100	1	95.8	100	1	100	100	1	97.3	100	2	98.7;98.7	100.00;100.00	1	100	100	1	100	100	1	100	100	1
R4834	1	100	100	1	100	100	1	100	100	1	100	100	1	96.3	100	1	100	100	1	100	100	1	100	100	1	100	100	1	95.8	100	1	100	100	1	97.3	100	2	98.7;98.7	100.00;100.00	1	100	100	1	100	100	1	100	100	1
R4835	1	100	100	1	100	100	1	100	100	1	100	100	1	96.3	100	1	100	100	1	100	100	1	100	100	1	100	100	1	95.8	100	1	100	100	1	97.3	100	2	98.7;98.7	100.00;100.00	1	100	100	1	100	100	1	100	100	1
R4836	1	100	100	1	100	100	1	100	100	1	100	100	1	96.3	100	1	100	100	1	100	100	1	100	100	1	100	100	1	95.8	100	1	100	100	1	97.3	100	2	98.7;98.7	100.00;100.00	1	100	100	1	100	100	1	100	100	1
R4837	1	100	100	1	100	100	1	100	100	1	100	100	1	96.3	100	1	100	100	1	100	100	1	100	100	1	100	100	1	95.8	100	1	100	100	1	97.3	100	2	98.7;98.7	100.00;100.00	1	100	100	1	100	100	1	100	100	1
R4838	1	100	100	1	100	100	1	100	100	1	100	100	1	96.3	100	1	100	100	1	100	100	1	100	100	1	100	100	1	95.8	100	1	100	100	1	97.3	100	2	98.7;98.7	100.00;100.00	1	100	100	1	100	100	1	100	100	1
R4839	1	100	100	1	100	100	1	100	100	1	100	100	1	96.3	100	1	100	100	1	100	100	1	100	100	1	100	100	1	95.8	100	1	100	100	1	97.3	100	2	98.7;98.7	100.00;100.00	1	100	100	1	100	100	1	100	100	1
R4840	1	100	100	1	100	100	1	100	100	1	100	100	1	96.3	100	1	100	100	1	100	100	1	100	100	1	100	100	1	95.8	100	1	100	100	1	97.3	100	2	98.7;98.7	100.00;100.00	1	100	100	1	100	100	1	100	100	1
R4841	1	100	100	1	100	100	1	100	100	1	100	100	1	96.3	100	1	100	100	1	100	100	1	100	100	1	100	100	1	95.8	100	1	100	100	1	97.3	100	2	98.7;98.7	100.00;100.00	1	100	100	1	100	100	1	100	100	1
R4842	1	100	100	1	100	100	1	100	100	1	100	100	1	96.3	100	1	100	100	1	100	100	1	100	100	1	100	100	1	95.8	100	1	100	100	1	97.3	100	2	98.7;98.7	100.00;100.00	1	100	100	1	100	100	1	100	100	1
R4843	1	100	100	1	100	100	1	100	100	1	100	100	1	96.3	100	1	100	100	1	100	100	1	100	100	1	100	100	1	95.8	100	1	100	100	1	97.3	100	2	98.7;98.7	100.00;100.00	1	100	100	1	100	100	1	100	100	1
R4844	1	100	100	1	100	100	1	100	100	1	100	100	1	96.2	100	1	100	100	1	100	100	1	100	100	1	100	100	1	95.7	100	1	100	100	1	97.2	100	2	98.7;98.7	100.00;100.00	1	100	100	1	100	100	1	100	100	1
R4845	1	100	100	1	100	100	1	100	100	1	100	100	1	96.3	100	1	100	100	1	100	100	1	100	100	1	100	100	1	95.8	100	1	100	100	1	97.3	100	2	98.7;98.7	100.00;100.00	1	100	100	1	100	100	1	100	100	1
R4846	1	100	100	1	100	100	1	100	100	1	100	100	1	96.3	100	1	100	100	1	100	100	1	100	100	1	100	100	1	95.8	100	1	100	100	1	97.3	100	2	98.7;98.7	100.00;100.00	1	100	100	1	100	100	1	100	100	1
R4847	1	100	100	1	100	100	1	100	100	1	100	100	1	96.3	100	1	100	100	1	100	100	1	100	100	1	100	100	1	95.8	100	1	100	100	1	97.3	100	2	98.7;98.7	100.00;100.00	1	100	100	1	100	100	1	100	100	1
R4848	1	100	100	1	100	100	1	100	100	1	100	100	1	96.3	100	1	100	100	1	100	100	1	100	100	1	100	100	1	95.8	100	1	100	100	1	97.3	100	2	98.7;98.7	100.00;100.00	1	100	100	1	100	100	1	100	100	1
R4849	1	100	100	1	100	100	1	100	100	1	100	100	1	96.3	100	1	100	100	1	100	100	1	100	100	1	100	100	1	95.8	100	1	100	100	1	97.3	100	2	98.7;98.7	100.00;100.00	1	100	100	1	100	100	1	100	100	1
R4850	1	100	100	1	100	100	1	100	100	1	100	100	1	96.3	100	1	100	100	1	100	100	1	100	100	1	100	100	1	95.8	100	1	100	100	1	97.3	100	2	98.7;98.7	100.00;100.00	1	100	100	1	100	100	1	100	100	1
R4851	1	100	100	1	100	100	1	100	100	1	100	100	1	96.3	100	1	100	100	1	100	100	1	100	100	1	100	100	1	95.8	100	1	100	100	1	97.3	100	2	98.7;98.7	100.00;100.00	1	100	100	1	100	100	1	100	100	1
R4852	1	100	100	1	100	100	1	100	100	1	100	100	1	96.3	100	1	100	100	1	100	100	1	100	100	1	100	100	1	95.8	100	1	100	100	1	97.3	100	2	98.7;98.7	100.00;100.00	1	100	100	1	100	100	1	100	100	1
R4853	1	100	100	1	100	100	1	100	100	1	100	100	1	96.3	100	1	100	100	1	100	100	1	100	100	1	100	100	1	95.8	100	1	100	100	1	97.3	100	2	98.7;98.7	100.00;100.00	1	100	100	1	100	100	1	100	100	1
R4854	1	100	100	1	100	100	1	100	100	1	100	100	1	96.2	100	1	100	100	1	100	100	1	100	100	1	100	100	1	95.7	100	1	100	100	1	97.2	100	2	98.7;98.7	100.00;100.00	1	100	100	1	100	100	1	100	100	1
R4855	1	100	100	1	100	100	1	100	100	1	100	100	1	96.3	100	1	100	100	1	100	100	1	100	100	1	100	100	1	95.8	100	1	100	100	1	97.3	100	2	98.7;98.7	100.00;100.00	1	100	100	1	100	100	1	100	100	1
R4856	1	100	100	1	100	100	1	100	100	1	100	100	1	96.2	100	1	100	100	1	100	100	1	100	100	1	100	100	1	95.7	100	1	100	100	1	97.2	100	2	98.7;98.7	100.00;100.00	1	100	100	1	100	100	1	100	100	1
R4857	1	100	100	1	100	100	1	100	100	1	100	100	1	96.3	100	1	100	100	1	100	100	1	100	100	1	100	100	1	95.8	100	1	100	100	1	97.3	100	2	98.7;98.7	100.00;100.00	1	100	100	1	100	100	1	100	100	1
R4858	1	100	100	1	100	100	1	100	100	1	100	100	1	96.3	100	1	100	100	1	100	100	1	100	100	1	100	100	1	95.8	100	1	100	100	1	97.3	100	2	98.7;98.7	100.00;100.00	1	100	100	1	100	100	1	100	100	1
R4859	1	100	100	1	100	100	1	100	100	1	100	100	1	96.3	100	1	100	100	1	100	100	1	100	100	1	100	100	1	95.8	100	1	100	100	1	97.3	100	2	98.7;98.7	100.00;100.00	1	100	100	1	100	100	1	100	100	1
R4861	1	99.5	100.41	1	100	100	1	100	100	1	100	100	1	96.2	100	1	100	100	1	100	100	1	100	100	1	100	100	1	95.7	100	1	100	100	1	97.2	100	2	98.7;98.7	100.00;100.00	1	100	100	1	100	100	1	100	100	1
R4862	1	100	100	1	100	100	1	100	100	1	100	100	1	96.2	100	1	100	100	1	100	100	1	100	100	1	100	100	1	95.7	100	1	100	100	1	97.2	100	2	98.7;98.7	100.00;100.00	1	100	100	1	100	100	1	100	100	1
R4863	1	100	100	1	100	100	1	100	100	1	100	100	1	96.3	100	1	100	100	1	100	100	1	100	100	1	100	100	1	95.8	100	1	100	100	1	97.3	100	2	98.7;98.7	100.00;100.00	1	100	100	1	100	100	1	100	100	1
R4864	1	100	100	1	100	100	1	100	100	1	100	100	1	96.3	100	1	100	100	1	100	100	1	100	100	1	100	100	1	95.8	100	1	100	100	1	97.3	100	2	98.7;98.7	100.00;100.00	1	100	100	1	100	100	1	100	100	1
R4865	1	100	100	1	100	100	1	100	100	1	100	100	1	96.3	100	1	100	100	1	100	100	1	100	100	1	100	100	1	95.8	100	1	100	100	1	97.3	100	2	98.7;98.7	100.00;100.00	1	100	100	1	100	100	1	100	100	1
R4866	1	100	100	1	100	100	1	100	100	1	100	100	1	96.3	100	1	100	100	1	100	100	1	100	100	1	100	100	1	95.8	100	1	100	100	1	97.3	100	2	98.7;98.7	100.00;100.00	1	100	100	1	100	100	1	100	100	1
R4867	1	100	100	1	100	100	1	100	100	1	100	100	1	96.3	100	1	100	100	1	100	100	1	100	100	1	100	100	1	95.8	100	1	100	100	1	97.3	100	2	98.7;98.7	100.00;100.00	1	100	100	1	100	100	1	100	100	1
R4868	1	100	100	1	100	100	1	100	100	1	100	100	1	96.3	100	1	100	100	1	100	100	1	100	100	1	100	100	1	95.8	100	1	100	100	1	97.3	100	2	98.7;98.7	100.00;100.00	1	100	100	1	100	100	1	100	100	1
R4869	1	100	100	1	100	100	1	100	100	1	100	100	1	96.3	100	1	100	100	1	100	100	1	100	100	1	100	100	1	95.8	100	1	100	100	1	97.3	100	2	98.7;98.7	100.00;100.00	1	100	100	1	100	100	1	100	100	1
R4870	1	100	100	1	100	100	1	100	100	1	100	100	1	96.3	100	1	100	100	1	100	100	1	100	100	1	100	100	1	95.8	100	1	100	100	1	97.3	100	2	98.7;98.7	100.00;100.00	1	100	100	1	100	100	1	100	100	1
R4871	1	100	100	1	100	100	1	100	100	1	100	100	1	96.3	100	1	100	100	1	100	100	1	100	100	1	100	100	1	95.8	100	1	100	100	1	97.3	100	2	98.7;98.7	100.00;100.00	1	100	100	1	100	100	1	100	100	1
R4872	1	100	100	1	100	100	1	100	100	1	100	100	1	96.3	100	1	100	100	1	100	100	1	100	100	1	100	100	1	95.8	100	1	100	100	1	97.3	100	2	98.7;98.7	100.00;100.00	1	100	100	1	100	100	1	100	100	1
R4873	1	100	100	1	100	100	1	100	100	1	100	100	1	96.3	100	1	100	100	1	100	100	1	100	100	1	100	100	1	95.8	100	1	100	100	1	97.3	100	2	98.7;98.7	100.00;100.00	1	100	100	1	100	100	1	100	100	1
R4874	1	100	100	1	100	100	1	100	100	1	100	100	1	96.3	100	1	100	100	1	100	100	1	100	100	1	100	100	1	95.8	100	1	100	100	1	97.3	100	2	98.7;98.7	100.00;100.00	1	100	100	1	100	100	1	100	100	1
R4875	1	100	100	1	100	100	1	100	100	1	100	100	1	96.3	100	1	100	100	1	100	100	1	100	100	1	100	100	1	95.8	100	1	100	100	1	97.3	100	2	98.7;98.7	100.00;100.00	1	100	100	1	100	100	1	100	100	1
R4876	1	100	100	1	100	100	1	100	100	1	100	100	1	96.3	100	1	100	100	1	100	100	1	100	100	1	100	100	1	95.8	100	1	100	100	1	97.3	100	2	98.7;98.7	100.00;100.00	1	100	100	1	100	100	1	100	100	1
R4877	1	100	100	1	100	100	1	100	100	1	100	100	1	96.3	100	1	100	100	1	100	100	1	100	100	1	100	100	1	95.8	100	1	100	100	1	97.3	100	2	98.7;98.7	100.00;100.00	1	100	100	1	100	100	1	100	100	1
R4878	1	100	100	1	100	100	1	100	100	1	100	100	1	96.3	100	1	100	100	1	100	100	1	100	100	1	100	100	1	95.8	100	1	100	100	1	97.3	100	2	98.7;98.7	100.00;100.00	1	100	100	1	100	100	1	100	100	1
R4880	1	100	100	1	100	100	1	100	100	1	100	100	1	96.3	100	1	100	100	1	100	100	1	100	100	1	100	100	1	95.8	100	1	100	100	1	97.3	100	2	98.7;98.7	100.00;100.00	1	100	100	1	100	100	1	100	100	1
R4881	1	100	100	1	100	100	1	100	100	1	100	100	1	96.3	100	1	100	100	1	100	100	1	100	100	1	100	100	1	95.8	100	1	100	100	1	97.3	100	2	98.7;98.7	100.00;100.00	1	100	100	1	100	100	1	100	100	1
R4882	1	100	100	1	100	100	1	100	100	1	100	100	1	96.3	100	1	100	100	1	100	100	1	100	100	1	100	100	1	95.8	100	1	100	100	1	97.3	100	2	98.7;98.7	100.00;100.00	1	100	100	1	100	100	1	100	100	1
R4883	1	100	100	1	100	100	1	100	100	1	100	100	1	96.3	100	1	100	100	1	100	100	1	100	100	1	100	100	1	95.8	100	1	100	100	1	97.3	100	2	98.7;98.7	100.00;100.00	1	100	100	1	100	100	1	100	100	1
R4884	1	100	100	1	100	100	1	100	100	1	100	100	1	96.3	100	1	100	100	1	100	100	1	100	100	1	100	100	1	95.8	100	1	100	100	1	97.3	100	2	98.7;98.7	100.00;100.00	1	100	100	1	100	100	1	100	100	1
R4885	1	100	100	1	100	100	1	100	100	1	100	100	1	96.3	100	1	100	100	1	100	100	1	100	100	1	100	100	1	95.8	100	1	100	100	1	97.3	100	2	98.7;98.7	100.00;100.00	1	100	100	1	100	100	1	100	100	1
R4886	1	100	100	1	100	100	1	100	100	1	100	100	1	96.3	100	1	100	100	1	100	100	1	100	100	1	100	100	1	95.8	100	1	100	100	1	97.3	100	2	98.7;98.7	100.00;100.00	1	100	100	1	100	100	1	100	100	1
R4887	1	100	100	1	100	100	1	100	100	1	100	100	1	96.3	100	1	100	100	1	100	100	1	100	100	1	100	100	1	95.8	100	1	100	100	1	97.3	100	2	98.7;98.7	100.00;100.00	1	100	100	1	100	100	1	100	100	1
R4888	1	100	100	1	100	100	1	100	100	1	100	100	1	96.3	100	1	100	100	1	100	100	1	100	100	1	100	100	1	95.8	100	1	100	100	1	97.3	100	2	98.7;98.7	100.00;100.00	1	100	100	1	100	100	1	100	100	1
R4889	1	100	100	1	100	100	1	100	100	1	100	100	1	96.3	100	1	100	100	1	100	100	1	100	100	1	100	100	1	95.8	100	1	100	100	1	97.3	100	2	98.7;98.7	100.00;100.00	1	100	100	1	100	100	1	100	100	1
R4890	1	100	100	1	100	100	1	100	100	1	100	100	1	96.3	100	1	100	100	1	100	100	1	100	100	1	100	100	1	95.8	100	1	100	100	1	97.3	100	2	98.7;98.7	100.00;100.00	1	100	100	1	100	100	1	100	100	1
R4891	1	100	100	1	100	100	1	100	100	1	100	100	1	96.3	100	1	100	100	1	100	100	1	100	100	1	100	100	1	95.8	100	1	100	100	1	97.3	100	2	98.7;98.7	100.00;100.00	1	100	100	1	100	100	1	100	100	1
R4892	1	100	100	1	100	100	1	100	100	1	100	100	1	96.3	100	1	100	100	1	100	100	1	100	100	1	100	100	1	95.8	100	1	100	100	1	97.3	100	2	98.7;98.7	100.00;100.00	1	100	100	1	100	100	1	100	100	1
R4893	1	100	100	1	100	100	1	100	100	1	100	100	1	96.3	100	1	100	100	1	100	100	1	100	100	1	100	100	1	95.8	100	1	100	100	1	97.3	100	2	98.7;98.7	100.00;100.00	1	100	100	1	100	100	1	100	100	1
R4894	1	100	100	1	100	100	1	100	100	1	100	100	1	96.3	100	1	100	100	1	100	100	1	100	100	1	100	100	1	95.8	100	1	100	100	1	97.3	100	2	98.7;98.7	100.00;100.00	1	100	100	1	100	100	1	100	100	1
R4895	1	100	100	1	100	100	1	100	100	1	100	100	1	96.3	100	1	100	100	1	100	100	1	100	100	1	100	100	1	95.8	100	1	100	100	1	97.3	100	2	98.7;98.7	100.00;100.00	1	100	100	1	100	100	1	100	100	1
R4896	1	100	100	1	100	100	1	100	100	1	100	100	1	96.3	100	1	100	100	1	100	100	1	100	100	1	100	100	1	95.8	100	1	100	100	1	97.3	100	2	98.7;98.7	100.00;100.00	1	100	100	1	100	100	1	100	100	1
R4897	1	100	100	1	100	100	1	100	100	1	100	100	1	96.2	100	1	100	100	1	100	100	1	100	100	1	100	100	1	95.7	100	1	100	100	1	97.2	100	2	98.7;98.7	100.00;100.00	1	100	100	1	100	100	1	100	100	1
R4898	1	100	100	1	100	100	1	100	100	1	100	100	1	96.3	100	1	100	100	1	100	100	1	100	100	1	100	100	1	95.8	100	1	100	100	1	97.3	100	2	98.7;98.7	100.00;100.00	1	100	100	1	100	100	1	100	100	1
R4899	1	100	100	1	100	100	1	100	100	1	100	100	1	96.3	100	1	100	100	1	100	100	1	100	100	1	100	100	1	95.8	100	1	100	100	1	97.3	100	2	98.7;98.7	100.00;100.00	1	100	100	1	100	100	1	100	100	1
R4900	1	100	100	1	100	100	1	100	100	1	100	100	1	96.3	100	1	100	100	1	100	100	1	100	100	1	100	100	1	95.8	100	1	100	100	1	97.3	100	2	98.7;98.7	100.00;100.00	1	100	100	1	100	100	1	100	100	1
R4901	1	100	100	1	100	100	1	100	100	1	100	100	1	96.3	100	1	100	100	1	100	100	1	100	100	1	100	100	1	95.8	100	1	100	100	1	97.3	100	2	98.7;98.7	100.00;100.00	1	100	100	1	100	100	1	100	100	1
R4902	1	100	100	1	100	100	1	100	100	1	100	100	1	96.3	100	1	100	100	1	100	100	1	100	100	1	100	100	1	95.8	100	1	100	100	1	97.3	100	2	98.7;98.7	100.00;100.00	1	100	100	1	100	100	1	100	100	1
R4903	1	100	100	1	100	100	1	100	100	1	100	100	1	96.3	100	1	100	100	1	100	100	1	100	100	1	100	100	1	95.8	100	1	100	100	1	97.3	100	2	98.7;98.7	100.00;100.00	1	100	100	1	100	100	1	100	100	1
R4904	1	100	100	1	100	100	1	100	100	1	100	100	1	96.3	100	1	100	100	1	100	100	1	100	100	1	100	100	1	95.8	100	1	100	100	1	97.3	100	2	98.7;98.7	100.00;100.00	1	100	100	1	100	100	1	100	100	1
R4905	1	100	100	1	100	100	1	100	100	1	100	100	1	96.3	100	1	100	100	1	100	100	1	100	100	1	100	100	1	95.8	100	1	100	100	1	97.3	100	2	98.7;98.7	100.00;100.00	1	100	100	1	100	100	1	100	100	1
R4906	1	100	100	1	100	100	1	100	100	1	100	100	1	96.2	100	1	100	100	1	100	100	1	100	100	1	100	100	1	95.7	100	1	100	100	1	97.2	100	2	98.7;98.7	100.00;100.00	1	100	100	1	100	100	1	100	100	1
R4907	1	100	100	1	100	100	1	100	100	1	100	100	1	96.2	100	1	100	100	1	100	100	1	100	100	1	100	100	1	95.7	100	1	100	100	1	97.2	100	2	98.7;98.7	100.00;100.00	1	100	100	1	100	100	1	100	100	1
R4908	1	100	100	1	100	100	1	100	100	1	100	100	1	96.3	100	1	100	100	1	100	100	1	100	100	1	100	100	1	95.8	100	1	100	100	1	97.3	100	2	98.7;98.7	100.00;100.00	1	100	100	1	100	100	1	100	100	1
R4909	1	100	100	1	100	100	1	100	100	1	100	100	1	96.3	100	1	100	100	1	100	100	1	100	100	1	100	100	1	95.8	100	1	100	100	1	97.3	100	2	98.7;98.7	100.00;100.00	1	100	100	1	100	100	1	100	100	1
R4910	1	100	100	1	100	100	1	100	100	1	100	100	1	96.3	100	1	100	100	1	100	100	1	100	100	1	100	100	1	95.8	100	1	100	100	1	97.3	100	2	98.7;98.7	100.00;100.00	1	100	100	1	100	100	1	100	100	1
R4911	1	100	100	1	100	100	1	100	100	1	100	100	1	96.2	100	1	100	100	1	100	100	1	100	100	1	100	100	1	95.7	100	1	100	100	1	97.2	100	2	98.7;98.7	100.00;100.00	1	100	100	1	100	100	1	100	100	1
R4912	1	100	100	1	100	100	1	100	100	1	100	100	1	96.3	100	1	100	100	1	100	100	1	100	100	1	100	100	1	95.8	100	1	100	100	1	97.3	100	2	98.7;98.7	100.00;100.00	1	100	100	1	100	100	1	100	100	1
R4913	1	100	100	1	100	100	1	100	100	1	100	100	1	96.3	100	1	100	100	1	100	100	1	100	100	1	100	100	1	95.8	100	1	100	100	1	97.3	100	2	98.7;98.7	100.00;100.00	1	100	100	1	100	100	1	100	100	1
R4914	1	100	100	1	100	100	1	100	100	1	100	100	1	96.3	100	1	100	100	1	100	100	1	100	100	1	100	100	1	95.8	100	1	100	100	1	97.3	100	2	98.7;98.7	100.00;100.00	1	100	100	1	100	100	1	100	100	1
R4915	1	100	100	1	100	100	1	100	100	1	100	100	1	96.3	100	1	100	100	1	100	100	1	100	100	1	100	100	1	95.8	100	1	100	100	1	97.3	100	2	98.7;98.7	100.00;100.00	1	100	100	1	100	100	1	100	100	1
R4917	1	100	100	1	100	100	1	100	100	1	100	100	1	96.3	100	1	100	100	1	100	100	1	100	100	1	100	100	1	95.8	100	1	100	100	1	97.3	100	2	98.7;98.7	100.00;100.00	1	100	100	1	100	100	1	100	100	1
R4918	1	100	100	1	100	100	1	100	100	1	100	100	1	96.3	100	1	100	100	1	100	100	1	100	100	1	100	100	1	95.8	100	1	100	100	1	97.3	100	2	98.7;98.7	100.00;100.00	1	100	100	1	100	100	1	100	100	1
R4919	1	100	100	1	100	100	1	100	100	1	100	100	1	96.3	100	1	100	100	1	100	100	1	100	100	1	100	100	1	95.8	100	1	100	100	1	97.3	100	2	98.7;98.7	100.00;100.00	1	100	100	1	100	100	1	100	100	1
R4920	1	100	100	1	100	100	1	100	100	1	100	100	1	96.3	100	1	100	100	1	100	100	1	100	100	1	100	100	1	95.8	100	1	100	100	1	97.3	100	2	98.7;98.7	100.00;100.00	1	100	100	1	100	100	1	100	100	1
R4921	1	100	100	1	100	100	1	100	100	1	100	100	1	96.3	100	1	100	100	1	100	100	1	100	100	1	100	100	1	95.8	100	1	100	100	1	97.3	100	2	98.7;98.7	100.00;100.00	1	100	100	1	100	100	1	100	100	1
R4922	1	100	100	1	100	100	1	100	100	1	100	100	1	96.3	100	1	100	100	1	100	100	1	100	100	1	100	100	1	95.8	100	1	100	100	1	97.3	100	2	98.7;98.7	100.00;100.00	1	100	100	1	100	100	1	100	100	1
R4923	1	100	100	1	100	100	1	100	100	1	100	100	1	96.3	100	1	100	100	1	100	100	1	100	100	1	100	100	1	95.8	100	1	100	100	1	97.3	100	2	98.7;98.7	100.00;100.00	1	100	100	1	100	100	1	100	100	1
R4924	1	100	100	1	100	100	1	100	100	1	100	100	1	96.2	100	1	100	100	1	100	100	1	100	100	1	100	100	1	95.7	100	1	100	100	1	97.2	100	2	98.7;98.7	100.00;100.00	1	100	100	1	100	100	1	100	100	1
R4925	1	100	100	1	100	100	1	100	100	1	100	100	1	96.3	100	1	100	100	1	100	100	1	100	100	1	100	100	1	95.8	100	1	100	100	1	97.3	100	2	98.7;98.7	100.00;100.00	1	100	100	1	100	100	1	100	100	1
R4926	1	100	100	1	100	100	1	100	100	1	100	100	1	96.2	100	1	100	100	1	100	100	1	100	100	1	100	100	1	95.7	100	1	100	100	1	97.2	100	2	98.7;98.7	100.00;100.00	1	100	100	1	100	100	1	100	100	1
R4927	1	100	100	1	100	100	1	100	100	1	100	100	1	96.3	100	1	100	100	1	100	100	1	100	100	1	100	100	1	95.8	100	1	100	100	1	97.3	100	2	98.7;98.7	100.00;100.00	1	100	100	1	100	100	1	100	100	1
R4928	1	100	100	1	100	100	1	100	100	1	100	100	1	96.3	100	1	100	100	1	100	100	1	100	100	1	100	100	1	95.8	100	1	100	100	1	97.3	100	2	98.7;98.7	100.00;100.00	1	100	100	1	100	100	1	100	100	1
R4929	1	100	100	1	100	100	1	100	100	1	100	100	1	96.2	100	1	100	100	1	100	100	1	100	100	1	100	100	1	95.7	100	1	100	100	1	97.2	100	2	98.7;98.7	100.00;100.00	1	100	100	1	100	100	1	100	100	1
R4930	1	100	100	1	100	100	1	100	100	1	100	100	1	96.2	100	1	100	100	1	100	100	1	100	100	1	100	100	1	95.7	100	1	100	100	1	97.2	100	2	98.7;98.7	100.00;100.00	1	100	100	1	100	100	1	100	100	1
R4931	1	100	100	1	100	100	1	100	100	1	100	100	1	96.3	100	1	100	100	1	100	100	1	100	100	1	100	100	1	95.8	100	1	100	100	1	97.3	100	2	98.7;98.7	100.00;100.00	1	100	100	1	100	100	1	100	100	1
R4932	1	100	100	1	100	100	1	100	100	1	100	100	1	96.3	100	1	100	100	1	100	100	1	100	100	1	100	100	1	95.8	100	1	100	100	1	97.3	100	2	98.7;98.7	100.00;100.00	1	100	100	1	100	100	1	100	100	1
R4933	1	100	100	1	100	100	1	100	100	1	100	100	1	96.3	100	1	100	100	1	100	100	1	100	100	1	100	100	1	95.8	100	1	100	100	1	97.3	100	2	98.7;98.7	100.00;100.00	1	100	100	1	100	100	1	100	100	1
R4934	1	100	100	1	100	100	1	100	100	1	100	100	1	96.3	100	1	100	100	1	100	100	1	100	100	1	100	100	1	95.8	100	1	100	100	1	97.3	100	2	98.7;98.7	100.00;100.00	1	100	100	1	100	100	1	100	100	1
R4935	1	100	100	1	100	100	1	100	100	1	100	100	1	96.3	100	1	100	100	1	100	100	1	100	100	1	100	100	1	95.8	100	1	100	100	1	97.3	100	2	98.7;98.7	100.00;100.00	1	100	100	1	100	100	1	100	100	1
R4936	1	100	100	1	100	100	1	100	100	1	100	100	1	96.2	100	1	100	100	1	100	100	1	100	100	1	100	100	1	95.7	100	1	100	100	1	97.2	100	2	98.7;98.7	100.00;100.00	1	100	100	1	100	100	1	100	100	1
R4937	1	100	100	1	100	100	1	100	100	1	100	100	1	96.3	100	1	100	100	1	100	100	1	100	100	1	100	100	1	95.8	100	1	100	100	1	97.3	100	2	98.7;98.7	100.00;100.00	1	100	100	1	100	100	1	100	100	1
R4938	1	100	100	1	100	100	1	100	100	1	100	100	1	96.3	100	1	100	100	1	100	100	1	100	100	1	100	100	1	95.8	100	1	100	100	1	97.3	100	2	98.7;98.7	100.00;100.00	1	100	100	1	100	100	1	100	100	1
R4939	1	100	100	1	100	100	1	100	100	1	100	100	1	96.3	100	1	100	100	1	100	100	1	100	100	1	100	100	1	95.8	100	1	100	100	1	97.3	100	2	98.7;98.7	100.00;100.00	1	100	100	1	100	100	1	100	100	1
R4940	1	100	100	1	100	100	1	100	100	1	100	100	1	96.3	100	1	100	100	1	100	100	1	100	100	1	100	100	1	95.8	100	1	100	100	1	97.3	100	2	98.7;98.7	100.00;100.00	1	100	100	1	100	100	1	100	100	1
R4941	1	100	100	1	100	100	1	100	100	1	100	100	1	96.3	100	1	100	100	1	100	100	1	100	100	1	100	100	1	95.8	100	1	100	100	1	97.3	100	2	98.7;98.7	100.00;100.00	1	100	100	1	100	100	1	100	100	1
R4942	1	100	100	1	100	100	1	100	100	1	100	100	1	96.2	100	1	100	100	1	100	100	1	100	100	1	100	100	1	95.7	100	1	100	100	1	97.2	100	2	98.7;98.7	100.00;100.00	1	100	100	1	100	100	1	100	100	1
R4943	1	100	100	1	100	100	1	100	100	1	100	100	1	96.3	100	1	100	100	1	100	100	1	100	100	1	100	100	1	95.8	100	1	100	100	1	97.3	100	2	98.7;98.7	100.00;100.00	1	100	100	1	100	100	1	100	100	1
R4944	1	100	100	1	100	100	1	100	100	1	100	100	1	96.3	100	1	100	100	1	100	100	1	100	100	1	100	100	1	95.8	100	1	100	100	1	97.3	100	2	98.7;98.7	100.00;100.00	1	100	100	1	100	100	1	100	100	1
R4945	1	100	100	1	100	100	1	100	100	1	100	100	1	96.3	100	1	100	100	1	100	100	1	100	100	1	100	100	1	95.8	100	1	100	100	1	97.3	100	2	98.7;98.7	100.00;100.00	1	100	100	1	100	100	1	100	100	1
R4946	1	100	100	1	100	100	1	100	100	1	100	100	1	96.3	100	1	100	100	1	100	100	1	100	100	1	100	100	1	95.8	100	1	100	100	1	97.3	100	2	98.7;98.7	100.00;100.00	1	100	100	1	100	100	1	100	100	1
R4947	1	100	100	1	100	100	1	100	100	1	100	100	1	96.3	100	1	100	100	1	100	100	1	100	100	1	100	100	1	95.8	100	1	100	100	1	97.3	100	2	98.7;98.7	100.00;100.00	1	100	100	1	100	100	1	100	100	1
R4948	1	100	100	1	100	100	1	100	100	1	100	100	1	96.3	100	1	100	100	1	100	100	1	100	100	1	100	100	1	95.8	100	1	100	100	1	97.3	100	2	98.7;98.7	100.00;100.00	1	100	100	1	100	100	1	100	100	1
R4949	1	100	100	1	100	100	1	100	100	1	100	100	1	96.3	100	1	100	100	1	100	100	1	100	100	1	100	100	1	95.8	100	1	100	100	1	97.3	100	2	98.7;98.7	100.00;100.00	1	100	100	1	100	100	1	100	100	1
R4950	1	100	100	1	100	100	1	100	100	1	100	100	1	96.3	100	1	100	100	1	100	100	1	100	100	1	100	100	1	95.8	100	1	100	100	1	97.3	100	2	98.7;98.7	100.00;100.00	1	100	100	1	100	100	1	100	100	1
R4951	1	100	100	1	100	100	1	100	100	1	100	100	1	96.3	100	1	100	100	1	100	100	1	100	100	1	100	100	1	95.8	100	1	100	100	1	97.3	100	2	98.7;98.7	100.00;100.00	1	100	100	1	100	100	1	100	100	1
R4952	1	100	100	1	100	100	1	100	100	1	100	100	1	96.3	100	1	100	100	1	100	100	1	100	100	1	100	100	1	95.8	100	1	100	100	1	97.3	100	2	98.7;98.7	100.00;100.00	1	100	100	1	100	100	1	100	100	1
R4953	1	100	100	1	100	100	1	100	100	1	100	100	1	96.3	100	1	100	100	1	100	100	1	100	100	1	100	100	1	95.8	100	1	100	100	1	97.3	100	2	98.7;98.7	100.00;100.00	1	100	100	1	100	100	1	100	100	1
R4954	1	100	100	1	100	100	1	100	100	1	100	100	1	96.3	100	1	100	100	1	100	100	1	100	100	1	100	100	1	95.8	100	1	100	100	1	97.3	100	2	98.7;98.7	100.00;100.00	1	100	100	1	100	100	1	100	100	1
R4955	1	100	100	1	100	100	1	100	100	1	100	100	1	96.3	100	1	100	100	1	100	100	1	100	100	1	100	100	1	95.8	100	1	100	100	1	97.3	100	2	98.7;98.7	100.00;100.00	1	100	100	1	100	100	1	100	100	1
R4956	1	100	100	1	100	100	1	100	100	1	100	100	1	96.2	100	1	100	100	1	100	100	1	100	100	1	100	100	1	95.7	100	1	100	100	1	97.2	100	2	98.7;98.7	100.00;100.00	1	100	100	1	100	100	1	100	100	1
R4957	1	100	100	1	100	100	1	100	100	1	100	100	1	96.3	100	1	100	100	1	100	100	1	100	100	1	100	100	1	95.8	100	1	100	100	1	97.3	100	2	98.7;98.7	100.00;100.00	1	100	100	1	100	100	1	100	100	1
R4958	1	100	100	1	100	100	1	100	100	1	100	100	1	96.3	100	1	100	100	1	100	100	1	100	100	1	100	100	1	95.8	100	1	100	100	1	97.3	100	2	98.7;98.7	100.00;100.00	1	100	100	1	100	100	1	100	100	1
R4959	1	100	100	1	100	100	1	100	100	1	100	100	1	96.3	100	1	100	100	1	100	100	1	100	100	1	100	100	1	95.8	100	1	100	100	1	97.3	100	2	98.7;98.7	100.00;100.00	1	100	100	1	100	100	1	100	100	1
R4960	1	100	100	1	100	100	1	100	100	1	100	100	1	96.3	100	1	100	100	1	100	100	1	100	100	1	100	100	1	95.8	100	1	100	100	1	97.3	100	2	98.7;98.7	100.00;100.00	1	100	100	1	100	100	1	100	100	1
R4961	1	100	100	1	100	100	1	100	100	1	100	100	1	96.3	100	1	100	100	1	100	100	1	100	100	1	100	100	1	95.8	100	1	100	100	1	97.3	100	2	98.7;98.7	100.00;100.00	1	100	100	1	100	100	1	100	100	1
R4962	1	100	100	1	100	100	1	100	100	1	100	100	1	96.3	100	1	100	100	1	100	100	1	100	100	1	100	100	1	95.8	100	1	100	100	1	97.3	100	2	98.7;98.7	100.00;100.00	1	100	100	1	100	100	1	100	100	1
R4964	1	100	100	1	100	100	1	100	100	1	100	100	1	96.3	100	1	100	100	1	100	100	1	100	100	1	100	100	1	95.8	100	1	100	100	1	97.3	100	2	98.7;98.7	100.00;100.00	1	100	100	1	100	100	1	100	100	1
R4965	1	100	100	1	100	100	1	100	100	1	100	100	1	96.3	100	1	100	100	1	100	100	1	100	100	1	100	100	1	95.8	100	1	100	100	1	97.3	100	2	98.7;98.7	100.00;100.00	1	100	100	1	100	100	1	100	100	1
R4966	1	100	100	1	100	100	1	100	100	1	100	100	1	96.3	100	1	100	100	1	100	100	1	100	100	1	100	100	1	95.8	100	1	100	100	1	97.3	100	2	98.7;98.7	100.00;100.00	1	100	100	1	100	100	1	100	100	1
R4967	1	100	100	1	100	100	1	100	100	1	100	100	1	96.3	100	1	100	100	1	100	100	1	100	100	1	100	100	1	95.8	100	1	100	100	1	97.3	100	2	98.7;98.7	100.00;100.00	1	100	100	1	100	100	1	100	100	1
R4968	1	100	100	1	100	100	1	100	100	1	100	100	1	96.3	100	1	100	100	1	100	100	1	100	100	1	100	100	1	95.8	100	1	100	100	1	97.3	100	2	98.7;98.7	100.00;100.00	1	100	100	1	100	100	1	100	100	1
R4969	1	100	100	1	100	100	1	100	100	1	100	100	1	96.3	100	1	100	100	1	100	100	1	100	100	1	100	100	1	95.8	100	1	100	100	1	97.3	100	2	98.7;98.7	100.00;100.00	1	100	100	1	100	100	1	100	100	1
R4970	1	100	100	1	100	100	1	100	100	1	100	100	1	96.2	100	1	100	100	1	100	100	1	100	100	1	100	100	1	95.7	100	1	100	100	1	97.2	100	2	98.7;98.7	100.00;100.00	1	100	100	1	100	100	1	100	100	1
R4971	1	100	100	1	100	100	1	100	100	1	100	100	1	96.3	100	1	100	100	1	100	100	1	100	100	1	100	100	1	95.8	100	1	100	100	1	97.3	100	2	98.7;98.7	100.00;100.00	1	100	100	1	100	100	1	100	100	1
R4972	1	100	100	1	100	100	1	100	100	1	100	100	1	96.2	100	1	100	100	1	100	100	1	100	100	1	100	100	1	95.7	100	1	100	100	1	97.2	100	2	98.7;98.7	100.00;100.00	1	100	100	1	100	100	1	100	100	1
R4973	1	100	100	1	100	100	1	100	100	1	100	100	1	96.3	100	1	100	100	1	100	100	1	100	100	1	100	100	1	95.8	100	1	100	100	1	97.3	100	2	98.7;98.7	100.00;100.00	1	100	100	1	100	100	1	100	100	1
R4974	1	100	100	1	100	100	1	100	100	1	100	100	1	96.3	100	1	100	100	1	100	100	1	100	100	1	100	100	1	95.8	100	1	100	100	1	97.3	100	2	98.7;98.7	100.00;100.00	1	100	100	1	100	100	1	100	100	1
R4975	1	100	100	1	100	100	1	100	100	1	100	100	1	96.3	100	1	100	100	1	100	100	1	100	100	1	100	100	1	95.8	100	1	100	100	1	97.3	100	2	98.7;98.7	100.00;100.00	1	100	100	1	100	100	1	100	100	1
R4976	1	100	100	1	100	100	1	100	100	1	100	100	1	96.2	100	1	100	100	1	100	100	1	100	100	1	100	100	1	95.7	100	1	100	100	1	97.2	100	2	98.7;98.7	100.00;100.00	1	100	100	1	100	100	1	100	100	1
R4977	1	100	100	1	100	100	1	100	100	1	100	100	1	96.3	100	1	100	100	1	100	100	1	100	100	1	100	100	1	95.8	100	1	100	100	1	97.3	100	2	98.7;98.7	100.00;100.00	1	100	100	1	100	100	1	100	100	1
R4978	1	100	100	1	100	100	1	100	100	1	100	100	1	96.3	100	1	100	100	1	100	100	1	100	100	1	100	100	1	95.8	100	1	100	100	1	97.3	100	2	98.7;98.7	100.00;100.00	1	100	100	1	100	100	1	100	100	1
R4979	1	100	100	1	100	100	1	100	100	1	100	100	1	96.3	100	1	100	100	1	100	100	1	100	100	1	100	100	1	95.8	100	1	100	100	1	97.3	100	2	98.7;98.7	100.00;100.00	1	100	100	1	100	100	1	100	100	1
R4980	1	100	100	1	100	100	1	100	100	1	100	100	1	96.3	100	1	100	100	1	100	100	1	100	100	1	100	100	1	95.8	100	1	100	100	1	97.3	100	2	98.7;98.7	100.00;100.00	1	100	100	1	100	100	1	100	100	1
R4981	1	100	100	1	100	100	1	100	100	1	100	100	1	96.3	100	1	100	100	1	100	100	1	100	100	1	100	100	1	95.8	100	1	100	100	1	97.3	100	2	98.7;98.7	100.00;100.00	1	100	100	1	100	100	1	100	100	1
R4982	1	100	100	1	100	100	1	100	100	1	100	100	1	96.2	100	1	100	100	1	100	100	1	100	100	1	100	100	1	95.7	100	1	100	100	1	97.2	100	2	98.7;98.7	100.00;100.00	1	100	100	1	100	100	1	100	100	1
R4983	1	100	100	1	100	100	1	100	100	1	100	100	1	96.3	100	1	100	100	1	100	100	1	100	100	1	100	100	1	95.8	100	1	100	100	1	97.3	100	2	98.7;98.7	100.00;100.00	1	100	100	1	100	100	1	100	100	1
R4984	1	100	100	1	100	100	1	100	100	1	100	100	1	96.3	100	1	100	100	1	100	100	1	100	100	1	100	100	1	95.8	100	1	100	100	1	97.3	100	2	98.7;98.7	100.00;100.00	1	100	100	1	100	100	1	100	100	1
R4985	1	100	100	1	100	100	1	100	100	1	100	100	1	96.3	100	1	100	100	1	100	100	1	100	100	1	100	100	1	95.8	100	1	100	100	1	97.3	100	2	98.7;98.7	100.00;100.00	1	100	100	1	100	100	1	100	100	1
R4986	1	100	100	1	100	100	1	100	100	1	100	100	1	96.3	100	1	100	100	1	100	100	1	100	100	1	100	100	1	95.8	100	1	100	100	1	97.3	100	2	98.7;98.7	100.00;100.00	1	100	100	1	100	100	1	100	100	1
R4987	1	100	100	1	100	100	1	100	100	1	100	100	1	96.3	100	1	100	100	1	100	100	1	100	100	1	100	100	1	95.8	100	1	100	100	1	97.3	100	2	98.7;98.7	100.00;100.00	1	100	100	1	100	100	1	100	100	1
R4988	1	100	100	1	100	100	1	100	100	1	100	100	1	96.3	100	1	100	100	1	100	100	1	100	100	1	100	100	1	95.8	100	1	100	100	1	97.3	100	2	98.7;98.7	100.00;100.00	1	100	100	1	100	100	1	100	100	1
R4989	1	100	100	1	100	100	1	100	100	1	100	100	1	96.3	100	1	100	100	1	100	100	1	100	100	1	100	100	1	95.8	100	1	100	100	1	97.3	100	2	98.7;98.7	100.00;100.00	1	100	100	1	100	100	1	100	100	1
R4990	1	100	100	1	100	100	1	100	100	1	100	100	1	96.2	100	1	100	100	1	100	100	1	100	100	1	100	100	1	95.7	100	1	100	100	1	97.2	100	2	98.7;98.7	100.00;100.00	1	100	100	1	100	100	1	100	100	1
R4991	1	100	100	1	100	100	1	100	100	1	100	100	1	96.2	100	1	100	100	1	100	100	1	100	100	1	100	100	1	95.7	100	1	100	100	1	97.2	100	2	98.7;98.7	100.00;100.00	1	100	100	1	100	100	1	100	100	1
R4992	1	100	100	1	100	100	1	100	100	1	100	100	1	96.3	100	1	100	100	1	100	100	1	100	100	1	100	100	1	95.8	100	1	100	100	1	97.3	100	2	98.7;98.7	100.00;100.00	1	100	100	1	100	100	1	100	100	1
R4993	1	100	100	1	100	100	1	100	100	1	100	100	1	96.3	100	1	100	100	1	100	100	1	100	100	1	100	100	1	95.8	100	1	100	100	1	97.3	100	2	98.7;98.7	100.00;100.00	1	100	100	1	100	100	1	100	100	1
R4994	1	100	100	1	100	100	1	100	100	1	100	100	1	96.3	100	1	100	100	1	100	100	1	100	100	1	100	100	1	95.8	100	1	100	100	1	97.3	100	2	98.7;98.7	100.00;100.00	1	100	100	1	100	100	1	100	100	1
R4995	1	100	100	1	100	100	1	100	100	1	100	100	1	96.3	100	1	100	100	1	100	100	1	100	100	1	100	100	1	95.8	100	1	100	100	1	97.3	100	2	98.7;98.7	100.00;100.00	1	100	100	1	100	100	1	100	100	1
R4996	1	100	100	1	100	100	1	100	100	1	100	100	1	96.3	100	1	100	100	1	100	100	1	100	100	1	100	100	1	95.8	100	1	100	100	1	97.3	100	2	98.7;98.7	100.00;100.00	1	100	100	1	100	100	1	100	100	1
R4997	1	100	100	1	100	100	1	100	100	1	100	100	1	96.3	100	1	100	100	1	100	100	1	100	100	1	100	100	1	95.8	100	1	100	100	1	97.3	100	2	98.7;98.7	100.00;100.00	1	100	100	1	100	100	1	100	100	1
R4998	1	100	100	1	100	100	1	100	100	1	100	100	1	96.3	100	1	100	100	1	100	100	1	100	100	1	100	100	1	95.8	100	1	100	100	1	97.3	100	2	98.7;98.7	100.00;100.00	1	100	100	1	100	100	1	100	100	1
R4999	1	100	100	1	100	100	1	100	100	1	100	100	1	96.3	100	1	100	100	1	100	100	1	100	100	1	100	100	1	95.8	100	1	100	100	1	97.3	100	2	98.7;98.7	100.00;100.00	1	100	100	1	100	100	1	100	100	1
R5000	1	100	100	1	100	100	1	100	100	1	100	100	1	96.3	100	1	100	100	1	100	100	1	100	100	1	100	100	1	95.8	100	1	100	100	1	97.3	100	2	98.7;98.7	100.00;100.00	1	100	100	1	100	100	1	100	100	1
R5001	1	100	100	1	100	100	1	100	100	1	100	100	1	96.3	100	1	100	100	1	100	100	1	100	100	1	100	100	1	95.8	100	1	100	100	1	97.3	100	2	98.7;98.7	100.00;100.00	1	100	100	1	100	100	1	100	100	1
R5002	1	100	100	1	100	100	1	100	100	1	100	100	1	96.3	100	1	100	100	1	100	100	1	100	100	1	100	100	1	95.8	100	1	100	100	1	97.3	100	2	98.7;98.7	100.00;100.00	1	100	100	1	100	100	1	100	100	1
R5003	1	100	100	1	100	100	1	100	100	1	100	100	1	96.3	100	1	100	100	1	100	100	1	100	100	1	100	100	1	95.8	100	1	100	100	1	97.3	100	2	98.7;98.7	100.00;100.00	1	100	100	1	100	100	1	100	100	1
R5004	1	100	100	1	100	100	1	100	100	1	100	100	1	96.3	100	1	100	100	1	100	100	1	100	100	1	100	100	1	95.8	100	1	100	100	1	97.3	100	2	98.7;98.7	100.00;100.00	1	100	100	1	100	100	1	100	100	1
R5005	1	100	100	1	100	100	1	100	100	1	100	100	1	96.3	100	1	100	100	1	100	100	1	100	100	1	100	100	1	95.8	100	1	100	100	1	97.3	100	2	98.7;98.7	100.00;100.00	1	100	100	1	100	100	1	100	100	1
R5006	1	100	100	1	100	100	1	100	100	1	100	100	1	96.3	100	1	100	100	1	100	100	1	100	100	1	100	100	1	95.8	100	1	100	100	1	97.3	100	2	98.7;98.7	100.00;100.00	1	100	100	1	100	100	1	100	100	1
R5007	1	100	100	1	100	100	1	100	100	1	100	100	1	96.3	100	1	100	100	1	100	100	1	100	100	1	100	100	1	95.8	100	1	100	100	1	97.3	100	2	98.7;98.7	100.00;100.00	1	100	100	1	100	100	1	100	100	1
R5008	1	100	100	1	100	100	1	100	100	1	100	100	1	96.3	100	1	100	100	1	100	100	1	100	100	1	100	100	1	95.8	100	1	100	100	1	97.3	100	2	98.7;98.7	100.00;100.00	1	100	100	1	100	100	1	100	100	1
R5009	1	98.4	100	1	98.7	100	1	98.2	100	1	99.5	100	1	95	100	1	99.2	100	1	99	100	1	97.3	100	1	99.6	100	1	94.6	100	1	97.6	100	1	96.2	100	2	98.6;98.6	100.00;100.00	1	98.1	100	1	98.3	100	1	99.4	100	1
R5010	1	100	100	1	100	100	1	100	100	1	100	100	1	96.2	100	1	100	100	1	100	100	1	100	100	1	100	100	1	95.7	100	1	100	100	1	97.2	100	2	98.7;98.7	100.00;100.00	1	100	100	1	100	100	1	100	100	1
R5011	1	100	100	1	100	100	1	100	100	1	100	100	1	96.3	100	1	100	100	1	100	100	1	100	100	1	100	100	1	95.8	100	1	100	100	1	97.3	100	2	98.7;98.7	100.00;100.00	1	100	100	1	100	100	1	100	100	1
R5012	1	100	100	1	100	100	1	100	100	1	100	100	1	96.3	100	1	100	100	1	100	100	1	100	100	1	100	100	1	95.8	100	1	100	100	1	97.3	100	2	98.7;98.7	100.00;100.00	1	100	100	1	100	100	1	100	100	1
R5013	1	100	100	1	100	100	1	100	100	1	100	100	1	96.3	100	1	100	100	1	100	100	1	100	100	1	100	100	1	95.8	100	1	100	100	1	97.3	100	2	98.7;98.7	100.00;100.00	1	100	100	1	100	100	1	100	100	1
R5014	1	100	100	1	100	100	1	100	100	1	100	100	1	96.3	100	1	100	100	1	100	100	1	100	100	1	100	100	1	95.8	100	1	100	100	1	97.3	100	2	98.7;98.7	100.00;100.00	1	100	100	1	100	100	1	100	100	1
R5015	1	100	100	1	100	100	1	100	100	1	100	100	1	96.3	100	1	100	100	1	100	100	1	100	100	1	100	100	1	95.8	100	1	100	100	1	97.3	100	2	98.7;98.7	100.00;100.00	1	100	100	1	100	100	1	100	100	1
R5016	1	100	100	1	100	100	1	100	100	1	100	100	1	96.3	100	1	100	100	1	100	100	1	100	100	1	100	100	1	95.8	100	1	100	100	1	97.3	100	2	98.7;98.7	100.00;100.00	1	100	100	1	100	100	1	100	100	1
R5017	1	100	100	1	100	100	1	100	100	1	100	100	1	96.3	100	1	100	100	1	100	100	1	100	100	1	100	100	1	95.8	100	1	100	100	1	97.3	100	2	98.7;98.7	100.00;100.00	1	100	100	1	100	100	1	100	100	1
R5018	1	100	100	1	100	100	1	100	100	1	100	100	1	96.3	100	1	100	100	1	100	100	1	100	100	1	100	100	1	95.8	100	1	100	100	1	97.3	100	2	98.7;98.7	100.00;100.00	1	100	100	1	100	100	1	100	100	1
R5019	1	100	100	1	100	100	1	100	100	1	100	100	1	96.3	100	1	100	100	1	100	100	1	100	100	1	100	100	1	95.8	100	1	100	100	1	97.3	100	2	98.7;98.7	100.00;100.00	1	100	100	1	100	100	1	100	100	1
R5020	1	100	100	1	100	100	1	100	100	1	100	100	1	96.3	100	1	100	100	1	100	100	1	100	100	1	100	100	1	95.8	100	1	100	100	1	97.3	100	2	98.7;98.7	100.00;100.00	1	100	100	1	100	100	1	100	100	1
R5021	1	100	100	1	100	100	1	100	100	1	100	100	1	96.3	100	1	100	100	1	100	100	1	100	100	1	100	100	1	95.8	100	1	100	100	1	97.3	100	2	98.7;98.7	100.00;100.00	1	100	100	1	100	100	1	100	100	1
R5023	1	100	100	1	100	100	1	100	100	1	100	100	1	96.3	100	1	100	100	1	100	100	1	100	100	1	100	100	1	95.8	100	1	100	100	1	97.3	100	2	98.7;98.7	100.00;100.00	1	100	100	1	100	100	1	100	100	1
R5024	1	100	100	1	100	100	1	100	100	1	100	100	1	96.3	100	1	100	100	1	100	100	1	100	100	1	100	100	1	95.8	100	1	100	100	1	97.3	100	2	98.7;98.7	100.00;100.00	1	100	100	1	100	100	1	100	100	1
R5025	1	100	100	1	100	100	1	100	100	1	100	100	1	96.3	100	1	100	100	1	100	100	1	100	100	1	100	100	1	95.8	100	1	100	100	1	97.3	100	2	98.7;98.7	100.00;100.00	1	100	100	1	100	100	1	100	100	1
R5026	1	100	100	1	100	100	1	100	100	1	100	100	1	96.3	100	1	100	100	1	100	100	1	100	100	1	100	100	1	95.8	100	1	100	100	1	97.3	100	2	98.7;98.7	100.00;100.00	1	100	100	1	100	100	1	100	100	1
R5027	1	100	100	1	100	100	1	100	100	1	100	100	1	96.3	100	1	100	100	1	100	100	1	100	100	1	100	100	1	95.8	100	1	100	100	1	97.3	100	2	98.7;98.7	100.00;100.00	1	100	100	1	100	100	1	100	100	1
R5028	1	100	100	1	100	100	1	100	100	1	100	100	1	96.3	100	1	100	100	1	100	100	1	100	100	1	100	100	1	95.8	100	1	100	100	1	97.3	100	2	98.7;98.7	100.00;100.00	1	100	100	1	100	100	1	100	100	1
R5029	1	100	100	1	100	100	1	100	100	1	100	100	1	96.3	100	1	100	100	1	100	100	1	100	100	1	100	100	1	95.8	100	1	100	100	1	97.3	100	2	98.7;98.7	100.00;100.00	1	100	100	1	100	100	1	100	100	1
R5030	1	100	100	1	100	100	1	100	100	1	100	100	1	96.3	100	1	100	100	1	100	100	1	100	100	1	100	100	1	95.8	100	1	100	100	1	97.3	100	2	98.7;98.7	100.00;100.00	1	100	100	1	100	100	1	100	100	1
R5031	1	100	100	1	100	100	1	100	100	1	100	100	1	96.3	100	1	100	100	1	100	100	1	100	100	1	100	100	1	95.8	100	1	100	100	1	97.3	100	2	98.7;98.7	100.00;100.00	1	100	100	1	100	100	1	100	100	1
R5032	1	100	100	1	100	100	1	100	100	1	100	100	1	96.3	100	1	100	100	1	100	100	1	100	100	1	100	100	1	95.8	100	1	100	100	1	97.3	100	2	98.7;98.7	100.00;100.00	1	100	100	1	100	100	1	100	100	1
R5033	1	100	100	1	100	100	1	100	100	1	100	100	1	96.3	100	1	100	100	1	100	100	1	100	100	1	100	100	1	95.8	100	1	100	100	1	97.3	100	2	98.7;98.7	100.00;100.00	1	100	100	1	100	100	1	100	100	1
R5034	1	100	100	1	100	100	1	100	100	1	100	100	1	96.3	100	1	100	100	1	100	100	1	100	100	1	100	100	1	95.8	100	1	100	100	1	97.3	100	2	98.7;98.7	100.00;100.00	1	100	100	1	100	100	1	100	100	1
R5035	1	100	100	1	100	100	1	100	100	1	100	100	1	96.3	100	1	100	100	1	100	100	1	100	100	1	100	100	1	95.8	100	1	100	100	1	97.3	100	2	98.7;98.7	100.00;100.00	1	100	100	1	100	100	1	100	100	1
R5036	1	100	100	1	100	100	1	100	100	1	100	100	1	96.3	100	1	100	100	1	100	100	1	100	100	1	100	100	1	95.8	100	1	100	100	1	97.3	100	2	98.7;98.7	100.00;100.00	1	100	100	1	100	100	1	100	100	1
R5037	1	100	100	1	100	100	1	100	100	1	100	100	1	96.3	100	1	100	100	1	100	100	1	100	100	1	100	100	1	95.8	100	1	100	100	1	97.3	100	2	98.7;98.7	100.00;100.00	1	100	100	1	100	100	1	100	100	1
R5038	1	100	100	1	100	100	1	100	100	1	100	100	1	96.3	100	1	100	100	1	100	100	1	100	100	1	100	100	1	95.8	100	1	100	100	1	97.3	100	2	98.7;98.7	100.00;100.00	1	100	100	1	100	100	1	100	100	1
R5039	1	100	100	1	100	100	1	100	100	1	100	100	1	96.3	100	1	100	100	1	100	100	1	100	100	1	100	100	1	95.8	100	1	100	100	1	97.3	100	2	98.7;98.7	100.00;100.00	1	100	100	1	100	100	1	100	100	1
R5040	1	100	100	1	100	100	1	100	100	1	100	100	1	96.3	100	1	100	100	1	100	100	1	100	100	1	100	100	1	95.8	100	1	100	100	1	97.3	100	2	98.7;98.7	100.00;100.00	1	100	100	1	100	100	1	100	100	1
R5041	1	100	100	1	100	100	1	100	100	1	100	100	1	96.3	100	1	100	100	1	100	100	1	100	100	1	100	100	1	95.8	100	1	100	100	1	97.3	100	2	98.7;98.7	100.00;100.00	1	100	100	1	100	100	1	100	100	1
R5042	1	99.5	100.41	1	100	100	1	100	100	1	100	100	1	96.2	100	1	100	100	1	100	100	1	100	100	1	100	100	1	95.7	100	1	100	100	1	97.2	100	2	98.7;98.7	100.00;100.00	1	100	100	1	100	100	1	100	100	1
R5043	1	100	100	1	100	100	1	100	100	1	100	100	1	96.3	100	1	100	100	1	100	100	1	100	100	1	100	100	1	95.8	100	1	100	100	1	97.3	100	2	98.7;98.7	100.00;100.00	1	100	100	1	100	100	1	100	100	1
R5044	1	100	100	1	100	100	1	100	100	1	100	100	1	96.3	100	1	100	100	1	100	100	1	100	100	1	100	100	1	95.8	100	1	100	100	1	97.3	100	2	98.7;98.7	100.00;100.00	1	100	100	1	100	100	1	100	100	1
R5045	1	100	100	1	100	100	1	100	100	1	100	100	1	96.3	100	1	100	100	1	100	100	1	100	100	1	100	100	1	95.8	100	1	100	100	1	97.3	100	2	98.7;98.7	100.00;100.00	1	100	100	1	100	100	1	100	100	1
R5046	1	100	100	1	100	100	1	100	100	1	100	100	1	96.3	100	1	100	100	1	100	100	1	100	100	1	100	100	1	95.8	100	1	100	100	1	97.3	100	2	98.7;98.7	100.00;100.00	1	100	100	1	100	100	1	100	100	1
R5047	1	100	100	1	100	100	1	100	100	1	100	100	1	96.2	100	1	100	100	1	100	100	1	100	100	1	100	100	1	95.7	100	1	100	100	1	97.2	100	2	98.7;98.7	100.00;100.00	1	100	100	1	100	100	1	100	100	1
R5048	1	100	100	1	100	100	1	100	100	1	100	100	1	96.3	100	1	100	100	1	100	100	1	100	100	1	100	100	1	95.8	100	1	100	100	1	97.3	100	2	98.7;98.7	100.00;100.00	1	100	100	1	100	100	1	100	100	1
R5049	1	100	100	1	100	100	1	100	100	1	100	100	1	96.3	100	1	100	100	1	100	100	1	100	100	1	100	100	1	95.8	100	1	100	100	1	97.3	100	2	98.7;98.7	100.00;100.00	1	100	100	1	100	100	1	100	100	1
R5050	1	100	100	1	100	100	1	100	100	1	100	100	1	96.3	100	1	100	100	1	100	100	1	100	100	1	100	100	1	95.8	100	1	100	100	1	97.3	100	2	98.7;98.7	100.00;100.00	1	100	100	1	100	100	1	100	100	1
R5051	1	100	100	1	100	100	1	100	100	1	100	100	1	96.3	100	1	100	100	1	100	100	1	100	100	1	100	100	1	95.8	100	1	100	100	1	97.3	100	2	98.7;98.7	100.00;100.00	1	100	100	1	100	100	1	100	100	1
R5052	1	100	100	1	100	100	1	100	100	1	100	100	1	96.3	100	1	100	100	1	100	100	1	100	100	1	100	100	1	95.8	100	1	100	100	1	97.3	100	2	98.7;98.7	100.00;100.00	1	100	100	1	100	100	1	100	100	1
R5053	1	100	100	1	100	100	1	100	100	1	100	100	1	96.3	100	1	100	100	1	100	100	1	100	100	1	100	100	1	95.8	100	1	100	100	1	97.3	100	2	98.7;98.7	100.00;100.00	1	100	100	1	100	100	1	100	100	1
R5054	1	100	100	1	100	100	1	100	100	1	100	100	1	96.3	100	1	100	100	1	100	100	1	100	100	1	100	100	1	95.8	100	1	100	100	1	97.3	100	2	98.7;98.7	100.00;100.00	1	100	100	1	100	100	1	100	100	1
R5055	1	100	100	1	100	100	1	100	100	1	100	100	1	96.3	100	1	100	100	1	100	100	1	100	100	1	100	100	1	95.8	100	1	100	100	1	97.3	100	2	98.7;98.7	100.00;100.00	1	100	100	1	100	100	1	100	100	1
R5056	1	100	100	1	100	100	1	100	100	1	100	100	1	96.3	100	1	100	100	1	100	100	1	100	100	1	100	100	1	95.8	100	1	100	100	1	97.3	100	2	98.7;98.7	100.00;100.00	1	100	100	1	100	100	1	100	100	1
R5057	1	100	100	1	100	100	1	100	100	1	100	100	1	96.3	100	1	100	100	1	100	100	1	100	100	1	100	100	1	95.8	100	1	100	100	1	97.3	100	2	98.7;98.7	100.00;100.00	1	100	100	1	100	100	1	100	100	1
R5058	1	100	100	1	100	100	1	100	100	1	100	100	1	96.3	100	1	100	100	1	100	100	1	100	100	1	100	100	1	95.8	100	1	100	100	1	97.3	100	2	98.7;98.7	100.00;100.00	1	100	100	1	100	100	1	100	100	1
R5059	1	100	100	1	100	100	1	100	100	1	100	100	1	96.3	100	1	100	100	1	100	100	1	100	100	1	100	100	1	95.8	100	1	100	100	1	97.3	100	2	98.7;98.7	100.00;100.00	1	100	100	1	100	100	1	100	100	1
R5060	1	100	100	1	100	100	1	100	100	1	100	100	1	96.3	100	1	100	100	1	100	100	1	100	100	1	100	100	1	95.8	100	1	100	100	1	97.3	100	2	98.7;98.7	100.00;100.00	1	100	100	1	100	100	1	100	100	1
R5061	1	100	100	1	100	100	1	100	100	1	100	100	1	96.3	100	1	100	100	1	100	100	1	100	100	1	100	100	1	95.8	100	1	100	100	1	97.3	100	2	98.7;98.7	100.00;100.00	1	100	100	1	100	100	1	100	100	1
R5062	1	100	100	1	100	100	1	100	100	1	100	100	1	96.3	100	1	100	100	1	100	100	1	100	100	1	100	100	1	95.8	100	1	100	100	1	97.3	100	2	98.7;98.7	100.00;100.00	1	100	100	1	100	100	1	100	100	1
R5063	1	100	100	1	100	100	1	100	100	1	100	100	1	96.3	100	1	100	100	1	100	100	1	100	100	1	100	100	1	95.8	100	1	100	100	1	97.3	100	2	98.7;98.7	100.00;100.00	1	100	100	1	100	100	1	100	100	1
R5064	1	100	100	1	100	100	1	100	100	1	100	100	1	96.3	100	1	100	100	1	100	100	1	100	100	1	100	100	1	95.8	100	1	100	100	1	97.3	100	2	98.7;98.7	100.00;100.00	1	100	100	1	100	100	1	100	100	1
R5065	1	100	100	1	100	100	1	100	100	1	100	100	1	96.3	100	1	100	100	1	100	100	1	100	100	1	100	100	1	95.8	100	1	100	100	1	97.3	100	2	98.7;98.7	100.00;100.00	1	100	100	1	100	100	1	100	100	1
R5066	1	100	100	1	100	100	1	100	100	1	100	100	1	96.3	100	1	100	100	1	100	100	1	100	100	1	100	100	1	95.8	100	1	100	100	1	97.3	100	2	98.7;98.7	100.00;100.00	1	100	100	1	100	100	1	100	100	1
R5067	1	100	100	1	100	100	1	100	100	1	100	100	1	96.2	100	1	100	100	1	100	100	1	100	100	1	100	100	1	95.7	100	1	100	100	1	97.2	100	2	98.7;98.7	100.00;100.00	1	100	100	1	100	100	1	100	100	1
R5068	1	100	100	1	100	100	1	100	100	1	100	100	1	96.2	100	1	100	100	1	100	100	1	100	100	1	100	100	1	95.7	100	1	100	100	1	97.2	100	2	98.7;98.7	100.00;100.00	1	100	100	1	100	100	1	100	100	1
R5069	1	100	100	1	100	100	1	100	100	1	100	100	1	96.2	100	1	100	100	1	100	100	1	100	100	1	100	100	1	95.7	100	1	100	100	1	97.2	100	2	98.7;98.7	100.00;100.00	1	100	100	1	100	100	1	100	100	1
R5070	1	100	100	1	100	100	1	100	100	1	100	100	1	96.2	100	1	100	100	1	100	100	1	100	100	1	100	100	1	95.7	100	1	100	100	1	97.2	100	2	98.7;98.7	100.00;100.00	1	100	100	1	100	100	1	100	100	1
R5071	1	100	100	1	100	100	1	100	100	1	100	100	1	96.3	100	1	100	100	1	100	100	1	100	100	1	100	100	1	95.8	100	1	100	100	1	97.3	100	2	98.7;98.7	100.00;100.00	1	100	100	1	100	100	1	100	100	1
R5072	1	100	100	1	100	100	1	100	100	1	100	100	1	96.3	100	1	100	100	1	100	100	1	100	100	1	100	100	1	95.8	100	1	100	100	1	97.3	100	2	98.7;98.7	100.00;100.00	1	100	100	1	100	100	1	100	100	1
R5073	1	100	100	1	100	100	1	100	100	1	100	100	1	96.3	100	1	100	100	1	100	100	1	100	100	1	100	100	1	95.8	100	1	100	100	1	97.3	100	2	98.7;98.7	100.00;100.00	1	100	100	1	100	100	1	100	100	1
R5074	1	100	100	1	100	100	1	100	100	1	100	100	1	96.3	100	1	100	100	1	100	100	1	100	100	1	100	100	1	95.8	100	1	100	100	1	97.3	100	2	98.7;98.7	100.00;100.00	1	100	100	1	100	100	1	100	100	1
R5075	1	100	100	1	100	100	1	100	100	1	100	100	1	96.3	100	1	100	100	1	100	100	1	100	100	1	100	100	1	95.8	100	1	100	100	1	97.3	100	2	98.7;98.7	100.00;100.00	1	100	100	1	100	100	1	100	100	1
R5076	1	100	100	1	100	100	1	100	100	1	100	100	1	96.3	100	1	100	100	1	100	100	1	100	100	1	100	100	1	95.8	100	1	100	100	1	97.3	100	2	98.7;98.7	100.00;100.00	1	100	100	1	100	100	1	100	100	1
R5077	1	100	100	1	100	100	1	100	100	1	100	100	1	96.3	100	1	100	100	1	100	100	1	100	100	1	100	100	1	95.8	100	1	100	100	1	97.3	100	2	98.7;98.7	100.00;100.00	1	100	100	1	100	100	1	100	100	1
R5078	1	100	100	1	100	100	1	100	100	1	100	100	1	96.3	100	1	100	100	1	100	100	1	100	100	1	100	100	1	95.8	100	1	100	100	1	97.3	100	2	98.7;98.7	100.00;100.00	1	100	100	1	100	100	1	100	100	1
R5079	1	100	100	1	100	100	1	100	100	1	100	100	1	96.3	100	1	100	100	1	100	100	1	100	100	1	100	100	1	95.8	100	1	100	100	1	97.3	100	2	98.7;98.7	100.00;100.00	1	100	100	1	100	100	1	100	100	1
R5080	1	100	100	1	100	100	1	100	100	1	100	100	1	96.2	100	1	100	100	1	100	100	1	100	100	1	100	100	1	95.7	100	1	100	100	1	97.2	100	2	98.7;98.7	100.00;100.00	1	100	100	1	100	100	1	100	100	1
R5081	1	100	100	1	100	100	1	100	100	1	100	100	1	96.3	100	1	100	100	1	100	100	1	100	100	1	100	100	1	95.8	100	1	100	100	1	97.3	100	2	98.7;98.7	100.00;100.00	1	100	100	1	100	100	1	100	100	1
R5082	1	99.5	100.41	1	100	100	1	100	100	1	100	100	1	96.2	100	1	100	100	1	100	100	1	100	100	1	100	100	1	95.7	100	1	100	100	1	97.2	100	2	98.7;98.7	100.00;100.00	1	100	100	1	100	100	1	100	100	1
R5083	1	99.5	100.41	1	100	100	1	100	100	1	100	100	1	96.2	100	1	100	100	1	100	100	1	100	100	1	100	100	1	95.7	100	1	100	100	1	97.2	100	2	98.7;98.7	100.00;100.00	1	100	100	1	100	100	1	100	100	1
R5084	1	100	100	1	100	100	1	100	100	1	100	100	1	96.3	100	1	100	100	1	100	100	1	100	100	1	100	100	1	95.8	100	1	100	100	1	97.3	100	2	98.7;98.7	100.00;100.00	1	100	100	1	100	100	1	100	100	1
R5085	1	99.5	100.41	1	100	100	1	100	100	1	100	100	1	96.2	100	1	100	100	1	100	100	1	100	100	1	100	100	1	95.7	100	1	100	100	1	97.2	100	2	98.7;98.7	100.00;100.00	1	100	100	1	100	100	1	100	100	1
R5086	1	99.5	100.41	1	100	100	1	100	100	1	100	100	1	96.2	100	1	100	100	1	100	100	1	100	100	1	100	100	1	95.7	100	1	100	100	1	97.2	100	2	98.7;98.7	100.00;100.00	1	100	100	1	100	100	1	100	100	1
R5087	1	99.5	100.41	1	100	100	1	100	100	1	100	100	1	96.2	100	1	100	100	1	100	100	1	100	100	1	100	100	1	95.7	100	1	100	100	1	97.2	100	2	98.7;98.7	100.00;100.00	1	100	100	1	100	100	1	100	100	1
R5088	1	99.5	100.41	1	100	100	1	100	100	1	100	100	1	96.2	100	1	100	100	1	100	100	1	100	100	1	100	100	1	95.7	100	1	100	100	1	97.2	100	2	98.7;98.7	100.00;100.00	1	100	100	1	100	100	1	100	100	1
R5089	1	100	100	1	100	100	1	100	100	1	100	100	1	96.3	100	1	100	100	1	100	100	1	100	100	1	100	100	1	95.8	100	1	100	100	1	97.3	100	2	98.7;98.7	100.00;100.00	1	100	100	1	100	100	1	100	100	1
R5091	1	99.5	100.41	1	100	100	1	100	100	1	100	100	1	96.2	100	1	100	100	1	100	100	1	100	100	1	100	100	1	95.7	100	1	100	100	1	97.2	100	2	98.7;98.7	100.00;100.00	1	100	100	1	100	100	1	100	100	1
R5094	1	100	100	1	100	100	1	100	100	1	100	100	1	96.2	100	1	100	100	1	100	100	1	100	100	1	100	100	1	95.7	100	1	100	100	1	97.2	100	2	98.7;98.7	100.00;100.00	1	100	100	1	100	100	1	100	100	1
R5095	1	100	100	1	100	100	1	100	100	1	100	100	1	96.3	100	1	100	100	1	100	100	1	100	100	1	100	100	1	95.8	100	1	100	100	1	97.3	100	2	98.7;98.7	100.00;100.00	1	100	100	1	100	100	1	100	100	1
R5097	1	100	100	1	100	100	1	100	100	1	100	100	1	96.2	100	1	100	100	1	100	100	1	100	100	1	100	100	1	95.7	100	1	100	100	1	97.2	100	2	98.7;98.7	100.00;100.00	1	100	100	1	100	100	1	100	100	1
R5098	1	100	100	1	100	100	1	100	100	1	100	100	1	96.3	100	1	100	100	1	100	100	1	100	100	1	100	100	1	95.8	100	1	100	100	1	97.3	100	2	98.7;98.7	100.00;100.00	1	100	100	1	100	100	1	100	100	1
R5099	1	100	100	1	100	100	1	100	100	1	100	100	1	96.2	100	1	100	100	1	100	100	1	100	100	1	100	100	1	95.7	100	1	100	100	1	97.2	100	2	98.7;98.7	100.00;100.00	1	100	100	1	100	100	1	100	100	1
R5100	1	100	100	1	100	100	1	100	100	1	100	100	1	96.3	100	1	100	100	1	100	100	1	100	100	1	100	100	1	95.8	100	1	100	100	1	97.3	100	2	98.7;98.7	100.00;100.00	1	100	100	1	100	100	1	100	100	1
R5101	1	100	100	1	100	100	1	100	100	1	100	100	1	96.3	100	1	100	100	1	100	100	1	100	100	1	100	100	1	95.8	100	1	100	100	1	97.3	100	2	98.7;98.7	100.00;100.00	1	100	100	1	100	100	1	100	100	1
R5102	1	100	100	1	100	100	1	100	100	1	100	100	1	96.3	100	1	100	100	1	100	100	1	100	100	1	100	100	1	95.8	100	1	100	100	1	97.3	100	2	98.7;98.7	100.00;100.00	1	100	100	1	100	100	1	100	100	1
R5103	1	100	100	1	100	100	1	100	100	1	100	100	1	96.3	100	1	100	100	1	100	100	1	100	100	1	100	100	1	95.8	100	1	100	100	1	97.3	100	2	98.7;98.7	100.00;100.00	1	100	100	1	100	100	1	100	100	1
R5104	1	100	100	1	100	100	1	100	100	1	100	100	1	96.3	100	1	100	100	1	100	100	1	100	100	1	100	100	1	95.8	100	1	100	100	1	97.3	100	2	98.7;98.7	100.00;100.00	1	100	100	1	100	100	1	100	100	1
R5105	1	100	100	1	100	100	1	100	100	1	100	100	1	96.3	100	1	100	100	1	100	100	1	100	100	1	100	100	1	95.8	100	1	100	100	1	97.3	100	2	98.7;98.7	100.00;100.00	1	100	100	1	100	100	1	100	100	1
R5106	1	100	100	1	100	100	1	100	100	1	100	100	1	96.3	100	1	100	100	1	100	100	1	100	100	1	100	100	1	95.8	100	1	100	100	1	97.3	100	2	98.7;98.7	100.00;100.00	1	100	100	1	100	100	1	100	100	1
R5107	1	100	100	1	100	100	1	100	100	1	100	100	1	96.2	100	1	100	100	1	100	100	1	100	100	1	100	100	1	95.7	100	1	100	100	1	97.2	100	2	98.7;98.7	100.00;100.00	1	100	100	1	100	100	1	100	100	1
R5108	1	100	100	1	100	100	1	100	100	1	100	100	1	96.3	100	1	100	100	1	100	100	1	100	100	1	100	100	1	95.8	100	1	100	100	1	97.3	100	2	98.7;98.7	100.00;100.00	1	100	100	1	100	100	1	100	100	1
R5109	1	100	100	1	100	100	1	100	100	1	100	100	1	96.3	100	1	100	100	1	100	100	1	100	100	1	100	100	1	95.8	100	1	100	100	1	97.3	100	2	98.7;98.7	100.00;100.00	1	100	100	1	100	100	1	100	100	1
R5110	1	100	100	1	100	100	1	100	100	1	100	100	1	96.3	100	1	100	100	1	100	100	1	100	100	1	100	100	1	95.8	100	1	100	100	1	97.3	100	2	98.7;98.7	100.00;100.00	1	100	100	1	100	100	1	100	100	1
R5111	1	100	100	1	100	100	1	100	100	1	100	100	1	96.3	100	1	100	100	1	100	100	1	100	100	1	100	100	1	95.8	100	1	100	100	1	97.3	100	2	98.7;98.7	100.00;100.00	1	100	100	1	100	100	1	100	100	1
R5112	1	100	100	1	100	100	1	100	100	1	100	100	1	96.2	100	1	100	100	1	100	100	1	100	100	1	100	100	1	95.7	100	1	100	100	1	97.2	100	2	98.7;98.7	100.00;100.00	1	100	100	1	100	100	1	100	100	1
R5114	1	100	100	1	100	100	1	100	100	1	100	100	1	96.3	100	1	100	100	1	100	100	1	100	100	1	100	100	1	95.8	100	1	100	100	1	97.3	100	2	98.7;98.7	100.00;100.00	1	100	100	1	100	100	1	100	100	1
R5115	1	100	100	1	100	100	1	100	100	1	100	100	1	96.3	100	1	100	100	1	100	100	1	100	100	1	100	100	1	95.8	100	1	100	100	1	97.3	100	2	98.7;98.7	100.00;100.00	1	100	100	1	100	100	1	100	100	1
R5116	1	100	100	1	100	100	1	100	100	1	100	100	1	96.3	100	1	100	100	1	100	100	1	100	100	1	100	100	1	95.8	100	1	100	100	1	97.3	100	2	98.7;98.7	100.00;100.00	1	100	100	1	100	100	1	100	100	1
R5117	1	100	100	1	100	100	1	100	100	1	100	100	1	96.3	100	1	100	100	1	100	100	1	100	100	1	100	100	1	95.8	100	1	100	100	1	97.3	100	2	98.7;98.7	100.00;100.00	1	100	100	1	100	100	1	100	100	1
R5118	1	100	100	1	100	100	1	100	100	1	100	100	1	96.3	100	1	100	100	1	100	100	1	100	100	1	100	100	1	95.8	100	1	100	100	1	97.3	100	2	98.7;98.7	100.00;100.00	1	100	100	1	100	100	1	100	100	1
R5120	1	100	100	1	100	100	1	100	100	1	100	100	1	96.3	100	1	100	100	1	100	100	1	100	100	1	100	100	1	95.8	100	1	100	100	1	97.3	100	2	98.7;98.7	100.00;100.00	1	100	100	1	100	100	1	100	100	1
R5121	1	100	100	1	100	100	1	100	100	1	100	100	1	96.3	100	1	100	100	1	100	100	1	100	100	1	100	100	1	95.8	100	1	100	100	1	97.3	100	2	98.7;98.7	100.00;100.00	1	100	100	1	100	100	1	100	100	1
R5122	1	100	100	1	100	100	1	100	100	1	100	100	1	96.3	100	1	100	100	1	100	100	1	100	100	1	100	100	1	95.8	100	1	100	100	1	97.3	100	2	98.7;98.7	100.00;100.00	1	100	100	1	100	100	1	100	100	1
R5123	1	99.5	100.41	1	100	100	1	100	100	1	100	100	1	96.2	100	1	100	100	1	100	100	1	100	100	1	100	100	1	95.7	100	1	100	100	1	97.2	100	2	98.7;98.7	100.00;100.00	1	100	100	1	100	100	1	100	100	1
R5124	1	100	100	1	100	100	1	100	100	1	100	100	1	96.2	100	1	100	100	1	100	100	1	100	100	1	100	100	1	95.7	100	1	100	100	1	97.2	100	2	98.7;98.7	100.00;100.00	1	100	100	1	100	100	1	100	100	1
R5125	1	99.5	100.41	1	100	100	1	100	100	1	100	100	1	96.2	100	1	100	100	1	100	100	1	100	100	1	100	100	1	95.7	100	1	100	100	1	97.2	100	2	98.7;98.7	100.00;100.00	1	100	100	1	100	100	1	100	100	1
R5126	1	100	100	1	100	100	1	100	100	1	100	100	1	96.3	100	1	100	100	1	100	100	1	100	100	1	100	100	1	95.8	100	1	100	100	1	97.3	100	2	98.7;98.7	100.00;100.00	1	100	100	1	100	100	1	100	100	1
R5127	1	99.5	100.41	1	100	100	1	100	100	1	100	100	1	96.2	100	1	100	100	1	100	100	1	100	100	1	100	100	1	95.7	100	1	100	100	1	97.2	100	2	98.7;98.7	100.00;100.00	1	100	100	1	100	100	1	100	100	1
R5128	1	99.5	100.41	1	100	100	1	100	100	1	100	100	1	96.2	100	1	100	100	1	100	100	1	100	100	1	100	100	1	95.7	100	1	100	100	1	97.2	100	2	98.7;98.7	100.00;100.00	1	100	100	1	100	100	1	100	100	1
R5129	1	99.5	100.41	1	100	100	1	100	100	1	100	100	1	96.2	100	1	100	100	1	100	100	1	100	100	1	100	100	1	95.7	100	1	100	100	1	97.2	100	2	98.7;98.7	100.00;100.00	1	100	100	1	100	100	1	100	100	1
R5130	1	99.5	100.41	1	100	100	1	100	100	1	100	100	1	96.2	100	1	100	100	1	100	100	1	100	100	1	100	100	1	95.7	100	1	100	100	1	97.2	100	2	98.7;98.7	100.00;100.00	1	100	100	1	100	100	1	100	100	1
R5131	1	100	100	1	100	100	1	100	100	1	100	100	1	96.2	100	1	100	100	1	100	100	1	100	100	1	100	100	1	95.7	100	1	100	100	1	97.2	100	2	98.7;98.7	100.00;100.00	1	100	100	1	100	100	1	100	100	1
R5132	1	100	100	1	100	100	1	100	100	1	100	100	1	96.3	100	1	100	100	1	100	100	1	100	100	1	100	100	1	95.8	100	1	100	100	1	97.3	100	2	98.7;98.7	100.00;100.00	1	100	100	1	100	100	1	100	100	1
R5133	1	100	100	1	100	100	1	100	100	1	100	100	1	96.3	100	1	100	100	1	100	100	1	100	100	1	100	100	1	95.8	100	1	100	100	1	97.3	100	2	98.7;98.7	100.00;100.00	1	100	100	1	100	100	1	100	100	1
R5134	1	100	100	1	100	100	1	100	100	1	100	100	1	96.3	100	1	100	100	1	100	100	1	100	100	1	100	100	1	95.8	100	1	100	100	1	97.3	100	2	98.7;98.7	100.00;100.00	1	100	100	1	100	100	1	100	100	1
R5135	1	100	100	1	100	100	1	100	100	1	100	100	1	96.3	100	1	100	100	1	100	100	1	100	100	1	100	100	1	95.8	100	1	100	100	1	97.3	100	2	98.7;98.7	100.00;100.00	1	100	100	1	100	100	1	100	100	1
R5136	1	100	100	1	100	100	1	100	100	1	100	100	1	96.3	100	1	100	100	1	100	100	1	100	100	1	100	100	1	95.8	100	1	100	100	1	97.3	100	2	98.7;98.7	100.00;100.00	1	100	100	1	100	100	1	100	100	1
R5137	1	100	100	1	100	100	1	100	100	1	100	100	1	96.3	100	1	100	100	1	100	100	1	100	100	1	100	100	1	95.8	100	1	100	100	1	97.3	100	2	98.7;98.7	100.00;100.00	1	100	100	1	100	100	1	100	100	1
R5138	1	99.5	100.41	1	100	100	1	100	100	1	100	100	1	96.2	100	1	100	100	1	100	100	1	100	100	1	100	100	1	95.7	100	1	100	100	1	97.2	100	2	98.7;98.7	100.00;100.00	1	100	100	1	100	100	1	100	100	1
R5139	1	100	100	1	100	100	1	100	100	1	100	100	1	96.3	100	1	100	100	1	100	100	1	100	100	1	100	100	1	95.8	100	1	100	100	1	97.3	100	2	98.7;98.7	100.00;100.00	1	100	100	1	100	100	1	100	100	1
R5140	1	100	100	1	100	100	1	100	100	1	100	100	1	96.2	100	1	100	100	1	100	100	1	100	100	1	100	100	1	95.7	100	1	100	100	1	97.2	100	2	98.7;98.7	100.00;100.00	1	100	100	1	100	100	1	100	100	1
R5141	1	100	100	1	100	100	1	100	100	1	100	100	1	96.3	100	1	100	100	1	100	100	1	100	100	1	100	100	1	95.8	100	1	100	100	1	97.3	100	2	98.7;98.7	100.00;100.00	1	100	100	1	100	100	1	100	100	1
R5142	1	100	100	1	100	100	1	100	100	1	100	100	1	96.3	100	1	100	100	1	100	100	1	100	100	1	100	100	1	95.8	100	1	100	100	1	97.3	100	2	98.7;98.7	100.00;100.00	1	100	100	1	100	100	1	100	100	1
R5143	1	100	100	1	100	100	1	100	100	1	100	100	1	96.3	100	1	100	100	1	100	100	1	100	100	1	100	100	1	95.8	100	1	100	100	1	97.3	100	2	98.7;98.7	100.00;100.00	1	100	100	1	100	100	1	100	100	1
R5144	1	100	100	1	100	100	1	100	100	1	100	100	1	96.3	100	1	100	100	1	100	100	1	100	100	1	100	100	1	95.8	100	1	100	100	1	97.3	100	2	98.7;98.7	100.00;100.00	1	100	100	1	100	100	1	100	100	1
R5145	1	100	100	1	100	100	1	100	100	1	100	100	1	96.2	100	1	100	100	1	100	100	1	100	100	1	100	100	1	95.7	100	1	100	100	1	97.2	100	2	98.7;98.7	100.00;100.00	1	100	100	1	100	100	1	100	100	1
R5146	1	100	100	1	100	100	1	100	100	1	100	100	1	96.3	100	1	100	100	1	100	100	1	100	100	1	100	100	1	95.8	100	1	100	100	1	97.3	100	2	98.7;98.7	100.00;100.00	1	100	100	1	100	100	1	100	100	1
R5147	1	100	100	1	100	100	1	100	100	1	100	100	1	96.3	100	1	100	100	1	100	100	1	100	100	1	100	100	1	95.8	100	1	100	100	1	97.3	100	2	98.7;98.7	100.00;100.00	1	100	100	1	100	100	1	100	100	1
R5148	1	100	100	1	100	100	1	100	100	1	100	100	1	96.2	100	1	100	100	1	100	100	1	100	100	1	100	100	1	95.7	100	1	100	100	1	97.2	100	2	98.7;98.7	100.00;100.00	1	100	100	1	100	100	1	100	100	1
R5149	1	100	100	1	100	100	1	100	100	1	100	100	1	96.3	100	1	100	100	1	100	100	1	100	100	1	100	100	1	95.8	100	1	100	100	1	97.3	100	2	98.7;98.7	100.00;100.00	1	100	100	1	100	100	1	100	100	1
R5150	1	100	100	1	100	100	1	100	100	1	100	100	1	96.3	100	1	100	100	1	100	100	1	100	100	1	100	100	1	95.8	100	1	100	100	1	97.3	100	2	98.7;98.7	100.00;100.00	1	100	100	1	100	100	1	100	100	1
R5151	1	99.5	100.41	1	100	100	1	100	100	1	100	100	1	96.2	100	1	100	100	1	100	100	1	100	100	1	100	100	1	95.7	100	1	100	100	1	97.2	100	2	98.7;98.7	100.00;100.00	1	100	100	1	100	100	1	100	100	1
R5152	1	100	100	1	100	100	1	100	100	1	100	100	1	96.3	100	1	100	100	1	100	100	1	100	100	1	100	100	1	95.8	100	1	100	100	1	97.3	100	2	98.7;98.7	100.00;100.00	1	100	100	1	100	100	1	100	100	1
R5153	1	100	100	1	100	100	1	100	100	1	100	100	1	96.3	100	1	100	100	1	100	100	1	100	100	1	100	100	1	95.8	100	1	100	100	1	97.3	100	2	98.7;98.7	100.00;100.00	1	100	100	1	100	100	1	100	100	1
R5154	1	99.5	100.41	1	100	100	1	100	100	1	100	100	1	96.2	100	1	100	100	1	100	100	1	100	100	1	100	100	1	95.7	100	1	100	100	1	97.2	100	2	98.7;98.7	100.00;100.00	1	100	100	1	100	100	1	100	100	1
R5155	1	99.5	100.41	1	100	100	1	100	100	1	100	100	1	96.2	100	1	100	100	1	99.9	100	1	100	100	1	100	100	1	95.7	100	1	100	100	1	97.2	100	2	98.7;98.7	100.00;100.00	1	100	100	1	100	100	1	100	100	1
R5156	1	100	100	1	100	100	1	100	100	1	100	100	1	96.3	100	1	100	100	1	100	100	1	100	100	1	100	100	1	95.8	100	1	100	100	1	97.3	100	2	98.7;98.7	100.00;100.00	1	100	100	1	100	100	1	100	100	1
R5157	1	100	100	1	100	100	1	100	100	1	100	100	1	96.3	100	1	100	100	1	100	100	1	100	100	1	100	100	1	95.8	100	1	100	100	1	97.3	100	2	98.7;98.7	100.00;100.00	1	100	100	1	100	100	1	100	100	1
R5158	1	100	100	1	100	100	1	100	100	1	100	100	1	96.3	100	1	100	100	1	100	100	1	100	100	1	100	100	1	95.8	100	1	100	100	1	97.3	100	2	98.7;98.7	100.00;100.00	1	100	100	1	100	100	1	100	100	1
R5159	1	100	100	1	100	100	1	100	100	1	100	100	1	96.3	100	1	100	100	1	100	100	1	100	100	1	100	100	1	95.8	100	1	100	100	1	97.3	100	2	98.7;98.7	100.00;100.00	1	100	100	1	100	100	1	100	100	1
R5160	1	100	100	1	100	100	1	100	100	1	100	100	1	96.3	100	1	100	100	1	100	100	1	100	100	1	100	100	1	95.8	100	1	100	100	1	97.3	100	2	98.7;98.7	100.00;100.00	1	100	100	1	100	100	1	100	100	1
R5161	1	100	100	1	100	100	1	100	100	1	100	100	1	96.3	100	1	100	100	1	100	100	1	100	100	1	100	100	1	95.8	100	1	100	100	1	97.3	100	2	98.7;98.7	100.00;100.00	1	100	100	1	100	100	1	100	100	1
##samples with 'N' in assemblies
CRR045438	1	100	100	1	100	100	1	100	100	1	100	100	1	96.3	100	1	100	100	1	100	100	1	100	100	1	100	100	1	95.8	100	1	100	100	1	97.3	100	2	98.7;98.7	100.00;100.00	1	100	100	1	100	100	1	100	100	1
CRR045439	1	100	100	1	100	100	1	100	100	1	100	100	1	96.3	100	1	100	100	1	100	100	1	100	100	1	100	100	1	95.8	100	1	100	100	1	97.3	100	2	98.7;98.7	100.00;100.00	1	100	100	1	100	100	1	100	100	1
CRR045470	1	100	100	1	100	100	1	100	100	1	100	100	1	96.3	100	1	100	100	1	100	100	1	100	100	1	100	100	1	95.8	100	1	100	100	1	97.3	100	2	98.7;98.7	100.00;100.00	1	100	100	1	100	100	1	100	100	1
CRR045474	1	100	100	1	100	100	1	100	100	1	100	100	1	96.3	100	1	100	100	1	100	100	1	100	100	1	100	100	1	95.8	100	1	100	100	1	97.3	100	2	98.7;98.7	100.00;100.00	1	100	100	1	100	100	1	100	100	1
CRR045482	1	100	100	1	100	100	1	100	100	1	100	100	1	96.3	100	1	100	100	1	100	100	1	100	100	1	100	100	1	95.8	100	1	100	100	1	97.3	100	2	98.7;98.7	100.00;100.00	1	100	100	1	100	100	1	100	100	1
CRR045484	1	100	100	1	100	100	1	100	100	1	100	100	1	96.3	100	1	100	100	1	100	100	1	100	100	1	100	100	1	95.8	100	1	100	100	1	97.3	100	2	98.7;98.7	100.00;100.00	1	100	100	1	100	100	1	100	100	1
CRR045494	1	100	100	1	100	100	1	100	100	1	100	100	1	96.3	100	1	100	100	1	100	100	1	100	100	1	100	100	1	95.8	100	1	100	100	1	97.3	100	2	98.7;98.7	100.00;100.00	1	100	100	1	100	100	1	100	100	1
CRR045510	1	100	100	1	100	100	1	100	100	1	100	100	1	96.3	100	1	100	100	1	100	100	1	100	100	1	100	100	1	95.8	100	1	100	100	1	97.3	100	2	98.7;98.7	100.00;100.00	1	100	100	1	100	100	1	100	100	1
CRR045566	1	100	100	1	100	100	1	100	100	1	100	100	1	96.3	100	1	100	100	1	100	100	1	100	100	1	100	100	1	95.8	100	1	100	100	1	97.3	100	2	98.7;98.7	100.00;100.00	1	100	100	1	100	100	1	100	100	1
CRR045629	1	100	100	1	100	100	1	100	100	1	100	100	1	96.3	100	1	100	100	1	100	100	1	100	100	1	100	100	1	95.8	100	1	100	100	1	97.3	100	2	98.7;98.7	100.00;100.00	1	100	100	1	100	100	1	100	100	1
CRR045635	1	100	100	1	100	100	1	100	100	1	100	100	1	96.3	100	1	100	100	1	100	100	1	100	100	1	100	100	1	95.8	100	1	100	100	1	97.3	100	2	98.7;98.7	100.00;100.00	1	100	100	1	100	100	1	100	100	1
CRR045659	1	100	100	1	100	100	1	100	100	1	100	100	1	96.3	100	1	100	100	1	100	100	1	100	100	1	100	100	1	95.8	100	1	100	100	1	97.3	100	2	98.7;98.7	100.00;100.00	1	100	100	1	100	100	1	100	100	1
CRR045668	1	100	100	1	100	100	1	100	100	1	100	100	1	96.3	100	1	100	100	1	100	100	1	100	100	1	100	100	1	95.8	100	1	100	100	1	97.3	100	2	98.7;98.7	100.00;100.00	1	100	100	1	100	100	1	100	100	1
CRR045670	1	100	100	1	100	100	1	100	100	1	100	100	1	96.3	100	1	100	100	1	100	100	1	100	100	1	100	100	1	95.8	100	1	100	100	1	97.3	100	2	98.7;98.7	100.00;100.00	1	100	100	1	100	100	1	100	100	1
CRR045688	1	100	100	1	100	100	1	100	100	1	100	100	1	96.3	100	1	100	100	1	100	100	1	100	100	1	100	100	1	95.8	100	1	100	100	1	97.3	100	2	98.7;98.7	100.00;100.00	1	100	100	1	100	100	1	100	100	1
CRR045691	1	100	100	1	100	100	1	100	100	1	100	100	1	96.3	100	1	100	100	1	100	100	1	100	100	1	100	100	1	95.8	100	1	100	100	1	97.3	100	2	98.7;98.7	100.00;100.00	1	100	100	1	100	100	1	100	100	1
CRR045697	1	100	100	1	100	100	1	100	100	1	100	100	1	96.2	100	1	100	100	1	100	100	1	100	100	1	100	100	1	95.7	100	1	100	100	1	97.2	100	2	98.7;98.7	100.00;100.00	1	100	100	1	100	100	1	100	100	1
CRR045698	1	100	100	1	100	100	1	100	100	1	100	100	1	96.3	100	1	100	100	1	100	100	1	100	100	1	100	100	1	95.8	100	1	100	100	1	97.3	100	2	98.7;98.7	100.00;100.00	1	100	100	1	100	100	1	100	100	1
CRR045701	1	100	100	1	100	100	1	100	100	1	100	100	1	96.3	100	1	100	100	1	100	100	1	100	100	1	100	100	1	95.8	100	1	100	100	1	97.3	100	2	98.7;98.7	100.00;100.00	1	100	100	1	100	100	1	100	100	1
CRR045703	1	100	100	1	100	100	1	100	100	1	100	100	1	96.2	100	1	100	100	1	100	100	1	100	100	1	100	100	1	95.7	100	1	100	100	1	97.2	100	2	98.7;98.7	100.00;100.00	1	100	100	1	100	100	1	100	100	1
CRR045707	1	100	100	1	100	100	1	100	100	1	100	100	1	96.3	100	1	100	100	1	100	100	1	100	100	1	100	100	1	95.8	100	1	100	100	1	97.3	100	2	98.7;98.7	100.00;100.00	1	100	100	1	100	100	1	100	100	1
CRR045715	1	100	100	1	100	100	1	100	100	1	100	100	1	96.3	100	1	100	100	1	100	100	1	100	100	1	100	100	1	95.8	100	1	100	100	1	97.3	100	2	98.7;98.7	100.00;100.00	1	100	100	1	100	100	1	100	100	1
CRR045742	1	100	100	1	100	100	1	100	100	1	100	100	1	96.3	100	1	100	100	1	100	100	1	100	100	1	100	100	1	95.8	100	1	100	100	1	97.3	100	2	98.7;98.7	100.00;100.00	1	100	100	1	100	100	1	100	100	1
CRR045754	1	100	100	1	100	100	1	100	100	1	100	100	1	96.2	100	1	100	100	1	100	100	1	100	100	1	100	100	1	95.7	100	1	100	100	1	97.2	100	2	98.7;98.7	100.00;100.00	1	100	100	1	100	100	1	100	100	1
CRR045763	1	100	100	1	100	100	1	100	100	1	100	100	1	96.3	100	1	100	100	1	100	100	1	100	100	1	100	100	1	95.8	100	1	100	100	1	97.3	100	2	98.7;98.7	100.00;100.00	1	100	100	1	100	100	1	100	100	1
CRR045771	1	100	100	1	100	100	1	100	100	1	100	100	1	96.3	100	1	100	100	1	100	100	1	100	100	1	100	100	1	95.8	100	1	100	100	1	97.3	100	2	98.7;98.7	100.00;100.00	1	100	100	1	100	100	1	100	100	1
CRR045773	1	99.5	100.41	1	100	100	1	100	100	1	100	100	1	96.2	100	1	100	100	1	100	100	1	100	100	1	100	100	1	95.7	100	1	100	100	1	97.2	100	2	98.7;98.7	100.00;100.00	1	100	100	1	100	100	1	100	100	1
CRR045788	1	100	100	1	100	100	1	100	100	1	100	100	1	96.3	100	1	100	100	1	100	100	1	100	100	1	100	100	1	95.8	100	1	100	100	1	97.3	100	2	98.7;98.7	100.00;100.00	1	100	100	1	100	100	1	100	100	1
CRR045836	1	100	100	1	100	100	1	100	100	1	100	100	1	96.3	100	1	100	100	1	100	100	1	100	100	1	100	100	1	95.8	100	1	100	100	1	97.3	100	2	98.7;98.7	100.00;100.00	1	100	100	1	100	100	1	100	100	1
CRR045842	1	100	100	1	100	67.52	1	100	100	1	100	100	1	96.3	100	1	100	100	1	100	100	1	100	100	1	100	100	1	95.8	100	1	100	100	1	97.3	100	2	98.7;98.7	100.00;100.00	1	100	100	1	100	100	1	100	100	1
CRR045970	1	100	100	1	100	100	1	100	100	1	100	100	1	96.3	100	1	100	100	1	100	100	1	100	100	1	100	100	1	95.8	100	1	100	100	1	97.3	100	2	98.7;98.7	100.00;100.00	1	100	100	1	100	100	1	100	100	1
CRR045980	1	100	100	1	100	100	1	100	100	1	100	100	1	96.3	100	1	100	100	1	100	100	1	100	100	1	100	100	1	95.8	100	1	100	100	1	97.3	100	2	98.7;98.7	100.00;100.00	1	100	100	1	100	100	1	100	100	1
CRR045991	1	100	100	1	100	100	1	100	100	1	100	100	1	96.3	100	1	100	100	1	100	100	1	100	100	1	100	100	1	95.8	100	1	100	100	1	97.3	100	2	98.7;98.7	100.00;100.00	1	100	100	1	100	100	1	100	100	1
CRR046001	1	100	100	1	100	100	1	100	100	1	100	100	1	96.3	100	1	100	100	1	100	100	1	100	100	1	100	100	1	95.8	100	1	100	100	1	97.3	100	2	98.7;98.7	100.00;100.00	1	100	100	1	100	100	1	100	100	1
CRR046011	1	100	100	1	100	100	1	100	100	1	100	100	1	96.3	100	1	100	100	1	100	100	1	100	100	1	100	100	1	95.8	100	1	100	100	1	97.3	100	2	98.7;98.7	100.00;100.00	1	100	100	1	100	100	1	100	100	1
CRR046027	1	99.5	100.41	1	100	100	1	100	100	1	100	100	1	96.2	100	1	100	100	1	100	100	1	100	100	1	100	100	1	95.7	100	1	100	100	1	97.2	100	2	98.7;98.7	100.00;100.00	1	100	100	1	100	100	1	100	100	1
CRR046029	1	100	100	1	100	100	1	100	100	1	100	100	1	96.3	100	1	100	100	1	100	100	1	100	100	1	100	100	1	95.8	100	1	100	100	1	97.3	100	2	98.7;98.7	100.00;100.00	1	100	100	1	100	100	1	100	100	1
CRR046031	1	100	100	1	100	100	1	100	100	1	100	100	1	96.3	100	1	100	100	1	100	100	1	100	100	1	100	100	1	95.8	100	1	100	100	1	97.3	100	2	98.7;98.7	100.00;100.00	1	100	100	1	100	100	1	100	100	1
R4169	1	100	100	1	100	100	1	100	100	1	100	100	1	96.3	100	1	100	100	1	100	100	1	99.6	100	1	100	100	1	95.7	100	1	99.8	100	1	97.3	100	2	98.7;98.7	100.00;100.00	1	100	100	1	100	100	1	100	100	1
R4177	1	100	100	1	100	100	1	100	100	1	100	100	1	96.2	100	1	100	100	1	100	100	1	100	100	1	100	100	1	95.7	100	1	99.8	100	1	97.2	100	2	98.7;98.7	100.00;100.00	1	100	100	1	100	100	1	100	100	1
R4491	1	100	100	1	100	100	1	100	100	1	100	100	1	96.3	100	1	100	100	1	100	100	1	99.6	100	1	100	100	1	95.7	100	1	99.8	100	1	97.2	100	2	98.7;98.7	100.00;100.00	1	100	100	1	100	100	1	100	100	1
R4509	1	100	100	1	100	100	1	100	100	1	100	100	1	96.2	100	1	100	100	1	100	100	1	100	100	1	100	100	1	95.7	100	1	99.8	100	1	97.2	100	2	98.7;98.7	100.00;100.00	1	100	100	1	100	100	1	100	100	1
R4574	1	100	100	1	100	100	1	100	100	1	100	100	1	96.3	100	1	100	100	1	100	100	1	100	100	1	100	100	1	95.8	100	1	99.8	100	1	97.2	100	2	98.7;98.7	100.00;100.00	1	100	100	1	100	100	1	100	100	1
R4637	1	100	100	1	100	100	1	100	100	1	100	100	1	96.2	100	1	100	100	1	100	100	1	100	100	1	100	100	1	95.7	100	1	99.8	100	1	97.2	100	2	98.7;98.7	100.00;100.00	1	100	100	1	100	100	1	100	100	1
R4821	1	100	100	1	100	100	1	100	100	1	99.8	100	1	96.2	100	1	100	100	1	100	100	1	100	100	1	100	100	1	95.7	100	1	99.9	100	1	97.2	100	2	98.7;98.7	100.00;100.00	1	100	100	1	99.9	100	1	100	100	1
R4879	1	100	100	1	100	100	1	100	100	1	100	100	1	96.3	100	1	100	100	1	100	100	1	99.7	100	1	100	100	1	95.8	100	1	99.7	100	1	97.2	100	2	98.7;98.7	100.00;100.00	1	100	100	1	99.9	100	1	100	100	1
R5119	1	100	100	1	100	100	1	100	100	1	100	100	1	96.2	100	1	100	100	1	100	100	1	100	100	1	100	100	1	95.7	100	1	99.9	100	1	97.2	100	2	98.7;98.7	100.00;100.00	1	100	100	1	100	100	1	100	100	1
[truncated: 247 more columns]

## Sheet: Table S3. Common genes and RNAs
Table S3. PAV information of common protein-coding genes and ORFs in mtDNAs.
## ide: identht; cov: coverage
sample	atp1	ide	cov	atp4	ide	cov	atp6	ide	cov	atp8	ide	cov	atp9	ide	cov	ccmB	ide	cov	ccmC	ide	cov	ccmFC	ide	cov	ccmFN1	ide	cov	ccmFN2	ide	cov	cob	ide	cov	cox1	ide	cov	cox2	ide	cov	cox2-2	ide	cov	cox3	ide	cov	matR	ide	cov	nad1
CRR045427	1	100	100	1	100	100	1	100	100	1	100	100	1	100	100	1	100	100	1	100	100	1	98.4	100	1	100	100	1	100	100	1	100	100	1	99.9	100	1	97	100	1	98.2	100	1	100	100	1	100	100	1
CRR045428	1	100	100	1	100	100	1	100	100	1	100	100	1	100	100	1	100	100	1	100	100	1	98.4	100	1	100	100	1	100	100	1	100	100	1	99.9	100	1	97	100	1	98.2	100	1	100	100	1	100	100	1
CRR045429	1	100	100	1	100	100	1	100	100	1	100	100	1	100	100	1	100	100	1	100	100	1	98.4	100	1	100	100	1	100	100	1	100	100	1	99.9	100	1	97	100	1	98.2	100	1	100	100	1	100	100	1
CRR045430	1	100	100	1	100	100	1	100	100	1	100	100	1	100	100	1	100	100	1	100	100	1	98.4	100	1	100	100	1	100	100	1	100	100	1	99.9	100	1	97	100	1	98.2	100	1	100	100	1	100	100	1
CRR045432	1	100	100	1	100	100	1	100	100	1	100	100	1	100	100	1	100	100	1	100	100	1	98.4	100	1	100	100	1	100	100	1	100	100	1	99.9	100	1	97	100	1	98.2	100	1	100	100	1	100	100	1
CRR045433	1	100	100	1	100	100	1	100	100	1	100	100	1	100	100	1	100	100	1	100	100	1	98.4	100	1	100	100	1	100	100	1	100	100	1	99.9	100	1	97	100	1	98.3	100	1	100	100	1	100	100	1
CRR045435	1	100	100	1	100	100	1	100	100	1	100	100	1	100	100	1	100	100	1	100	100	1	98.4	100	1	100	100	1	100	100	1	100	100	1	99.9	100	1	97	100	1	98.2	100	1	100	100	1	100	100	1
CRR045436	1	100	100	1	100	100	1	100	100	1	100	100	1	100	100	1	100	100	1	100	100	1	98.4	100	1	100	100	1	100	100	1	100	100	1	99.9	100	1	97	100	1	98.2	100	1	100	100	1	100	100	1
CRR045437	1	100	100	1	100	100	1	100	100	1	100	100	1	100	100	1	100	100	1	100	100	1	98.4	100	1	100	100	1	100	100	1	100	100	1	99.9	100	1	97	100	1	98.3	100	1	100	100	1	100	100	1
CRR045438	1	100	100	1	100	100	1	100	100	1	100	100	1	100	100	1	100	100	1	100	100	1	98.4	100	1	100	100	1	100	100	1	100	100	1	99.9	100	1	97	100	1	98.2	100	1	100	100	1	100	100	1
CRR045439	1	100	100	1	100	100	1	100	100	1	100	100	1	100	100	1	100	100	1	100	100	1	98.4	100	1	100	100	1	100	100	1	100	100	1	99.9	100	1	97	100	1	98.2	100	1	100	100	1	100	100	1
CRR045440	1	100	100	1	100	100	1	100	100	1	100	100	1	100	100	1	100	100	1	100	100	1	98.4	100	1	100	100	1	100	100	1	100	100	1	99.9	100	1	97	100	1	98.2	100	1	100	100	1	100	100	1
CRR045441	1	100	100	1	100	100	1	100	100	1	100	100	1	100	100	1	100	100	1	100	100	1	98.4	100	1	100	100	1	100	100	1	100	100	1	99.9	100	1	97	100	1	98.2	100	1	100	100	1	100	100	1
CRR045442	1	100	100	1	100	100	1	100	100	1	100	100	1	100	100	1	100	100	1	100	100	1	98.4	100	1	100	100	1	100	100	1	100	100	1	99.9	100	1	97	100	1	98.3	100	1	100	100	1	100	100	1
CRR045443	1	100	100	1	100	100	1	100	100	1	100	100	1	100	100	1	100	100	1	100	100	1	98.4	100	1	100	100	1	100	100	1	100	100	1	99.9	100	1	97	100	1	98.3	100	1	100	100	1	100	100	1
CRR045449	1	100	100	1	100	100	1	100	100	1	100	100	1	100	100	1	100	100	1	100	100	1	98.4	100	1	100	100	1	100	100	1	100	100	1	99.9	100	1	97	100	1	98.2	100	1	100	100	1	100	100	1
CRR045450	1	100	100	1	100	100	1	100	100	1	100	100	1	100	100	1	100	100	1	100	100	1	98.4	100	1	100	100	1	100	100	1	100	100	1	99.9	100	1	97	100	1	98.2	100	1	100	100	1	100	100	1
CRR045451	1	100	100	1	100	100	1	100	100	1	100	100	1	100	100	1	100	100	1	100	100	1	98.4	100	1	100	100	1	100	100	1	100	100	1	99.9	100	1	97	100	1	98.2	100	1	100	100	1	100	100	1
CRR045452	1	100	100	1	100	100	1	100	100	1	100	100	1	100	100	1	100	100	1	100	100	1	98.4	100	1	100	100	1	100	100	1	100	100	1	99.9	100	1	97	100	1	98.3	100	1	100	100	1	100	100	1
CRR045453	1	100	100	1	100	100	1	100	100	1	100	100	1	100	100	1	100	100	1	100	100	1	98.4	100	1	100	100	1	100	100	1	100	100	1	99.9	100	1	97	100	1	98.3	100	1	100	100	1	100	100	1
CRR045454	1	100	100	1	100	100	1	100	100	1	100	100	1	100	100	1	100	100	1	100	100	1	98.4	100	1	100	100	1	100	100	1	100	100	1	99.9	100	1	97	100	1	98.2	100	1	100	100	1	100	100	1
CRR045455	1	100	100	1	100	100	1	100	100	1	100	100	1	100	100	1	100	100	1	100	100	1	98.4	100	1	100	100	1	100	100	1	100	100	1	99.9	100	1	97	100	1	98.3	100	1	100	100	1	100	100	1
CRR045456	1	100	100	1	100	100	1	100	100	1	100	100	1	100	100	1	100	100	1	100	100	1	98.4	100	1	100	100	1	100	100	1	100	100	1	99.9	100	1	97	100	1	98.2	100	1	100	100	1	100	100	1
CRR045458	1	100	100	1	100	100	1	100	100	1	100	100	1	100	100	1	100	100	1	100	100	1	98.4	100	1	100	100	1	100	100	1	100	100	1	99.9	100	1	97	100	1	98.2	100	1	100	100	1	100	100	1
CRR045459	1	100	100	1	100	100	1	100	100	1	100	100	1	100	100	1	100	100	1	100	100	1	98.4	100	1	100	100	1	100	100	1	100	100	1	99.9	100	1	97	100	1	98.3	100	1	100	100	1	100	100	1
CRR045460	1	100	100	1	100	100	1	100	100	1	100	100	1	100	100	1	100	100	1	100	100	1	98.4	100	1	100	100	1	100	100	1	100	100	1	99.9	100	1	97	100	1	98.3	100	1	100	100	1	100	100	1
CRR045461	1	100	100	1	100	100	1	100	100	1	100	100	1	100	100	1	100	100	1	100	100	1	98.4	100	1	100	100	1	100	100	1	100	100	1	99.9	100	1	97	100	1	98.2	100	1	100	100	1	100	100	1
CRR045462	1	100	100	1	100	100	1	100	100	1	100	100	1	100	100	1	100	100	1	100	100	1	98.4	100	1	100	100	1	100	100	1	100	100	1	99.9	100	1	97	100	1	98.2	100	1	100	100	1	100	100	1
CRR045463	1	100	100	1	100	100	1	100	100	1	100	100	1	100	100	1	100	100	1	100	100	1	98.4	100	1	100	100	1	100	100	1	100	100	1	99.9	100	1	97	100	1	98.2	100	1	100	100	1	100	100	1
CRR045464	1	100	100	1	100	100	1	100	100	1	100	100	1	100	100	1	100	100	1	100	100	1	98.4	100	1	100	100	1	100	100	1	100	100	1	99.9	100	1	97	100	1	98.2	100	1	100	100	1	100	100	1
CRR045465	1	100	100	1	100	100	1	100	100	1	100	100	1	100	100	1	100	100	1	100	100	1	98.4	100	1	100	100	1	100	100	1	100	100	1	99.9	100	1	97	100	1	98.2	100	1	100	100	1	100	100	1
CRR045467	1	100	100	1	100	100	1	100	100	1	100	100	1	100	100	1	100	100	1	100	100	1	98.4	100	1	100	100	1	100	100	1	100	100	1	99.9	100	1	97	100	1	98.2	100	1	100	100	1	100	100	1
CRR045469	1	100	100	1	100	100	1	100	100	1	100	100	1	100	100	1	100	100	1	100	100	1	98.4	100	1	100	100	1	100	100	1	100	100	1	99.9	100	1	97	100	1	98.2	100	1	100	100	1	100	100	1
CRR045470	1	100	100	1	100	100	1	100	100	1	100	100	1	100	100	1	100	100	1	100	100	1	98.4	100	1	100	100	1	100	100	1	100	100	1	99.9	100	1	97	100	1	98.2	100	1	100	100	1	100	100	1
CRR045471	1	100	100	1	100	100	1	100	100	1	100	100	1	100	100	1	100	100	1	100	100	1	98.4	100	1	100	100	1	100	100	1	100	100	1	99.9	100	1	97	100	1	98.2	100	1	100	100	1	100	100	1
CRR045472	1	100	100	1	100	100	1	100	100	1	100	100	1	100	100	1	100	100	1	100	100	1	98.4	100	1	100	100	1	100	100	1	100	100	1	99.9	100	1	97	100	1	98.2	100	1	100	100	1	100	100	1
CRR045473	1	100	100	1	100	100	1	100	100	1	100	100	1	100	100	1	100	100	1	100	100	1	98.4	100	1	100	100	1	100	100	1	100	100	1	99.9	100	1	97	100	1	98.2	100	1	100	100	1	100	100	1
CRR045474	1	100	100	1	100	100	1	100	100	1	100	100	1	100	100	1	100	100	1	100	100	1	98.4	100	1	100	100	1	100	100	1	100	100	1	99.9	100	1	97	100	1	98.2	100	1	100	100	1	100	100	1
CRR045475	1	100	100	1	100	100	1	100	100	1	100	100	1	100	100	1	100	100	1	100	100	1	98.4	100	1	100	100	1	100	100	1	100	100	1	99.9	100	1	97	100	1	98.2	100	1	100	100	1	100	100	1
CRR045476	1	100	100	1	100	100	1	100	100	1	100	100	1	100	100	1	100	100	1	100	100	1	98.4	100	1	100	100	1	100	100	1	100	100	1	99.9	100	1	97	100	1	98.2	100	1	100	100	1	100	100	1
CRR045479	1	100	100	1	100	100	1	100	100	1	100	100	1	100	100	1	100	100	1	100	100	1	98.4	100	1	100	100	1	100	100	1	100	100	1	99.9	100	1	97	100	1	98.2	100	1	100	100	1	100	100	1
CRR045480	1	100	100	1	100	100	1	100	100	1	100	100	1	100	100	1	100	100	1	100	100	1	98.4	100	1	100	100	1	100	100	1	100	100	1	99.9	100	1	97	100	1	98.2	100	1	100	100	1	100	100	1
CRR045481	1	100	100	1	100	100	1	100	100	1	100	100	1	100	100	1	100	100	1	100	100	1	98.4	100	1	100	100	1	100	100	1	100	100	1	99.9	100	1	97	100	1	98.2	100	1	100	100	1	100	100	1
CRR045482	1	100	100	1	100	100	1	100	100	1	100	100	1	100	100	1	100	100	1	100	100	1	98.4	100	1	100	100	1	100	100	1	100	100	1	99.9	100	1	97	100	1	98.2	100	1	100	100	1	100	100	1
CRR045486	1	100	100	1	100	100	1	100	100	1	100	100	1	100	100	1	100	100	1	100	100	1	98.4	100	1	100	100	1	100	100	1	100	100	1	99.9	100	1	97	100	1	98.2	100	1	100	100	1	100	100	1
CRR045487	1	100	100	1	100	100	1	100	100	1	100	100	1	100	100	1	100	100	1	100	100	1	98.4	100	1	100	100	1	100	100	1	100	100	1	99.9	100	1	97	100	1	98.2	100	1	100	100	1	100	100	1
CRR045488	1	100	100	1	100	100	1	100	100	1	100	100	1	100	100	1	100	100	1	100	100	1	98.4	100	1	100	100	1	100	100	1	100	100	1	99.9	100	1	97	100	1	98.2	100	1	100	100	1	100	100	1
CRR045489	1	100	100	1	100	100	1	100	100	1	100	100	1	100	100	1	100	100	1	100	100	1	98.4	100	1	100	100	1	100	100	1	100	100	1	99.9	100	1	97	100	1	98.2	100	1	100	100	1	100	100	1
CRR045490	1	100	100	1	100	100	1	100	100	1	100	100	1	100	100	1	100	100	1	100	100	1	98.4	100	1	100	100	1	100	100	1	100	100	1	99.9	100	1	97	100	1	98.2	100	1	100	100	1	100	100	1
CRR045491	1	100	100	1	100	100	1	100	100	1	100	100	1	100	100	1	100	100	1	100	100	1	98.4	100	1	100	100	1	100	100	1	100	100	1	99.9	100	1	97	100	1	98.2	100	1	100	100	1	100	100	1
CRR045492	1	100	100	1	100	100	1	100	100	1	100	100	1	100	100	1	100	100	1	100	100	1	98.4	100	1	100	100	1	100	100	1	100	100	1	99.9	100	1	97	100	1	98.3	100	1	100	100	1	100	100	1
CRR045493	1	100	100	1	100	100	1	100	100	1	100	100	1	100	100	1	100	100	1	100	100	1	98.4	100	1	100	100	1	100	100	1	100	100	1	99.9	100	1	97	100	1	98.2	100	1	100	100	1	100	100	1
CRR045494	1	100	100	1	100	100	1	100	100	1	100	100	1	100	100	1	100	100	1	100	100	1	98.4	100	1	100	100	1	100	100	1	100	100	1	99.9	100	1	97	100	1	98.2	100	1	100	100	1	100	100	1
CRR045495	1	100	100	1	100	100	1	100	100	1	100	100	1	100	100	1	100	100	1	100	100	1	98.4	100	1	100	100	1	100	100	1	100	100	1	99.9	100	1	97	100	1	98.2	100	1	100	100	1	100	100	1
CRR045497	1	100	100	1	100	100	1	100	100	1	100	100	1	100	100	1	100	100	1	100	100	1	98.4	100	1	100	100	1	100	100	1	100	100	1	99.9	100	1	97	100	1	98.2	100	1	100	100	1	100	100	1
CRR045498	1	100	100	1	100	100	1	100	100	1	100	100	1	100	100	1	100	100	1	100	100	1	98.4	100	1	100	100	1	100	100	1	100	100	1	99.9	100	1	97	100	1	98.2	100	1	100	100	1	100	100	1
CRR045499	1	100	100	1	100	100	1	100	100	1	100	100	1	100	100	1	100	100	1	100	100	1	98.4	100	1	100	100	1	100	100	1	100	100	1	99.9	100	1	97	100	1	98.2	100	1	100	100	1	100	100	1
CRR045500	1	100	100	1	100	100	1	100	100	1	100	100	1	100	100	1	100	100	1	100	100	1	98.4	100	1	100	100	1	100	100	1	100	100	1	99.9	100	1	97	100	1	98.2	100	1	100	100	1	100	100	1
CRR045501	1	100	100	1	100	100	1	100	100	1	100	100	1	100	100	1	100	100	1	100	100	1	98.4	100	1	100	100	1	100	100	1	100	100	1	99.9	100	1	97	100	1	98.2	100	1	100	100	1	100	100	1
CRR045502	1	100	100	1	100	100	1	100	100	1	100	100	1	100	100	1	100	100	1	100	100	1	98.4	100	1	100	100	1	100	100	1	100	100	1	99.9	100	1	97	100	1	98.2	100	1	100	100	1	100	100	1
CRR045505	1	100	100	1	100	100	1	100	100	1	100	100	1	100	100	1	100	100	1	100	100	1	98.4	100	1	100	100	1	100	100	1	100	100	1	99.9	100	1	97	100	1	98.2	100	1	100	100	1	100	100	1
CRR045506	1	100	100	1	100	100	1	100	100	1	100	100	1	100	100	1	100	100	1	100	100	1	98.4	100	1	100	100	1	100	100	1	100	100	1	99.9	100	1	97	100	1	98.2	100	1	100	100	1	100	100	1
CRR045507	1	100	100	1	100	100	1	100	100	1	100	100	1	100	100	1	100	100	1	100	100	1	98.4	100	1	100	100	1	100	100	1	100	100	1	99.9	100	1	97	100	1	98.3	100	1	100	100	1	100	100	1
CRR045508	1	100	100	1	100	100	1	100	100	1	100	100	1	100	100	1	100	100	1	100	100	1	98.4	100	1	100	100	1	100	100	1	100	100	1	99.9	100	1	97	100	1	98.3	100	1	100	100	1	100	100	1
CRR045509	1	100	100	1	100	100	1	100	100	1	100	100	1	100	100	1	100	100	1	100	100	1	98.4	100	1	100	100	1	100	100	1	100	100	1	99.9	100	1	97	100	1	98.2	100	1	100	100	1	100	100	1
CRR045510	1	100	100	1	100	100	1	100	100	1	100	100	1	100	100	1	100	100	1	100	100	1	98.4	100	1	100	100	1	100	100	1	100	100	1	99.9	100	1	97	100	1	98.2	100	1	100	100	1	100	100	1
CRR045511	1	100	100	1	100	100	1	100	100	1	100	100	1	100	100	1	100	100	1	100	100	1	98.4	100	1	100	100	1	100	100	1	100	100	1	99.9	100	1	97	100	1	98.2	100	1	100	100	1	100	100	1
CRR045512	1	100	100	1	100	100	1	100	100	1	100	100	1	100	100	1	100	100	1	100	100	1	98.4	100	1	100	100	1	100	100	1	100	100	1	99.9	100	1	97	100	1	98.3	100	1	100	100	1	100	100	1
CRR045513	1	100	100	1	100	100	1	100	100	1	100	100	1	100	100	1	100	100	1	100	100	1	98.4	100	1	100	100	1	100	100	1	100	100	1	99.9	100	1	97	100	1	98.2	100	1	100	100	1	100	100	1
CRR045514	1	100	100	1	100	100	1	100	100	1	100	100	1	100	100	1	100	100	1	100	100	1	98.4	100	1	100	100	1	100	100	1	100	100	1	99.9	100	1	97	100	1	98.2	100	1	100	100	1	100	100	1
CRR045515	1	100	100	1	100	100	1	100	100	1	100	100	1	100	100	1	100	100	1	100	100	1	98.4	100	1	100	100	1	100	100	1	100	100	1	99.9	100	1	97	100	1	98.3	100	1	100	100	1	100	100	1
CRR045516	1	100	100	1	100	100	1	100	100	1	100	100	1	100	100	1	100	100	1	100	100	1	98.4	100	1	100	100	1	100	100	1	100	100	1	99.9	100	1	97	100	1	98.2	100	1	100	100	1	100	100	1
CRR045517	1	100	100	1	100	100	1	100	100	1	100	100	1	100	100	1	100	100	1	100	100	1	98.4	100	1	100	100	1	100	100	1	100	100	1	99.9	100	1	97	100	1	98.3	100	1	100	100	1	100	100	1
CRR045518	1	100	100	1	100	100	1	100	100	1	100	100	1	100	100	1	100	100	1	100	100	1	98.4	100	1	100	100	1	100	100	1	100	100	1	99.9	100	1	97	100	1	98.2	100	1	100	100	1	100	100	1
CRR045519	1	100	100	1	100	100	1	100	100	1	100	100	1	100	100	1	100	100	1	100	100	1	98.4	100	1	100	100	1	100	100	1	100	100	1	99.9	100	1	97	100	1	98.2	100	1	100	100	1	100	100	1
CRR045522	1	100	100	1	100	100	1	100	100	1	100	100	1	100	100	1	100	100	1	100	100	1	98.4	100	1	100	100	1	100	100	1	100	100	1	99.9	100	1	97	100	1	98.2	100	1	100	100	1	100	100	1
CRR045523	1	100	100	1	100	100	1	100	100	1	100	100	1	100	100	1	100	100	1	100	100	1	98.4	100	1	100	100	1	100	100	1	100	100	1	99.9	100	1	97	100	1	98.2	100	1	100	100	1	100	100	1
CRR045525	1	100	100	1	100	100	1	100	100	1	100	100	1	100	100	1	100	100	1	100	100	1	98.4	100	1	100	100	1	100	100	1	100	100	1	99.9	100	1	97	100	1	98.2	100	1	100	100	1	100	100	1
CRR045526	1	100	100	1	100	100	1	100	100	1	100	100	1	100	100	1	100	100	1	100	100	1	98.4	100	1	100	100	1	100	100	1	100	100	1	99.9	100	1	97	100	1	98.2	100	1	100	100	1	100	100	1
CRR045527	1	100	100	1	100	100	1	100	100	1	100	100	1	100	100	1	100	100	1	100	100	1	98.4	100	1	100	100	1	100	100	1	100	100	1	99.9	100	1	97	100	1	98.2	100	1	100	100	1	100	100	1
CRR045529	1	100	100	1	100	100	1	100	100	1	100	100	1	100	100	1	100	100	1	100	100	1	98.4	100	1	100	100	1	100	100	1	100	100	1	99.9	100	1	97	100	1	98.2	100	1	100	100	1	100	100	1
CRR045530	1	100	100	1	100	100	1	100	100	1	100	100	1	100	100	1	100	100	1	100	100	1	98.4	100	1	100	100	1	100	100	1	100	100	1	99.9	100	1	97	100	1	98.2	100	1	100	100	1	100	100	1
CRR045532	1	100	100	1	100	100	1	100	100	1	100	100	1	100	100	1	100	100	1	100	100	1	98.4	100	1	100	100	1	100	100	1	100	100	1	99.9	100	1	97	100	1	98.2	100	1	100	100	1	100	100	1
CRR045533	1	100	100	1	100	100	1	100	100	1	100	100	1	100	100	1	100	100	1	100	100	1	98.4	100	1	100	100	1	100	100	1	100	100	1	99.9	100	1	97	100	1	98.3	100	1	100	100	1	100	100	1
CRR045536	1	100	100	1	100	100	1	100	100	1	100	100	1	100	100	1	100	100	1	100	100	1	98.4	100	1	100	100	1	100	100	1	100	100	1	99.9	100	1	97	100	1	98.2	100	1	100	100	1	100	100	1
CRR045538	1	100	100	1	100	100	1	100	100	1	100	100	1	100	100	1	100	100	1	100	100	1	98.4	100	1	100	100	1	100	100	1	100	100	1	99.9	100	1	97	100	1	98.2	100	1	100	100	1	100	100	1
CRR045540	1	100	100	1	100	100	1	100	100	1	100	100	1	100	100	1	100	100	1	100	100	1	98.4	100	1	100	100	1	100	100	1	100	100	1	99.9	100	1	97	100	1	98.2	100	1	100	100	1	100	100	1
CRR045541	1	100	100	1	100	100	1	100	100	1	100	100	1	100	100	1	100	100	1	100	100	1	98.4	100	1	100	100	1	100	100	1	100	100	1	99.9	100	1	97	100	1	98.2	100	1	100	100	1	100	100	1
CRR045542	1	100	100	1	100	100	1	100	100	1	100	100	1	100	100	1	100	100	1	100	100	1	98.4	100	1	100	100	1	100	100	1	100	100	1	99.9	100	1	97	100	1	98.3	100	1	100	100	1	100	100	1
CRR045543	1	100	100	1	100	100	1	100	100	1	100	100	1	100	100	1	100	100	1	100	100	1	98.4	100	1	100	100	1	100	100	1	100	100	1	99.9	100	1	97	100	1	98.2	100	1	100	100	1	100	100	1
CRR045545	1	100	100	1	100	100	1	100	100	1	100	100	1	100	100	1	100	100	1	100	100	1	98.4	100	1	100	100	1	100	100	1	100	100	1	99.9	100	1	97	100	1	98.2	100	1	100	100	1	100	100	1
CRR045546	1	100	100	1	100	100	1	100	100	1	100	100	1	100	100	1	100	100	1	100	100	1	98.4	100	1	100	100	1	100	100	1	100	100	1	99.9	100	1	97	100	1	98.3	100	1	100	100	1	100	100	1
CRR045547	1	100	100	1	100	100	1	100	100	1	100	100	1	100	100	1	100	100	1	100	100	1	98.4	100	1	100	100	1	100	100	1	100	100	1	99.9	100	1	97	100	1	98.2	100	1	100	100	1	100	100	1
CRR045549	1	100	100	1	100	100	1	100	100	1	100	100	1	100	100	1	100	100	1	100	100	1	98.4	100	1	100	100	1	100	100	1	100	100	1	99.9	100	1	97	100	1	98.2	100	1	100	100	1	100	100	1
CRR045551	1	100	100	1	100	100	1	100	100	1	100	100	1	100	100	1	100	100	1	100	100	1	98.4	100	1	100	100	1	100	100	1	100	100	1	99.9	100	1	97	100	1	98.2	100	1	100	100	1	100	100	1
CRR045553	1	100	100	1	100	100	1	100	100	1	100	100	1	100	100	1	100	100	1	100	100	1	98.4	100	1	100	100	1	100	100	1	100	100	1	99.9	100	1	97	100	1	98.3	100	1	100	100	1	100	100	1
CRR045554	1	100	100	1	100	100	1	100	100	1	100	100	1	100	100	1	100	100	1	100	100	1	98.4	100	1	100	100	1	100	100	1	100	100	1	99.9	100	1	97	100	1	98.2	100	1	100	100	1	100	100	1
CRR045557	1	100	100	1	100	100	1	100	100	1	100	100	1	100	100	1	100	100	1	100	100	1	98.4	100	1	100	100	1	100	100	1	100	100	1	99.9	100	1	97	100	1	98.3	100	1	100	100	1	100	100	1
CRR045560	1	100	100	1	100	100	1	100	100	1	100	100	1	100	100	1	100	100	1	100	100	1	98.4	100	1	100	100	1	100	100	1	100	100	1	99.9	100	1	97	100	1	98.2	100	1	100	100	1	100	100	1
CRR045561	1	100	100	1	100	100	1	100	100	1	100	100	1	100	100	1	100	100	1	100	100	1	98.4	100	1	100	100	1	100	100	1	100	100	1	99.9	100	1	97	100	1	98.2	100	1	100	100	1	100	100	1
CRR045562	1	100	100	1	100	100	1	100	100	1	100	100	1	100	100	1	100	100	1	100	100	1	98.4	100	1	100	100	1	100	100	1	100	100	1	99.9	100	1	97	100	1	98.2	100	1	100	100	1	100	100	1
CRR045566	1	100	100	1	100	100	1	100	100	1	100	100	1	100	100	1	100	100	1	100	100	1	98.4	100	1	100	100	1	100	100	1	100	100	1	99.9	100	1	97	100	1	98.2	100	1	100	100	1	100	100	1
CRR045569	1	100	100	1	100	100	1	100	100	1	100	100	1	100	100	1	100	100	1	100	100	1	98.4	100	1	100	100	1	100	100	1	100	100	1	99.9	100	1	97	100	1	98.2	100	1	100	100	1	100	100	1
CRR045571	1	100	100	1	100	100	1	100	100	1	100	100	1	100	100	1	100	100	1	100	100	1	98.4	100	1	100	100	1	100	100	1	100	100	1	99.9	100	1	97	100	1	98.3	100	1	100	100	1	100	100	1
CRR045572	1	100	100	1	100	100	1	100	100	1	100	100	1	100	100	1	100	100	1	100	100	1	98.4	100	1	100	100	1	100	100	1	100	100	1	99.9	100	1	97	100	1	98.2	100	1	100	100	1	100	100	1
CRR045574	1	100	100	1	100	100	1	100	100	1	100	100	1	100	100	1	100	100	1	100	100	1	98.4	100	1	100	100	1	100	100	1	100	100	1	99.9	100	1	97	100	1	98.3	100	1	100	100	1	100	100	1
CRR045575	1	100	100	1	100	100	1	100	100	1	100	100	1	100	100	1	100	100	1	100	100	1	98.4	100	1	100	100	1	100	100	1	100	100	1	99.9	100	1	97	100	1	98.3	100	1	100	100	1	100	100	1
CRR045576	1	100	100	1	100	100	1	100	100	1	100	100	1	100	100	1	100	100	1	100	100	1	98.4	100	1	100	100	1	100	100	1	100	100	1	99.9	100	1	97	100	1	98.3	100	1	100	100	1	100	100	1
CRR045577	1	100	100	1	100	100	1	100	100	1	100	100	1	100	100	1	100	100	1	100	100	1	98.4	100	1	100	100	1	100	100	1	100	100	1	99.9	100	1	97	100	1	98.3	100	1	100	100	1	100	100	1
CRR045578	1	100	100	1	100	100	1	100	100	1	100	100	1	100	100	1	100	100	1	100	100	1	98.4	100	1	100	100	1	100	100	1	100	100	1	99.9	100	1	97	100	1	98.2	100	1	100	100	1	100	100	1
CRR045580	1	100	100	1	100	100	1	100	100	1	100	100	1	100	100	1	100	100	1	100	100	1	98.4	100	1	100	100	1	100	100	1	100	100	1	99.9	100	1	97	100	1	98.3	100	1	100	100	1	100	100	1
CRR045582	1	100	100	1	100	100	1	100	100	1	100	100	1	100	100	1	100	100	1	100	100	1	98.4	100	1	100	100	1	100	100	1	100	100	1	99.9	100	1	97	100	1	98.2	100	1	100	100	1	100	100	1
CRR045588	1	100	100	1	100	100	1	100	100	1	100	100	1	100	100	1	100	100	1	100	100	1	98.4	100	1	100	100	1	100	100	1	100	100	1	99.9	100	1	97	100	1	98.3	100	1	100	100	1	100	100	1
CRR045589	1	100	100	1	100	100	1	100	100	1	100	100	1	100	100	1	100	100	1	100	100	1	98.4	100	1	100	100	1	100	100	1	100	100	1	99.9	100	1	97	100	1	98.2	100	1	100	100	1	100	100	1
CRR045590	1	100	100	1	100	100	1	100	100	1	100	100	1	100	100	1	100	100	1	100	100	1	98.4	100	1	100	100	1	100	100	1	100	100	1	99.9	100	1	97	100	1	98.2	100	1	100	100	1	100	100	1
CRR045591	1	100	100	1	100	100	1	100	100	1	100	100	1	100	100	1	100	100	1	100	100	1	98.4	100	1	100	100	1	100	100	1	100	100	1	99.9	100	1	97	100	1	98.2	100	1	100	100	1	100	100	1
CRR045592	1	100	100	1	100	100	1	100	100	1	100	100	1	100	100	1	100	100	1	100	100	1	98.4	100	1	100	100	1	100	100	1	100	100	1	99.9	100	1	97	100	1	98.2	100	1	100	100	1	100	100	1
CRR045593	1	100	100	1	100	100	1	100	100	1	100	100	1	100	100	1	100	100	1	100	100	1	98.4	100	1	100	100	1	100	100	1	100	100	1	99.9	100	1	97	100	1	98.2	100	1	100	100	1	100	100	1
CRR045594	1	100	100	1	100	100	1	100	100	1	100	100	1	100	100	1	100	100	1	100	100	1	98.4	100	1	100	100	1	100	100	1	100	100	1	99.9	100	1	97	100	1	98.2	100	1	100	100	1	100	100	1
CRR045595	1	100	100	1	100	100	1	100	100	1	100	100	1	100	100	1	100	100	1	100	100	1	98.4	100	1	100	100	1	100	100	1	100	100	1	99.9	100	1	97	100	1	98.3	100	1	100	100	1	100	100	1
CRR045596	1	100	100	1	100	100	1	100	100	1	100	100	1	100	100	1	100	100	1	100	100	1	98.4	100	1	100	100	1	100	100	1	100	100	1	99.9	100	1	97	100	1	98.2	100	1	100	100	1	100	100	1
CRR045597	1	100	100	1	100	100	1	100	100	1	100	100	1	100	100	1	100	100	1	100	100	1	98.4	100	1	100	100	1	100	100	1	100	100	1	99.9	100	1	97	100	1	98.2	100	1	100	100	1	100	100	1
CRR045598	1	100	100	1	100	100	1	100	100	1	100	100	1	100	100	1	100	100	1	100	100	1	98.4	100	1	100	100	1	100	100	1	100	100	1	99.9	100	1	97	100	1	98.2	100	1	100	100	1	100	100	1
CRR045600	1	100	100	1	100	100	1	100	100	1	100	100	1	100	100	1	100	100	1	100	100	1	98.4	100	1	100	100	1	100	100	1	100	100	1	99.9	100	1	97	100	1	98.3	100	1	100	100	1	100	100	1
CRR045602	1	100	100	1	100	100	1	100	100	1	100	100	1	100	100	1	100	100	1	100	100	1	98.4	100	1	100	100	1	100	100	1	100	100	1	99.9	100	1	97	100	1	98.2	100	1	100	100	1	100	100	1
CRR045606	1	100	100	1	100	100	1	100	100	1	100	100	1	100	100	1	100	100	1	100	100	1	98.4	100	1	100	100	1	100	100	1	100	100	1	99.9	100	1	97	100	1	98.2	100	1	100	100	1	100	100	1
CRR045607	1	100	100	1	100	100	1	100	100	1	100	100	1	100	100	1	100	100	1	100	100	1	98.4	100	1	100	100	1	100	100	1	100	100	1	99.9	100	1	97	100	1	98.2	100	1	100	100	1	100	100	1
CRR045609	1	100	100	1	100	100	1	100	100	1	100	100	1	100	100	1	100	100	1	100	100	1	98.4	100	1	100	100	1	100	100	1	100	100	1	99.9	100	1	97	100	1	98.3	100	1	100	100	1	100	100	1
CRR045614	1	100	100	1	100	100	1	100	100	1	100	100	1	100	100	1	100	100	1	100	100	1	98.4	100	1	100	100	1	100	100	1	100	100	1	99.9	100	1	97	100	1	98.2	100	1	100	100	1	100	100	1
CRR045615	1	100	100	1	100	100	1	100	100	1	100	100	1	100	100	1	100	100	1	100	100	1	98.4	100	1	100	100	1	100	100	1	100	100	1	99.9	100	1	97	100	1	98.2	100	1	100	100	1	100	100	1
CRR045617	1	100	100	1	100	100	1	100	100	1	100	100	1	100	100	1	100	100	1	100	100	1	98.4	100	1	100	100	1	100	100	1	100	100	1	99.9	100	1	97	100	1	98.2	100	1	100	100	1	100	100	1
CRR045619	1	100	100	1	100	100	1	100	100	1	100	100	1	100	100	1	100	100	1	100	100	1	98.4	100	1	100	100	1	100	100	1	100	100	1	99.9	100	1	97	100	1	98.2	100	1	100	100	1	100	100	1
CRR045625	1	100	100	1	100	100	1	100	100	1	100	100	1	100	100	1	100	100	1	100	100	1	98.4	100	1	100	100	1	100	100	1	100	100	1	99.9	100	1	97	100	1	98.2	100	1	100	100	1	100	100	1
CRR045626	1	100	100	1	100	100	1	100	100	1	100	100	1	100	100	1	100	100	1	100	100	1	98.4	100	1	100	100	1	100	100	1	100	100	1	99.9	100	1	97	100	1	98.2	100	1	100	100	1	100	100	1
CRR045627	1	100	100	1	100	100	1	100	100	1	100	100	1	100	100	1	100	100	1	100	100	1	98.4	100	1	100	100	1	100	100	1	100	100	1	99.9	100	1	97	100	1	98.3	100	1	100	100	1	100	100	1
CRR045628	1	100	100	1	100	100	1	100	100	1	100	100	1	100	100	1	100	100	1	100	100	1	98.4	100	1	100	100	1	100	100	1	100	100	1	99.9	100	1	97	100	1	98.2	100	1	100	100	1	100	100	1
CRR045629	1	100	100	1	100	100	1	100	100	1	100	100	1	100	100	1	100	100	1	100	100	1	98.4	100	1	100	100	1	100	100	1	100	100	1	99.9	100	1	97	100	1	98.2	100	1	100	100	1	100	100	1
CRR045632	1	100	100	1	100	100	1	100	100	1	100	100	1	100	100	1	100	100	1	100	100	1	98.4	100	1	100	100	1	100	100	1	100	100	1	99.9	100	1	97	100	1	98.2	100	1	100	100	1	100	100	1
CRR045635	1	100	100	1	100	100	1	100	100	1	100	100	1	100	100	1	100	100	1	100	100	1	98.4	100	1	100	100	1	100	100	1	100	100	1	99.9	100	1	97	100	1	98.2	100	1	100	100	1	100	100	1
CRR045636	1	100	100	1	100	100	1	100	100	1	100	100	1	100	100	1	100	100	1	100	100	1	98.4	100	1	100	100	1	100	100	1	100	100	1	99.9	100	1	97	100	1	98.2	100	1	100	100	1	100	100	1
CRR045638	1	100	100	1	100	100	1	100	100	1	100	100	1	100	100	1	100	100	1	100	100	1	98.4	100	1	100	100	1	100	100	1	100	100	1	99.9	100	1	97	100	1	98.2	100	1	100	100	1	100	100	1
CRR045639	1	100	100	1	100	100	1	100	100	1	100	100	1	100	100	1	100	100	1	100	100	1	98.4	100	1	100	100	1	100	100	1	100	100	1	99.9	100	1	97	100	1	98.2	100	1	100	100	1	100	100	1
CRR045640	1	100	100	1	100	100	1	100	100	1	100	100	1	100	100	1	100	100	1	100	100	1	98.4	100	1	100	100	1	100	100	1	100	100	1	99.9	100	1	97	100	1	98.2	100	1	100	100	1	100	100	1
CRR045641	1	100	100	1	100	100	1	100	100	1	100	100	1	100	100	1	100	100	1	100	100	1	98.4	100	1	100	100	1	100	100	1	100	100	1	99.9	100	1	97	100	1	98.2	100	1	100	100	1	100	100	1
CRR045643	1	100	100	1	100	100	1	100	100	1	100	100	1	100	100	1	100	100	1	100	100	1	98.4	100	1	100	100	1	100	100	1	100	100	1	99.9	100	1	97	100	1	98.2	100	1	100	100	1	100	100	1
CRR045648	1	100	100	1	100	100	1	100	100	1	100	100	1	100	100	1	100	100	1	100	100	1	98.4	100	1	100	100	1	100	100	1	100	100	1	99.9	100	1	97	100	1	98.2	100	1	100	100	1	100	100	1
CRR045650	1	100	100	1	100	100	1	100	100	1	100	100	1	100	100	1	100	100	1	100	100	1	98.4	100	1	100	100	1	100	100	1	100	100	1	99.9	100	1	97	100	1	98.2	100	1	100	100	1	100	100	1
CRR045651	1	100	100	1	100	100	1	100	100	1	100	100	1	100	100	1	100	100	1	100	100	1	98.4	100	1	100	100	1	100	100	1	100	100	1	99.9	100	1	97	100	1	98.2	100	1	100	100	1	100	100	1
CRR045652	1	100	100	1	100	100	1	100	100	1	100	100	1	100	100	1	100	100	1	100	100	1	98.4	100	1	100	100	1	100	100	1	100	100	1	99.9	100	1	97	100	1	98.2	100	1	100	100	1	100	100	1
CRR045653	1	100	100	1	100	100	1	100	100	1	100	100	1	100	100	1	100	100	1	100	100	1	98.4	100	1	100	100	1	100	100	1	100	100	1	99.9	100	1	97	100	1	98.2	100	1	100	100	1	100	100	1
CRR045654	1	100	100	1	100	100	1	100	100	1	100	100	1	100	100	1	100	100	1	100	100	1	98.4	100	1	100	100	1	100	100	1	100	100	1	99.9	100	1	97	100	1	98.2	100	1	100	100	1	100	100	1
CRR045655	1	100	100	1	100	100	1	100	100	1	100	100	1	100	100	1	100	100	1	100	100	1	98.4	100	1	100	99.91	1	100	100	1	100	100	1	99.9	100	1	97	100	1	98.2	100	1	100	100	1	100	100	1
CRR045656	1	100	100	1	100	100	1	100	100	1	100	100	1	100	100	1	100	100	1	100	100	1	98.4	100	1	100	100	1	100	100	1	100	100	1	99.9	100	1	97	100	1	98.2	100	1	100	100	1	100	100	1
CRR045657	1	100	100	1	100	100	1	100	100	1	100	100	1	100	100	1	100	100	1	100	100	1	98.4	100	1	100	100	1	100	100	1	100	100	1	99.9	100	1	97	100	1	98.2	100	1	100	100	1	100	100	1
CRR045658	1	100	100	1	100	100	1	100	100	1	100	100	1	100	100	1	100	100	1	100	100	1	98.4	100	1	100	100	1	100	100	1	100	100	1	99.9	100	1	97	100	1	98.2	100	1	100	100	1	100	100	1
CRR045660	1	100	100	1	100	100	1	100	100	1	100	100	1	100	100	1	100	100	1	100	100	1	98.4	100	1	100	100	1	100	100	1	100	100	1	99.9	100	1	97	100	1	98.2	100	1	100	100	1	100	100	1
CRR045661	1	100	100	1	100	100	1	100	100	1	100	100	1	100	100	1	100	100	1	100	100	1	98.4	100	1	100	100	1	100	100	1	100	100	1	99.9	100	1	97	100	1	98.2	100	1	100	100	1	100	100	1
CRR045662	1	100	100	1	100	100	1	100	100	1	100	100	1	100	100	1	100	100	1	100	100	1	98.4	100	1	100	99.91	1	100	100	1	100	100	1	99.9	100	1	97	100	1	98.2	100	1	100	100	1	100	100	1
CRR045663	1	100	100	1	100	100	1	100	100	1	100	100	1	100	100	1	100	100	1	100	100	1	98.4	100	1	100	100	1	100	100	1	100	100	1	99.9	100	1	97	100	1	98.2	100	1	100	100	1	100	100	1
CRR045664	1	100	100	1	100	100	1	100	100	1	100	100	1	100	100	1	100	100	1	100	100	1	98.4	100	1	100	100	1	100	100	1	100	100	1	99.9	100	1	97	100	1	98.2	100	1	100	100	1	100	100	1
CRR045665	1	100	100	1	100	100	1	100	100	1	100	100	1	100	100	1	100	100	1	100	100	1	98.4	100	1	100	100	1	100	100	1	100	100	1	99.9	100	1	97	100	1	98.2	100	1	100	100	1	100	100	1
CRR045666	1	100	100	1	100	100	1	100	100	1	100	100	1	100	100	1	100	100	1	100	100	1	98.4	100	1	100	100	1	100	100	1	100	100	1	99.9	100	1	97	100	1	98.2	100	1	100	100	1	100	100	1
CRR045668	1	100	100	1	100	100	1	100	100	1	100	100	1	100	100	1	100	100	1	100	100	1	98.4	100	1	100	100	1	100	100	1	100	100	1	99.9	100	1	97	100	1	98.2	100	1	100	100	1	100	100	1
CRR045669	1	100	100	1	100	100	1	100	100	1	100	100	1	100	100	1	100	100	1	100	100	1	98.4	100	1	100	100	1	100	100	1	100	100	1	99.9	100	1	97	100	1	98.2	100	1	100	100	1	100	100	1
CRR045673	1	100	100	1	100	100	1	100	100	1	100	100	1	100	100	1	100	100	1	100	100	1	98.4	100	1	100	100	1	100	100	1	100	100	1	99.9	100	1	97	100	1	98.2	100	1	100	100	1	100	100	1
CRR045674	1	100	100	1	100	100	1	100	100	1	100	100	1	100	100	1	100	100	1	100	100	1	98.4	100	1	100	100	1	100	100	1	100	100	1	99.9	100	1	97	100	1	98.2	100	1	100	100	1	100	100	1
CRR045676	1	100	100	1	100	100	1	100	100	1	100	100	1	100	100	1	100	100	1	100	100	1	98.4	100	1	100	100	1	100	100	1	100	100	1	99.9	100	1	97	100	1	98.2	100	1	100	100	1	100	100	1
CRR045677	1	100	100	1	100	100	1	100	100	1	100	100	1	100	100	1	100	100	1	100	100	1	98.4	100	1	100	100	1	100	100	1	100	100	1	99.9	100	1	97	100	1	98.2	100	1	100	100	1	100	100	1
CRR045678	1	100	100	1	100	100	1	100	100	1	100	100	1	100	100	1	100	100	1	100	100	1	98.4	100	1	100	100	1	100	100	1	100	100	1	99.9	100	1	97	100	1	98.2	100	1	100	100	1	100	100	1
CRR045679	1	100	100	1	100	100	1	100	100	1	100	100	1	100	100	1	100	100	1	100	100	1	98.4	100	1	100	100	1	100	100	1	100	100	1	99.9	100	1	97	100	1	98.2	100	1	100	100	1	100	100	1
CRR045681	1	100	100	1	100	100	1	100	100	1	100	100	1	100	100	1	100	100	1	100	100	1	98.4	100	1	100	100	1	100	100	1	100	100	1	99.9	100	1	97	100	1	98.2	100	1	100	100	1	100	100	1
CRR045682	1	100	100	1	100	100	1	100	100	1	100	100	1	100	100	1	100	100	1	100	100	1	98.4	100	1	100	100	1	100	100	1	100	100	1	99.9	100	1	97	100	1	98.2	100	1	100	100	1	100	100	1
CRR045683	1	100	100	1	100	100	1	100	100	1	100	100	1	100	100	1	100	100	1	100	100	1	98.4	100	1	100	100	1	100	100	1	100	100	1	99.9	100	1	97	100	1	98.2	100	1	100	100	1	100	100	1
CRR045684	1	100	100	1	100	100	1	100	100	1	100	100	1	100	100	1	100	100	1	100	100	1	98.4	100	1	100	100	1	100	100	1	100	100	1	99.9	100	1	97	100	1	98.2	100	1	100	100	1	100	100	1
CRR045687	1	100	100	1	100	100	1	100	100	1	100	100	1	100	100	1	100	100	1	100	100	1	98.4	100	1	100	100	1	100	100	1	100	100	1	99.9	100	1	97	100	1	98.2	100	1	100	100	1	100	100	1
CRR045692	1	100	100	1	100	100	1	100	100	1	100	100	1	100	100	1	100	100	1	100	100	1	98.4	100	1	100	100	1	100	100	1	100	100	1	99.9	100	1	97	100	1	98.3	100	1	100	100	1	100	100	1
CRR045693	1	100	100	1	100	100	1	100	100	1	100	100	1	100	100	1	100	100	1	100	100	1	98.4	100	1	100	100	1	100	100	1	100	100	1	99.9	100	1	97	100	1	98.2	100	1	100	100	1	100	100	1
CRR045695	1	100	100	1	100	100	1	100	100	1	100	100	1	100	100	1	100	100	1	100	100	1	98.4	100	1	100	100	1	100	100	1	100	100	1	99.9	100	1	97	100	1	98.2	100	1	100	100	1	100	100	1
CRR045696	1	100	100	1	100	100	1	100	100	1	100	100	1	100	100	1	100	100	1	100	100	1	98.4	100	1	100	100	1	100	100	1	100	100	1	99.9	100	1	97	100	1	98.2	100	1	100	100	1	100	100	1
CRR045697	1	100	100	1	100	100	1	100	100	1	100	100	1	100	100	1	100	100	1	100	100	1	98.4	100	1	100	100	1	100	100	1	100	100	1	99.9	100	1	97	100	1	98.3	100	1	100	100	1	100	100	1
CRR045699	1	100	100	1	100	100	1	100	100	1	100	100	1	100	100	1	100	100	1	100	100	1	98.4	100	1	100	100	1	100	100	1	100	100	1	99.9	100	1	97	100	1	98.2	100	1	100	100	1	100	100	1
CRR045700	1	100	100	1	100	100	1	100	100	1	100	100	1	100	100	1	100	100	1	100	100	1	98.4	100	1	100	100	1	100	100	1	100	100	1	99.9	100	1	97	100	1	98.2	100	1	100	100	1	100	100	1
CRR045701	1	100	100	1	100	100	1	100	100	1	100	100	1	100	100	1	100	100	1	100	100	1	98.4	100	1	100	100	1	100	100	1	100	100	1	99.9	100	1	97	100	1	98.2	100	1	100	100	1	100	100	1
CRR045703	1	100	100	1	100	100	1	100	100	1	100	100	1	100	100	1	100	100	1	100	100	1	98.4	100	1	100	100	1	100	100	1	100	100	1	99.9	100	1	97	100	1	98.3	100	1	100	100	1	100	100	1
CRR045706	1	100	100	1	100	100	1	100	100	1	100	100	1	100	100	1	100	100	1	100	100	1	98.4	100	1	100	100	1	100	100	1	100	100	1	99.9	100	1	97	100	1	98.2	100	1	100	100	1	100	100	1
CRR045708	1	100	100	1	100	100	1	100	100	1	100	100	1	100	100	1	100	100	1	100	100	1	98.4	100	1	100	100	1	100	100	1	100	100	1	99.9	100	1	97	100	1	98.3	100	1	100	100	1	100	100	1
CRR045710	1	100	100	1	100	100	1	100	100	1	100	100	1	100	100	1	100	100	1	100	100	1	98.4	100	1	100	100	1	100	100	1	100	100	1	99.9	100	1	97	100	1	98.2	100	1	100	100	1	100	100	1
CRR045711	1	100	100	1	100	100	1	100	100	1	100	100	1	100	100	1	100	100	1	100	100	1	98.4	100	1	100	100	1	100	100	1	100	100	1	99.9	100	1	97	100	1	98.2	100	1	100	100	1	100	100	1
CRR045714	1	100	100	1	100	100	1	100	100	1	100	100	1	100	100	1	100	100	1	100	100	1	98.4	100	1	100	100	1	100	100	1	100	100	1	99.9	100	1	97	100	1	98.2	100	1	100	100	1	100	100	1
CRR045715	1	100	100	1	100	100	1	100	100	1	100	100	1	100	100	1	100	100	1	100	100	1	98.4	100	1	100	100	1	100	100	1	100	100	1	99.9	100	1	97	100	1	98.2	100	1	100	100	1	100	100	1
CRR045717	1	100	100	1	100	100	1	100	100	1	100	100	1	100	100	1	100	100	1	100	100	1	98.4	100	1	100	100	1	100	100	1	100	100	1	99.9	100	1	97	100	1	98.2	100	1	100	100	1	100	100	1
CRR045718	1	100	100	1	100	100	1	100	100	1	100	100	1	100	100	1	100	100	1	100	100	1	98.4	100	1	100	100	1	100	100	1	100	100	1	99.9	100	1	97	100	1	98.2	100	1	100	100	1	100	100	1
CRR045720	1	100	100	1	100	100	1	100	100	1	100	100	1	100	100	1	100	100	1	100	100	1	98.4	100	1	100	100	1	100	100	1	100	100	1	99.9	100	1	97	100	1	98.2	100	1	100	100	1	100	100	1
CRR045721	1	100	100	1	100	100	1	100	100	1	100	100	1	100	100	1	100	100	1	100	100	1	98.4	100	1	100	100	1	100	100	1	100	100	1	99.9	100	1	97	100	1	98.3	100	1	100	100	1	100	100	1
CRR045722	1	100	100	1	100	100	1	100	100	1	100	100	1	100	100	1	100	100	1	100	100	1	98.4	100	1	100	100	1	100	100	1	100	100	1	99.9	100	1	97	100	1	98.3	100	1	100	100	1	100	100	1
CRR045723	1	100	100	1	100	100	1	100	100	1	100	100	1	100	100	1	100	100	1	100	100	1	98.4	100	1	100	100	1	100	100	1	100	100	1	99.9	100	1	97	100	1	98.3	100	1	100	100	1	100	100	1
CRR045724	1	100	100	1	100	100	1	100	100	1	100	100	1	100	100	1	100	100	1	100	100	1	98.4	100	1	100	100	1	100	100	1	100	100	1	99.9	100	1	97	100	1	98.3	100	1	100	100	1	100	100	1
CRR045725	1	100	100	1	100	100	1	100	100	1	100	100	1	100	100	1	100	100	1	100	100	1	98.4	100	1	100	100	1	100	100	1	100	100	1	99.9	100	1	97	100	1	98.2	100	1	100	100	1	100	100	1
CRR045726	1	100	100	1	100	100	1	100	100	1	100	100	1	100	100	1	100	100	1	100	100	1	98.4	100	1	100	100	1	100	100	1	100	100	1	99.9	100	1	97	100	1	98.2	100	1	100	100	1	100	100	1
CRR045727	1	100	100	1	100	100	1	100	100	1	100	100	1	100	100	1	100	100	1	100	100	1	98.4	100	1	100	100	1	100	100	1	100	100	1	99.9	100	1	97	100	1	98.3	100	1	100	100	1	100	100	1
CRR045730	1	100	100	1	100	100	1	100	100	1	100	100	1	100	100	1	100	100	1	100	100	1	98.4	100	1	100	100	1	100	100	1	100	100	1	99.9	100	1	97	100	1	98.2	100	1	100	100	1	100	100	1
CRR045732	1	100	100	1	100	100	1	100	100	1	100	100	1	100	100	1	100	100	1	100	100	1	98.4	100	1	100	100	1	100	100	1	100	100	1	99.9	100	1	97	100	1	98.2	100	1	100	100	1	100	100	1
CRR045733	1	100	100	1	100	100	1	100	100	1	100	100	1	100	100	1	100	100	1	100	100	1	98.4	100	1	100	100	1	100	100	1	100	100	1	99.9	100	1	97	100	1	98.2	100	1	100	100	1	100	100	1
CRR045734	1	100	100	1	100	100	1	100	100	1	100	100	1	100	100	1	100	100	1	100	100	1	98.4	100	1	100	100	1	100	100	1	100	100	1	99.9	100	1	97	100	1	98.2	100	1	100	100	1	100	100	1
CRR045735	1	100	100	1	100	100	1	100	100	1	100	100	1	100	100	1	100	100	1	100	100	1	98.4	100	1	100	100	1	100	100	1	100	100	1	99.9	100	1	97	100	1	98.2	100	1	100	100	1	100	100	1
CRR045736	1	100	100	1	100	100	1	100	100	1	100	100	1	100	100	1	100	100	1	100	100	1	98.4	100	1	100	100	1	100	100	1	100	100	1	99.9	100	1	97	100	1	98.3	100	1	100	100	1	100	100	1
CRR045737	1	100	100	1	100	100	1	100	100	1	100	100	1	100	100	1	100	100	1	100	100	1	98.4	100	1	100	100	1	100	100	1	100	100	1	99.9	100	1	97	100	1	98.2	100	1	100	100	1	100	100	1
CRR045739	1	100	100	1	100	100	1	100	100	1	100	100	1	100	100	1	100	100	1	100	100	1	98.4	100	1	100	100	1	100	100	1	100	100	1	99.9	100	1	97	100	1	98.3	100	1	100	100	1	100	100	1
CRR045740	1	100	100	1	100	100	1	100	100	1	100	100	1	100	100	1	100	100	1	100	100	1	98.4	100	1	100	100	1	100	100	1	100	100	1	99.9	100	1	97	100	1	98.2	100	1	100	100	1	100	100	1
CRR045741	1	100	100	1	100	100	1	100	100	1	100	100	1	100	100	1	100	100	1	100	100	1	98.4	100	1	100	100	1	100	100	1	100	100	1	99.9	100	1	97	100	1	98.2	100	1	100	100	1	100	100	1
CRR045744	1	100	100	1	100	100	1	100	100	1	100	100	1	100	100	1	100	100	1	100	100	1	98.4	100	1	100	100	1	100	100	1	100	100	1	99.9	100	1	97	100	1	98.3	100	1	100	100	1	100	100	1
CRR045746	1	100	100	1	100	100	1	100	100	1	100	100	1	100	100	1	100	100	1	100	100	1	98.4	100	1	100	100	1	100	100	1	100	100	1	99.9	100	1	97	100	1	98.3	100	1	100	100	1	100	100	1
CRR045748	1	100	100	1	100	100	1	100	100	1	100	100	1	100	100	1	100	100	1	100	100	1	98.4	100	1	100	100	1	100	100	1	100	100	1	99.9	100	1	97	100	1	98.2	100	1	100	100	1	100	100	1
CRR045749	1	100	100	1	100	100	1	100	100	1	100	100	1	100	100	1	100	100	1	100	100	1	98.4	100	1	100	100	1	100	100	1	100	100	1	99.9	100	1	97	100	1	98.2	100	1	100	100	1	100	100	1
CRR045750	1	100	100	1	100	100	1	100	100	1	100	100	1	100	100	1	100	100	1	100	100	1	98.4	100	1	100	100	1	100	100	1	100	100	1	99.9	100	1	97	100	1	98.2	100	1	100	100	1	100	100	1
CRR045752	1	100	100	1	100	100	1	100	100	1	100	100	1	100	100	1	100	100	1	100	100	1	98.4	100	1	100	100	1	100	100	1	100	100	1	99.9	100	1	97	100	1	98.2	100	1	100	100	1	100	100	1
CRR045753	1	100	100	1	100	100	1	100	100	1	100	100	1	100	100	1	100	100	1	100	100	1	98.4	100	1	100	100	1	100	100	1	100	100	1	99.9	100	1	97	100	1	98.3	100	1	100	100	1	100	100	1
CRR045754	1	100	100	1	100	100	1	100	100	1	100	100	1	100	100	1	100	100	1	100	100	1	98.4	100	1	100	100	1	100	100	1	100	100	1	99.9	100	1	97	100	1	98.3	100	1	100	100	1	100	100	1
CRR045755	1	100	100	1	100	100	1	100	100	1	100	100	1	100	100	1	100	100	1	100	100	1	98.4	100	1	100	100	1	100	100	1	100	100	1	99.9	100	1	97	100	1	98.2	100	1	100	100	1	100	100	1
CRR045757	1	100	100	1	100	100	1	100	100	1	100	100	1	100	100	1	100	100	1	100	100	1	98.4	100	1	100	100	1	100	100	1	100	100	1	99.9	100	1	97	100	1	98.2	100	1	100	100	1	100	100	1
CRR045758	1	100	100	1	100	100	1	100	100	1	100	100	1	100	100	1	100	100	1	100	100	1	98.4	100	1	100	100	1	100	100	1	100	100	1	99.9	100	1	97	100	1	98.2	100	1	100	100	1	100	100	1
CRR045760	1	100	100	1	100	100	1	100	100	1	100	100	1	100	100	1	100	100	1	100	100	1	98.4	100	1	100	100	1	100	100	1	100	100	1	99.9	100	1	97	100	1	98.2	100	1	100	100	1	100	100	1
CRR045762	1	100	100	1	100	100	1	100	100	1	100	100	1	100	100	1	100	100	1	100	100	1	98.4	100	1	100	100	1	100	100	1	100	100	1	99.9	100	1	97	100	1	98.2	100	1	100	100	1	100	100	1
CRR045763	1	100	100	1	100	100	1	100	100	1	100	100	1	100	100	1	100	100	1	100	100	1	98.4	100	1	100	100	1	100	100	1	100	100	1	99.9	100	1	97	100	1	98.2	100	1	100	100	1	100	100	1
CRR045766	1	100	100	1	100	100	1	100	100	1	100	100	1	100	100	1	100	100	1	100	100	1	98.4	100	1	100	100	1	100	100	1	100	100	1	99.9	100	1	97	100	1	98.2	100	1	100	100	1	100	100	1
CRR045767	1	100	100	1	100	100	1	100	100	1	100	100	1	100	100	1	100	100	1	100	100	1	98.4	100	1	100	100	1	100	100	1	100	100	1	99.9	100	1	97	100	1	98.2	100	1	100	100	1	100	100	1
CRR045768	1	100	100	1	100	100	1	100	100	1	100	100	1	100	100	1	100	100	1	100	100	1	98.4	100	1	100	100	1	100	100	1	100	100	1	99.9	100	1	97	100	1	98.2	100	1	100	100	1	100	100	1
CRR045772	1	100	100	1	100	100	1	100	100	1	100	100	1	100	100	1	100	100	1	100	100	1	98.4	100	1	100	100	1	100	100	1	100	100	1	99.9	100	1	97	100	1	98.2	100	1	100	100	1	100	100	1
CRR045773	1	100	100	1	100	100	1	100	100	1	100	100	1	100	100	1	100	100	1	100	100	1	98.4	100	1	100	100	1	100	100	1	100	100	1	99.9	100	1	97	100	1	98.3	100	1	100	100	1	100	100	1
CRR045775	1	100	100	1	100	100	1	100	100	1	100	100	1	100	100	1	100	100	1	100	100	1	98.4	100	1	100	100	1	100	100	1	100	100	1	99.9	100	1	97	100	1	98.2	100	1	100	100	1	100	100	1
CRR045777	1	100	100	1	100	100	1	100	100	1	100	100	1	100	100	1	100	100	1	100	100	1	98.4	100	1	100	100	1	100	100	1	100	100	1	99.9	100	1	97	100	1	98.2	100	1	100	100	1	100	100	1
CRR045778	1	100	100	1	100	100	1	100	100	1	100	100	1	100	100	1	100	100	1	100	100	1	98.4	100	1	100	100	1	100	100	1	100	100	1	99.9	100	1	97	100	1	98.2	100	1	100	100	1	100	100	1
CRR045779	1	100	100	1	100	100	1	100	100	1	100	100	1	100	100	1	100	100	1	100	100	1	98.4	100	1	100	100	1	100	100	1	100	100	1	99.9	100	1	97	100	1	98.2	100	1	100	100	1	100	100	1
CRR045782	1	100	100	1	100	100	1	100	100	1	100	100	1	100	100	1	100	100	1	100	100	1	98.4	100	1	100	100	1	100	100	1	100	100	1	99.9	100	1	97	100	1	98.2	100	1	100	100	1	100	100	1
CRR045784	1	100	100	1	100	100	1	100	100	1	100	100	1	100	100	1	100	100	1	100	100	1	98.4	100	1	100	100	1	100	100	1	100	100	1	99.9	100	1	97	100	1	98.3	100	1	100	100	1	100	100	1
CRR045785	1	100	100	1	100	100	1	100	100	1	100	100	1	100	100	1	100	100	1	100	100	1	98.4	100	1	100	100	1	100	100	1	100	100	1	99.9	100	1	97	100	1	98.3	100	1	100	100	1	100	100	1
CRR045786	1	100	100	1	100	100	1	100	100	1	100	100	1	100	100	1	100	100	1	100	100	1	98.4	100	1	100	100	1	100	100	1	100	100	1	99.9	100	1	97	100	1	98.2	100	1	100	100	1	100	100	1
CRR045787	1	100	100	1	100	100	1	100	100	1	100	100	1	100	100	1	100	100	1	100	100	1	98.4	100	1	100	100	1	100	100	1	100	100	1	99.9	100	1	97	100	1	98.2	100	1	100	100	1	100	100	1
CRR045788	1	100	100	1	100	100	1	100	100	1	100	100	1	100	100	1	100	100	1	100	100	1	98.4	100	1	100	100	1	100	100	1	100	100	1	99.9	100	1	97	100	1	98.2	100	1	100	100	1	100	100	1
CRR045789	1	100	100	1	100	100	1	100	100	1	100	100	1	100	100	1	100	100	1	100	100	1	98.4	100	1	100	100	1	100	100	1	100	100	1	99.9	100	1	97	100	1	98.2	100	1	100	100	1	100	100	1
CRR045790	1	100	100	1	100	100	1	100	100	1	100	100	1	100	100	1	100	100	1	100	100	1	98.4	100	1	100	100	1	100	100	1	100	100	1	99.9	100	1	97	100	1	98.2	100	1	100	100	1	100	100	1
CRR045793	1	100	100	1	100	100	1	100	100	1	100	100	1	100	100	1	100	100	1	100	100	1	98.4	100	1	100	100	1	100	100	1	100	100	1	99.9	100	1	97	100	1	98.2	100	1	100	100	1	100	100	1
CRR045794	1	100	100	1	100	100	1	100	100	1	100	100	1	100	100	1	100	100	1	100	100	1	98.4	100	1	100	100	1	100	100	1	100	100	1	99.9	100	1	97	100	1	98.2	100	1	100	100	1	100	100	1
CRR045803	1	100	100	1	100	100	1	100	100	1	100	100	1	100	100	1	100	100	1	100	100	1	98.4	100	1	100	100	1	100	100	1	100	100	1	99.9	100	1	97	100	1	98.2	100	1	100	100	1	100	100	1
CRR045804	1	100	100	1	100	100	1	100	100	1	100	100	1	100	100	1	100	100	1	100	100	1	98.4	100	1	100	99.39	1	100	100	1	100	100	1	99.9	100	1	97	100	1	98.2	100	1	100	100	1	100	100	1
CRR045805	1	100	100	1	100	100	1	100	100	1	100	100	1	100	100	1	100	100	1	100	100	1	98.4	100	1	100	100	1	100	100	1	100	100	1	99.9	100	1	97	100	1	98.2	100	1	100	100	1	100	100	1
CRR045807	1	100	100	1	100	100	1	100	100	1	100	100	1	100	100	1	100	100	1	100	100	1	98.4	100	1	100	100	1	100	100	1	100	100	1	99.9	100	1	97	100	1	98.2	100	1	100	100	1	100	100	1
CRR045808	1	100	100	1	100	100	1	100	100	1	100	100	1	100	100	1	100	100	1	100	100	1	98.4	100	1	100	100	1	100	100	1	100	100	1	99.9	100	1	97	100	1	98.2	100	1	100	100	1	100	100	1
CRR045812	1	100	100	1	100	100	1	100	100	1	100	100	1	100	100	1	100	100	1	100	100	1	98.4	100	1	100	100	1	100	100	1	100	100	1	99.9	100	1	97	100	1	98.2	100	1	100	100	1	100	100	1
CRR045813	1	100	100	1	100	100	1	100	100	1	100	100	1	100	100	1	100	100	1	100	100	1	98.4	100	1	100	100	1	100	100	1	100	100	1	99.9	100	1	97	100	1	98.2	100	1	100	100	1	100	100	1
CRR045815	1	100	100	1	100	100	1	100	100	1	100	100	1	100	100	1	100	100	1	100	100	1	98.4	100	1	100	100	1	100	100	1	100	100	1	99.9	100	1	97	100	1	98.2	100	1	100	100	1	100	100	1
CRR045816	1	100	100	1	100	100	1	100	100	1	100	100	1	100	100	1	100	100	1	100	100	1	98.4	100	1	100	100	1	100	100	1	100	100	1	99.9	100	1	97	100	1	98.2	100	1	100	100	1	100	100	1
CRR045817	1	100	100	1	100	100	1	100	100	1	100	100	1	100	100	1	100	100	1	100	100	1	98.4	100	1	100	100	1	100	100	1	100	100	1	99.9	100	1	97	100	1	98.2	100	1	100	100	1	100	100	1
CRR045818	1	100	100	1	100	100	1	100	100	1	100	100	1	100	100	1	100	100	1	100	100	1	98.4	100	1	100	100	1	100	100	1	100	100	1	99.9	100	1	97	100	1	98.2	100	1	100	100	1	100	100	1
CRR045820	1	100	100	1	100	100	1	100	100	1	100	100	1	100	100	1	100	100	1	100	100	1	98.4	100	1	100	100	1	100	100	1	100	100	1	99.9	100	1	97	100	1	98.2	100	1	100	100	1	100	100	1
CRR045821	1	100	100	1	100	100	1	100	100	1	100	100	1	100	100	1	100	100	1	100	100	1	98.4	100	1	100	100	1	100	100	1	100	100	1	99.9	100	1	97	100	1	98.2	100	1	100	100	1	100	100	1
CRR045822	1	100	100	1	100	100	1	100	100	1	100	100	1	100	100	1	100	100	1	100	100	1	98.4	100	1	100	100	1	100	100	1	100	100	1	99.9	100	1	97	100	1	98.2	100	1	100	100	1	100	100	1
CRR045823	1	100	100	1	100	100	1	100	100	1	100	100	1	100	100	1	100	100	1	100	100	1	98.4	100	1	100	100	1	100	100	1	100	100	1	99.9	100	1	97	100	1	98.2	100	1	100	100	1	100	100	1
CRR045825	1	100	100	1	100	100	1	100	100	1	100	100	1	100	100	1	100	100	1	100	100	1	98.4	100	1	100	100	1	100	100	1	100	100	1	99.9	100	1	97	100	1	98.2	100	1	100	100	1	100	100	1
CRR045826	1	100	100	1	100	100	1	100	100	1	100	100	1	100	100	1	100	100	1	100	100	1	98.4	100	1	100	100	1	100	100	1	100	100	1	99.9	100	1	97	100	1	98.3	100	1	100	100	1	100	100	1
CRR045827	1	100	100	1	100	100	1	100	100	1	100	100	1	100	100	1	100	100	1	100	100	1	98.4	100	1	100	100	1	100	100	1	100	100	1	99.9	100	1	97	100	1	98.2	100	1	100	100	1	100	100	1
CRR045828	1	100	100	1	100	100	1	100	100	1	100	100	1	100	100	1	100	100	1	100	100	1	98.4	100	1	100	100	1	100	100	1	100	100	1	99.9	100	1	97	100	1	98.2	100	1	100	100	1	100	100	1
CRR045829	1	100	100	1	100	100	1	100	100	1	100	100	1	100	100	1	100	100	1	100	100	1	98.4	100	1	100	100	1	100	100	1	100	100	1	99.9	100	1	97	100	1	98.2	100	1	100	100	1	100	100	1
CRR045830	1	100	100	1	100	100	1	100	100	1	100	100	1	100	100	1	100	100	1	100	100	1	98.4	100	1	100	100	1	100	100	1	100	100	1	99.9	100	1	97	100	1	98.2	100	1	100	100	1	100	100	1
CRR045832	1	100	100	1	100	100	1	100	100	1	100	100	1	100	100	1	100	100	1	100	100	1	98.4	100	1	100	100	1	100	100	1	100	100	1	99.9	100	1	97	100	1	98.2	100	1	100	100	1	100	100	1
CRR045834	1	100	100	1	100	100	1	100	100	1	100	100	1	100	100	1	100	100	1	100	100	1	98.4	100	1	100	100	1	100	100	1	100	100	1	99.9	100	1	97	100	1	98.2	100	1	100	100	1	100	100	1
CRR045835	1	100	100	1	100	100	1	100	100	1	100	100	1	100	100	1	100	100	1	100	100	1	98.4	100	1	100	100	1	100	100	1	100	100	1	99.9	100	1	97	100	1	98.3	100	1	100	100	1	100	100	1
CRR045836	1	100	100	1	100	100	1	100	100	1	100	100	1	100	100	1	100	100	1	100	100	1	98.4	100	1	100	100	1	100	100	1	100	100	1	99.9	100	1	97	100	1	98.2	100	1	100	100	1	100	100	1
CRR045838	1	100	100	1	100	100	1	100	100	1	100	100	1	100	100	1	100	100	1	100	100	1	98.4	100	1	100	100	1	100	100	1	100	100	1	99.9	100	1	97	100	1	98.2	100	1	100	100	1	100	100	1
CRR045840	1	100	100	1	100	100	1	100	100	1	100	100	1	100	100	1	100	100	1	100	100	1	98.4	100	1	100	100	1	100	100	1	100	100	1	99.9	100	1	97	100	1	98.2	100	1	100	100	1	100	100	1
CRR045841	1	100	100	1	100	100	1	100	100	1	100	100	1	100	100	1	100	100	1	100	100	1	98.4	100	1	100	100	1	100	100	1	100	100	1	99.9	100	1	97	100	1	98.2	100	1	100	100	1	100	100	1
CRR045843	1	100	100	1	100	100	1	100	100	1	100	100	1	100	100	1	100	100	1	100	100	1	98.4	100	1	100	100	1	100	100	1	100	100	1	99.9	100	1	97	100	1	98.2	100	1	100	100	1	100	100	1
CRR045844	1	100	100	1	100	100	1	100	100	1	100	100	1	100	100	1	100	100	1	100	100	1	98.4	100	1	100	100	1	100	100	1	100	100	1	99.9	100	1	97	100	1	98.2	100	1	100	100	1	100	100	1
CRR045845	1	100	100	1	100	100	1	100	100	1	100	100	1	100	100	1	100	100	1	100	100	1	98.4	100	1	100	100	1	100	100	1	100	100	1	99.9	100	1	97	100	1	98.2	100	1	100	100	1	100	100	1
CRR045847	1	100	100	1	100	100	1	100	100	1	100	100	1	100	100	1	100	100	1	100	100	1	98.4	100	1	100	100	1	100	100	1	100	100	1	99.9	100	1	97	100	1	98.3	100	1	100	100	1	100	100	1
CRR045849	1	100	100	1	100	100	1	100	100	1	100	100	1	100	100	1	100	100	1	100	100	1	98.4	100	1	100	100	1	100	100	1	100	100	1	99.9	100	1	97	100	1	98.3	100	1	100	100	1	100	100	1
CRR045850	1	100	100	1	100	100	1	100	100	1	100	100	1	100	100	1	100	100	1	100	100	1	98.4	100	1	100	99.91	1	100	100	1	100	100	1	99.9	100	1	97	100	1	98.2	100	1	100	100	1	100	100	1
CRR045851	1	100	100	1	100	100	1	100	100	1	100	100	1	100	100	1	100	100	1	100	100	1	98.4	100	1	100	100	1	100	100	1	100	100	1	99.9	100	1	97	100	1	98.2	100	1	100	100	1	100	100	1
CRR045852	1	100	100	1	100	100	1	100	100	1	100	100	1	100	100	1	100	100	1	100	100	1	98.4	100	1	100	100	1	100	100	1	100	100	1	99.9	100	1	97	100	1	98.2	100	1	100	100	1	100	100	1
CRR045853	1	100	100	1	100	100	1	100	100	1	100	100	1	100	100	1	100	100	1	100	100	1	98.4	100	1	100	100	1	100	100	1	100	100	1	99.9	100	1	97	100	1	98.2	100	1	100	100	1	100	100	1
CRR045854	1	100	100	1	100	100	1	100	100	1	100	100	1	100	100	1	100	100	1	100	100	1	98.4	100	1	100	100	1	100	100	1	100	100	1	99.9	100	1	97	100	1	98.2	100	1	100	100	1	100	100	1
CRR045855	1	100	100	1	100	100	1	100	100	1	100	100	1	100	100	1	100	100	1	100	100	1	98.4	100	1	100	100	1	100	100	1	100	100	1	99.9	100	1	97	100	1	98.2	100	1	100	100	1	100	100	1
CRR045857	1	100	100	1	100	100	1	100	100	1	100	100	1	100	100	1	100	100	1	100	100	1	98.4	100	1	100	100	1	100	100	1	100	100	1	99.9	100	1	97	100	1	98.2	100	1	100	100	1	100	100	1
CRR045858	1	100	100	1	100	100	1	100	100	1	100	100	1	100	100	1	100	100	1	100	100	1	98.4	100	1	100	100	1	100	100	1	100	100	1	99.9	100	1	97	100	1	98.2	100	1	100	100	1	100	100	1
CRR045859	1	100	100	1	100	100	1	100	100	1	100	100	1	100	100	1	100	100	1	100	100	1	98.4	100	1	100	100	1	100	100	1	100	100	1	99.9	100	1	97	100	1	98.3	100	1	100	100	1	100	100	1
CRR045860	1	100	100	1	100	100	1	100	100	1	100	100	1	100	100	1	100	100	1	100	100	1	98.4	100	1	100	100	1	100	100	1	100	100	1	99.9	100	1	97	100	1	98.2	100	1	100	100	1	100	100	1
CRR045862	1	100	100	1	100	100	1	100	100	1	100	100	1	100	100	1	100	100	1	100	100	1	98.4	100	1	100	100	1	100	100	1	100	100	1	99.9	100	1	97	100	1	98.2	100	1	100	100	1	100	100	1
CRR045863	1	100	100	1	100	100	1	100	100	1	100	100	1	100	100	1	100	100	1	100	100	1	98.4	100	1	100	100	1	100	100	1	100	100	1	99.9	100	1	97	100	1	98.2	100	1	100	100	1	100	100	1
CRR045866	1	100	100	1	100	100	1	100	100	1	100	100	1	100	100	1	100	100	1	100	100	1	98.4	100	1	100	100	1	100	100	1	100	100	1	99.9	100	1	97	100	1	98.2	100	1	100	100	1	100	100	1
CRR045868	1	100	100	1	100	100	1	100	100	1	100	100	1	100	100	1	100	100	1	100	100	1	98.4	100	1	100	100	1	100	100	1	100	100	1	99.9	100	1	97	100	1	98.3	100	1	100	100	1	100	100	1
CRR045869	1	100	100	1	100	100	1	100	100	1	100	100	1	100	100	1	100	100	1	100	100	1	98.4	100	1	100	100	1	100	100	1	100	100	1	99.9	100	1	97	100	1	98.3	100	1	100	100	1	100	100	1
CRR045870	1	100	100	1	100	100	1	100	100	1	100	100	1	100	100	1	100	100	1	100	100	1	98.4	100	1	100	100	1	100	100	1	100	100	1	99.9	100	1	97	100	1	98.2	100	1	100	100	1	100	100	1
CRR045871	1	100	100	1	100	100	1	100	100	1	100	100	1	100	100	1	100	100	1	100	100	1	98.4	100	1	100	100	1	100	100	1	100	100	1	99.9	100	1	97	100	1	98.2	100	1	100	100	1	100	100	1
CRR045872	1	100	100	1	100	100	1	100	100	1	100	100	1	100	100	1	100	100	1	100	100	1	98.4	100	1	100	100	1	100	100	1	100	100	1	99.9	100	1	97	100	1	98.2	100	1	100	100	1	100	100	1
CRR045873	1	100	100	1	100	100	1	100	100	1	100	100	1	100	100	1	100	100	1	100	100	1	98.4	100	1	100	100	1	100	100	1	100	100	1	99.9	100	1	97	100	1	98.2	100	1	100	100	1	100	100	1
CRR045874	1	100	100	1	100	100	1	100	100	1	100	100	1	100	100	1	100	100	1	100	100	1	98.4	100	1	100	100	1	100	100	1	100	100	1	99.9	100	1	97	100	1	98.3	100	1	100	100	1	100	100	1
CRR045875	1	100	100	1	100	100	1	100	100	1	100	100	1	100	100	1	100	100	1	100	100	1	98.4	100	1	100	100	1	100	100	1	100	100	1	99.9	100	1	97	100	1	98.2	100	1	100	100	1	100	100	1
CRR045877	1	100	100	1	100	100	1	100	100	1	100	100	1	100	100	1	100	100	1	100	100	1	98.4	100	1	100	100	1	100	100	1	100	100	1	99.9	100	1	97	100	1	98.2	100	1	100	100	1	100	100	1
CRR045879	1	100	100	1	100	100	1	100	100	1	100	100	1	100	100	1	100	100	1	100	100	1	98.4	100	1	100	100	1	100	100	1	100	100	1	99.9	100	1	97	100	1	98.2	100	1	100	100	1	100	100	1
CRR045880	1	100	100	1	100	100	1	100	100	1	100	100	1	100	100	1	100	100	1	100	100	1	98.4	100	1	100	100	1	100	100	1	100	100	1	99.9	100	1	97	100	1	98.3	100	1	100	100	1	100	100	1
CRR045881	1	100	100	1	100	100	1	100	100	1	100	100	1	100	100	1	100	100	1	100	100	1	98.4	100	1	100	100	1	100	100	1	100	100	1	99.9	100	1	97	100	1	98.3	100	1	100	100	1	100	100	1
CRR045882	1	100	100	1	100	100	1	100	100	1	100	100	1	100	100	1	100	100	1	100	100	1	98.4	100	1	100	100	1	100	100	1	100	100	1	99.9	100	1	97	100	1	98.2	100	1	100	100	1	100	100	1
CRR045883	1	100	100	1	100	100	1	100	100	1	100	100	1	100	100	1	100	100	1	100	100	1	98.4	100	1	100	100	1	100	100	1	100	100	1	99.9	100	1	97	100	1	98.2	100	1	100	100	1	100	100	1
CRR045884	1	100	100	1	100	100	1	100	100	1	100	100	1	100	100	1	100	100	1	100	100	1	98.4	100	1	100	100	1	100	100	1	100	100	1	99.9	100	1	97	100	1	98.3	100	1	100	100	1	100	100	1
CRR045885	1	100	100	1	100	100	1	100	100	1	100	100	1	100	100	1	100	100	1	100	100	1	98.4	100	1	100	100	1	100	100	1	100	100	1	99.9	100	1	97	100	1	98.2	100	1	100	100	1	100	100	1
CRR045886	1	100	100	1	100	100	1	100	100	1	100	100	1	100	100	1	100	100	1	100	100	1	98.4	100	1	100	100	1	100	100	1	100	100	1	99.9	100	1	97	100	1	98.2	100	1	100	100	1	100	100	1
CRR045887	1	100	100	1	100	100	1	100	100	1	100	100	1	100	100	1	100	100	1	100	100	1	98.4	100	1	100	100	1	100	100	1	100	100	1	99.9	100	1	97	100	1	98.3	100	1	100	100	1	100	100	1
CRR045888	1	100	100	1	100	100	1	100	100	1	100	100	1	100	100	1	100	100	1	100	100	1	98.4	100	1	100	100	1	100	100	1	100	100	1	99.9	100	1	97	100	1	98.2	100	1	100	100	1	100	100	1
CRR045890	1	100	100	1	100	100	1	100	100	1	100	100	1	100	100	1	100	100	1	100	100	1	98.4	100	1	100	100	1	100	100	1	100	100	1	99.9	100	1	97	100	1	98.2	100	1	100	100	1	100	100	1
CRR045891	1	100	100	1	100	100	1	100	100	1	100	100	1	100	100	1	100	100	1	100	100	1	98.4	100	1	100	100	1	100	100	1	100	100	1	99.9	100	1	97	100	1	98.2	100	1	100	100	1	100	100	1
CRR045892	1	100	100	1	100	100	1	100	100	1	100	100	1	100	100	1	100	100	1	100	100	1	98.4	100	1	100	100	1	100	100	1	100	100	1	99.9	100	1	97	100	1	98.3	100	1	100	100	1	100	100	1
CRR045893	1	100	100	1	100	100	1	100	100	1	100	100	1	100	100	1	100	100	1	100	100	1	98.4	100	1	100	100	1	100	100	1	100	100	1	99.9	100	1	97	100	1	98.3	100	1	100	100	1	100	100	1
CRR045894	1	100	100	1	100	100	1	100	100	1	100	100	1	100	100	1	100	100	1	100	100	1	98.4	100	1	100	100	1	100	100	1	100	100	1	99.9	100	1	97	100	1	98.2	100	1	100	100	1	100	100	1
CRR045895	1	100	100	1	100	100	1	100	100	1	100	100	1	100	100	1	100	100	1	100	100	1	98.4	100	1	100	100	1	100	100	1	100	100	1	99.9	100	1	97	100	1	98.2	100	1	100	100	1	100	100	1
CRR045896	1	100	100	1	100	100	1	100	100	1	100	100	1	100	100	1	100	100	1	100	100	1	98.4	100	1	100	100	1	100	100	1	100	100	1	99.9	100	1	97	100	1	98.2	100	1	100	100	1	100	100	1
CRR045897	1	100	100	1	100	100	1	100	100	1	100	100	1	100	100	1	100	100	1	100	100	1	98.4	100	1	100	100	1	100	100	1	100	100	1	99.9	100	1	97	100	1	98.2	100	1	100	100	1	100	100	1
CRR045899	1	100	100	1	100	100	1	100	100	1	100	100	1	100	100	1	100	100	1	100	100	1	98.4	100	1	100	100	1	100	100	1	100	100	1	99.9	100	1	97	100	1	98.2	100	1	100	100	1	100	100	1
CRR045900	1	100	100	1	100	100	1	100	100	1	100	100	1	100	100	1	100	100	1	100	100	1	98.4	100	1	100	100	1	100	100	1	100	100	1	99.9	100	1	97	100	1	98.2	100	1	100	100	1	100	100	1
CRR045901	1	100	100	1	100	100	1	100	100	1	100	100	1	100	100	1	100	100	1	100	100	1	98.4	100	1	100	100	1	100	100	1	100	100	1	99.9	100	1	97	100	1	98.2	100	1	100	100	1	100	100	1
CRR045902	1	100	100	1	100	100	1	100	100	1	100	100	1	100	100	1	100	100	1	100	100	1	98.4	100	1	100	100	1	100	100	1	100	100	1	99.9	100	1	97	100	1	98.2	100	1	100	100	1	100	100	1
CRR045904	1	100	100	1	100	100	1	100	100	1	100	100	1	100	100	1	100	100	1	100	100	1	98.4	100	1	100	100	1	100	100	1	100	100	1	99.9	100	1	97	100	1	98.2	100	1	100	100	1	100	100	1
CRR045905	1	100	100	1	100	100	1	100	100	1	100	100	1	100	100	1	100	100	1	100	100	1	98.4	100	1	100	100	1	100	100	1	100	100	1	99.9	100	1	97	100	1	98.2	100	1	100	100	1	100	100	1
CRR045906	1	100	100	1	100	100	1	100	100	1	100	100	1	100	100	1	100	100	1	100	100	1	98.4	100	1	100	100	1	100	100	1	100	100	1	99.9	100	1	97	100	1	98.3	100	1	100	100	1	100	100	1
CRR045907	1	100	100	1	100	100	1	100	100	1	100	100	1	100	100	1	100	100	1	100	100	1	98.4	100	1	100	100	1	100	100	1	100	100	1	99.9	100	1	97	100	1	98.2	100	1	100	100	1	100	100	1
CRR045908	1	100	100	1	100	100	1	100	100	1	100	100	1	100	100	1	100	100	1	100	100	1	98.4	100	1	100	100	1	100	100	1	100	100	1	99.9	100	1	97	100	1	98.2	100	1	100	100	1	100	100	1
CRR045909	1	100	100	1	100	100	1	100	100	1	100	100	1	100	100	1	100	100	1	100	100	1	98.4	100	1	100	100	1	100	100	1	100	100	1	99.9	100	1	97	100	1	98.2	100	1	100	100	1	100	100	1
CRR045910	1	100	100	1	100	100	1	100	100	1	100	100	1	100	100	1	100	100	1	100	100	1	98.4	100	1	100	100	1	100	100	1	100	100	1	99.9	100	1	97	100	1	98.2	100	1	100	100	1	100	100	1
CRR045913	1	100	100	1	100	100	1	100	100	1	100	100	1	100	100	1	100	100	1	100	100	1	98.4	100	1	100	100	1	100	100	1	100	100	1	99.9	100	1	97	100	1	98.2	100	1	100	100	1	100	100	1
CRR045915	1	100	100	1	100	100	1	100	100	1	100	100	1	100	100	1	100	100	1	100	100	1	98.4	100	1	100	100	1	100	100	1	100	100	1	99.9	100	1	97	100	1	98.2	100	1	100	100	1	100	100	1
CRR045916	1	100	100	1	100	100	1	100	100	1	100	100	1	100	100	1	100	100	1	100	100	1	98.4	100	1	100	100	1	100	100	1	100	100	1	99.9	100	1	97	100	1	98.2	100	1	100	100	1	100	100	1
CRR045918	1	100	100	1	100	100	1	100	100	1	100	100	1	100	100	1	100	100	1	100	100	1	98.4	100	1	100	100	1	100	100	1	100	100	1	99.9	100	1	97	100	1	98.2	100	1	100	100	1	100	100	1
CRR045919	1	100	100	1	100	100	1	100	100	1	100	100	1	100	100	1	100	100	1	100	100	1	98.4	100	1	100	100	1	100	100	1	100	100	1	99.9	100	1	97	100	1	98.2	100	1	100	100	1	100	100	1
CRR045920	1	100	100	1	100	100	1	100	100	1	100	100	1	100	100	1	100	100	1	100	100	1	98.4	100	1	100	100	1	100	100	1	100	100	1	99.9	100	1	97	100	1	98.2	100	1	100	100	1	100	100	1
CRR045922	1	100	100	1	100	100	1	100	100	1	100	100	1	100	100	1	100	100	1	100	100	1	98.4	100	1	100	100	1	100	100	1	100	100	1	99.9	100	1	97	100	1	98.2	100	1	100	100	1	100	100	1
CRR045923	1	100	100	1	100	100	1	100	100	1	100	100	1	100	100	1	100	100	1	100	100	1	98.4	100	1	100	100	1	100	100	1	100	100	1	99.9	100	1	97	100	1	98.2	100	1	100	100	1	100	100	1
CRR045924	1	100	100	1	100	100	1	100	100	1	100	100	1	100	100	1	100	100	1	100	100	1	98.4	100	1	100	100	1	100	100	1	100	100	1	99.9	100	1	97	100	1	98.2	100	1	100	100	1	100	100	1
CRR045925	1	100	100	1	100	100	1	100	100	1	100	100	1	100	100	1	100	100	1	100	100	1	98.4	100	1	100	100	1	100	100	1	100	100	1	99.9	100	1	97	100	1	98.3	100	1	100	100	1	100	100	1
CRR045926	1	100	100	1	100	100	1	100	100	1	100	100	1	100	100	1	100	100	1	100	100	1	98.4	100	1	100	100	1	100	100	1	100	100	1	99.9	100	1	97	100	1	98.3	100	1	100	100	1	100	100	1
CRR045928	1	100	100	1	100	100	1	100	100	1	100	100	1	100	100	1	100	100	1	100	100	1	98.4	100	1	100	100	1	100	100	1	100	100	1	99.9	100	1	97	100	1	98.3	100	1	100	100	1	100	100	1
CRR045929	1	100	100	1	100	100	1	100	100	1	100	100	1	100	100	1	100	100	1	100	100	1	98.4	100	1	100	100	1	100	100	1	100	100	1	99.9	100	1	97	100	1	98.2	100	1	100	100	1	100	100	1
CRR045930	1	100	100	1	100	100	1	100	100	1	100	100	1	100	100	1	100	100	1	100	100	1	98.4	100	1	100	100	1	100	100	1	100	100	1	99.9	100	1	97	100	1	98.2	100	1	100	100	1	100	100	1
CRR045931	1	100	100	1	100	100	1	100	100	1	100	100	1	100	100	1	100	100	1	100	100	1	98.4	100	1	100	100	1	100	100	1	100	100	1	99.9	100	1	97	100	1	98.3	100	1	100	100	1	100	100	1
CRR045935	1	100	100	1	100	100	1	100	100	1	100	100	1	100	100	1	100	100	1	100	100	1	98.4	100	1	100	100	1	100	100	1	100	100	1	99.9	100	1	97	100	1	98.3	100	1	100	100	1	100	100	1
CRR045936	1	100	100	1	100	100	1	100	100	1	100	100	1	100	100	1	100	100	1	100	100	1	98.4	100	1	100	100	1	100	100	1	100	100	1	99.9	100	1	97	100	1	98.2	100	1	100	100	1	100	100	1
CRR045937	1	100	100	1	100	100	1	100	100	1	100	100	1	100	100	1	100	100	1	100	100	1	98.4	100	1	100	100	1	100	100	1	100	100	1	99.9	100	1	97	100	1	98.2	100	1	100	100	1	100	100	1
CRR045938	1	100	100	1	100	100	1	100	100	1	100	100	1	100	100	1	100	100	1	100	100	1	98.4	100	1	100	100	1	100	100	1	100	100	1	99.9	100	1	97	100	1	98.2	100	1	100	100	1	100	100	1
CRR045939	1	100	100	1	100	100	1	100	100	1	100	100	1	100	100	1	100	100	1	100	100	1	98.4	100	1	100	100	1	100	100	1	100	100	1	99.9	100	1	97	100	1	98.2	100	1	100	100	1	100	100	1
CRR045940	1	100	100	1	100	100	1	100	100	1	100	100	1	100	100	1	100	100	1	100	100	1	98.4	100	1	100	100	1	100	100	1	100	100	1	99.9	100	1	97	100	1	98.2	100	1	100	100	1	100	100	1
CRR045943	1	100	100	1	100	100	1	100	100	1	100	100	1	100	100	1	100	100	1	100	100	1	98.4	100	1	100	100	1	100	100	1	100	100	1	99.9	100	1	97	100	1	98.2	100	1	100	100	1	100	100	1
CRR045944	1	100	100	1	100	100	1	100	100	1	100	100	1	100	100	1	100	100	1	100	100	1	98.4	100	1	100	100	1	100	100	1	100	100	1	99.9	100	1	97	100	1	98.2	100	1	100	100	1	100	100	1
CRR045945	1	100	100	1	100	100	1	100	100	1	100	100	1	100	100	1	100	100	1	100	100	1	98.4	100	1	100	100	1	100	100	1	100	100	1	99.9	100	1	97	100	1	98.2	100	1	100	100	1	100	100	1
CRR045946	1	100	100	1	100	100	1	100	100	1	100	100	1	100	100	1	100	100	1	100	100	1	98.4	100	1	100	100	1	100	100	1	100	100	1	99.9	100	1	97	100	1	98.3	100	1	100	100	1	100	100	1
CRR045948	1	100	100	1	100	100	1	100	100	1	100	100	1	100	100	1	100	100	1	100	100	1	98.4	100	1	100	100	1	100	100	1	100	100	1	99.9	100	1	97	100	1	98.3	100	1	100	100	1	100	100	1
CRR045949	1	100	100	1	100	100	1	100	100	1	100	100	1	100	100	1	100	100	1	100	100	1	98.4	100	1	100	100	1	100	100	1	100	100	1	99.9	100	1	97	100	1	98.2	100	1	100	100	1	100	100	1
CRR045950	1	100	100	1	100	100	1	100	100	1	100	100	1	100	100	1	100	100	1	100	100	1	98.4	100	1	100	100	1	100	100	1	100	100	1	99.9	100	1	97	100	1	98.3	100	1	100	100	1	100	100	1
CRR045951	1	100	100	1	100	100	1	100	100	1	100	100	1	100	100	1	100	100	1	100	100	1	98.4	100	1	100	100	1	100	100	1	100	100	1	99.9	100	1	97	100	1	98.3	100	1	100	100	1	100	100	1
CRR045953	1	100	100	1	100	100	1	100	100	1	100	100	1	100	100	1	100	100	1	100	100	1	98.4	100	1	100	100	1	100	100	1	100	100	1	99.9	100	1	97	100	1	98.2	100	1	100	100	1	100	100	1
CRR045955	1	100	100	1	100	100	1	100	100	1	100	100	1	100	100	1	100	100	1	100	100	1	98.4	100	1	100	100	1	100	100	1	100	100	1	99.9	100	1	97	100	1	98.2	100	1	100	100	1	100	100	1
CRR045957	1	100	100	1	100	100	1	100	100	1	100	100	1	100	100	1	100	100	1	100	100	1	98.4	100	1	100	100	1	100	100	1	100	100	1	99.9	100	1	97	100	1	98.2	100	1	100	100	1	100	100	1
CRR045958	1	100	100	1	100	100	1	100	100	1	100	100	1	100	100	1	100	100	1	100	100	1	98.4	100	1	100	100	1	100	100	1	100	100	1	99.9	100	1	97	100	1	98.2	100	1	100	100	1	100	100	1
CRR045959	1	100	100	1	100	100	1	100	100	1	100	100	1	100	100	1	100	100	1	100	100	1	98.4	100	1	100	100	1	100	100	1	100	100	1	99.9	100	1	97	100	1	98.2	100	1	100	100	1	100	100	1
CRR045961	1	100	100	1	100	100	1	100	100	1	100	100	1	100	100	1	100	100	1	100	100	1	98.4	100	1	100	100	1	100	100	1	100	100	1	99.9	100	1	97	100	1	98.2	100	1	100	100	1	100	100	1
CRR045962	1	100	100	1	100	100	1	100	100	1	100	100	1	100	100	1	100	100	1	100	100	1	98.4	100	1	100	100	1	100	100	1	100	100	1	99.9	100	1	97	100	1	98.2	100	1	100	100	1	100	100	1
CRR045964	1	100	100	1	100	100	1	100	100	1	100	100	1	100	100	1	100	100	1	100	100	1	98.4	100	1	100	100	1	100	100	1	100	100	1	99.9	100	1	97	100	1	98.2	100	1	100	100	1	100	100	1
CRR045965	1	100	100	1	100	100	1	100	100	1	100	100	1	100	100	1	100	100	1	100	100	1	98.4	100	1	100	100	1	100	100	1	100	100	1	99.9	100	1	97	100	1	98.2	100	1	100	100	1	100	100	1
CRR045969	1	100	100	1	100	100	1	100	100	1	100	100	1	100	100	1	100	100	1	100	100	1	98.4	100	1	100	100	1	100	100	1	100	100	1	99.9	100	1	97	100	1	98.2	100	1	100	100	1	100	100	1
CRR045970	1	100	100	1	100	100	1	100	100	1	100	100	1	100	100	1	100	100	1	100	100	1	98.4	100	1	100	100	1	100	100	1	100	100	1	99.9	100	1	97	100	1	98.2	100	1	100	100	1	100	100	1
CRR045971	1	100	100	1	100	100	1	100	100	1	100	100	1	100	100	1	100	100	1	100	100	1	98.4	100	1	100	100	1	100	100	1	100	100	1	99.9	100	1	97	100	1	98.2	100	1	100	100	1	100	100	1
CRR045972	1	100	100	1	100	100	1	100	100	1	100	100	1	100	100	1	100	100	1	100	100	1	98.4	100	1	100	100	1	100	100	1	100	100	1	99.9	100	1	97	100	1	98.3	100	1	100	100	1	100	100	1
CRR045974	1	100	100	1	100	100	1	100	100	1	100	100	1	100	100	1	100	100	1	100	100	1	98.4	100	1	100	100	1	100	100	1	100	100	1	99.9	100	1	97	100	1	98.2	100	1	100	100	1	100	100	1
CRR045977	1	100	100	1	100	100	1	100	100	1	100	100	1	100	100	1	100	100	1	100	100	1	98.4	100	1	100	100	1	100	100	1	100	100	1	99.9	100	1	97	100	1	98.3	100	1	100	100	1	100	100	1
CRR045978	1	100	100	1	100	100	1	100	100	1	100	100	1	100	100	1	100	100	1	100	100	1	98.4	100	1	100	100	1	100	100	1	100	100	1	99.9	100	1	97	100	1	98.2	100	1	100	100	1	100	100	1
CRR045979	1	100	100	1	100	100	1	100	100	1	100	100	1	100	100	1	100	100	1	100	100	1	98.4	100	1	100	100	1	100	100	1	100	100	1	99.9	100	1	97	100	1	98.2	100	1	100	100	1	100	100	1
CRR045981	1	100	100	1	100	100	1	100	100	1	100	100	1	100	100	1	100	100	1	100	100	1	98.4	100	1	100	100	1	100	100	1	100	100	1	99.9	100	1	97	100	1	98.2	100	1	100	100	1	100	100	1
CRR045982	1	100	100	1	100	100	1	100	100	1	100	100	1	100	100	1	100	100	1	100	100	1	98.4	100	1	100	100	1	100	100	1	100	100	1	99.9	100	1	97	100	1	98.3	100	1	100	100	1	100	100	1
CRR045985	1	100	100	1	100	100	1	100	100	1	100	100	1	100	100	1	100	100	1	100	100	1	98.4	100	1	100	100	1	100	100	1	100	100	1	99.9	100	1	97	100	1	98.2	100	1	100	100	1	100	100	1
CRR045986	1	100	100	1	100	100	1	100	100	1	100	100	1	100	100	1	100	100	1	100	100	1	98.4	100	1	100	100	1	100	100	1	100	100	1	99.9	100	1	97	100	1	98.3	100	1	100	100	1	100	100	1
CRR045990	1	100	100	1	100	100	1	100	100	1	100	100	1	100	100	1	100	100	1	100	100	1	98.4	100	1	100	100	1	100	100	1	100	100	1	99.9	100	1	97	100	1	98.2	100	1	100	100	1	100	100	1
CRR045991	1	100	100	1	100	100	1	100	100	1	100	100	1	100	100	1	100	100	1	100	100	1	98.4	100	1	100	100	1	100	100	1	100	100	1	99.9	100	1	97	100	1	98.2	100	1	100	100	1	100	100	1
CRR045992	1	100	100	1	100	100	1	100	100	1	100	100	1	100	100	1	100	100	1	100	100	1	98.4	100	1	100	100	1	100	100	1	100	100	1	99.9	100	1	97	100	1	98.2	100	1	100	100	1	100	100	1
CRR045993	1	100	100	1	100	100	1	100	100	1	100	100	1	100	100	1	100	100	1	100	100	1	98.4	100	1	100	100	1	100	100	1	100	100	1	99.9	100	1	97	100	1	98.2	100	1	100	100	1	100	100	1
CRR045994	1	100	100	1	100	100	1	100	100	1	100	100	1	100	100	1	100	100	1	100	100	1	98.4	100	1	100	100	1	100	100	1	100	100	1	99.9	100	1	97	100	1	98.3	100	1	100	100	1	100	100	1
CRR045995	1	100	100	1	100	100	1	100	100	1	100	100	1	100	100	1	100	100	1	100	100	1	98.4	100	1	100	100	1	100	100	1	100	100	1	99.9	100	1	97	100	1	98.2	100	1	100	100	1	100	100	1
CRR045997	1	100	100	1	100	100	1	100	100	1	100	100	1	100	100	1	100	100	1	100	100	1	98.4	100	1	100	100	1	100	100	1	100	100	1	99.9	100	1	97	100	1	98.2	100	1	100	100	1	100	100	1
CRR045998	1	100	100	1	100	100	1	100	100	1	100	100	1	100	100	1	100	100	1	100	100	1	98.4	100	1	100	100	1	100	100	1	100	100	1	99.9	100	1	97	100	1	98.2	100	1	100	100	1	100	100	1
CRR046002	1	100	100	1	100	100	1	100	100	1	100	100	1	100	100	1	100	100	1	100	100	1	98.4	100	1	100	100	1	100	100	1	100	100	1	99.9	100	1	97	100	1	98.2	100	1	100	100	1	100	100	1
CRR046006	1	100	100	1	100	100	1	100	100	1	100	100	1	100	100	1	100	100	1	100	100	1	98.4	100	1	100	100	1	100	100	1	100	100	1	99.9	100	1	97	100	1	98.2	100	1	100	100	1	100	100	1
CRR046008	1	100	100	1	100	100	1	100	100	1	100	100	1	100	100	1	100	100	1	100	100	1	98.4	100	1	100	100	1	100	100	1	100	100	1	99.9	100	1	97	100	1	98.2	100	1	100	100	1	100	100	1
CRR046011	1	100	100	1	100	100	1	100	100	1	100	100	1	100	100	1	100	100	1	100	100	1	98.4	100	1	100	100	1	100	100	1	100	100	1	99.9	100	1	97	100	1	98.2	100	1	100	100	1	100	100	1
CRR046012	1	100	100	1	100	100	1	100	100	1	100	100	1	100	100	1	100	100	1	100	100	1	98.4	100	1	100	100	1	100	100	1	100	100	1	99.9	100	1	97	100	1	98.2	100	1	100	100	1	100	100	1
CRR046013	1	100	100	1	100	100	1	100	100	1	100	100	1	100	100	1	100	100	1	100	100	1	98.4	100	1	100	100	1	100	100	1	100	100	1	99.9	100	1	97	100	1	98.2	100	1	100	100	1	100	100	1
CRR046014	1	100	100	1	100	100	1	100	100	1	100	100	1	100	100	1	100	100	1	100	100	1	98.4	100	1	100	100	1	100	100	1	100	100	1	99.9	100	1	97	100	1	98.2	100	1	100	100	1	100	100	1
CRR046016	1	100	100	1	100	100	1	100	100	1	100	100	1	100	100	1	100	100	1	100	100	1	98.4	100	1	100	100	1	100	100	1	100	100	1	99.9	100	1	97	100	1	98.2	100	1	100	100	1	100	100	1
CRR046018	1	100	100	1	100	100	1	100	100	1	100	100	1	100	100	1	100	100	1	100	100	1	98.4	100	1	100	100	1	100	100	1	100	100	1	99.9	100	1	97	100	1	98.2	100	1	100	100	1	100	100	1
CRR046021	1	100	100	1	100	100	1	100	100	1	100	100	1	100	100	1	100	100	1	100	100	1	98.4	100	1	100	100	1	100	100	1	100	100	1	99.9	100	1	97	100	1	98.2	100	1	100	100	1	100	100	1
CRR046022	1	100	100	1	100	100	1	100	100	1	100	100	1	100	100	1	100	100	1	100	100	1	98.4	100	1	100	100	1	100	100	1	100	100	1	99.9	100	1	97	100	1	98.2	100	1	100	100	1	100	100	1
CRR046023	1	100	100	1	100	100	1	100	100	1	100	100	1	100	100	1	100	100	1	100	100	1	98.4	100	1	100	100	1	100	100	1	100	100	1	99.9	100	1	97	100	1	98.2	100	1	100	100	1	100	100	1
CRR046024	1	100	100	1	100	100	1	100	100	1	100	100	1	100	100	1	100	100	1	100	100	1	98.4	100	1	100	100	1	100	100	1	100	100	1	99.9	100	1	97	100	1	98.3	100	1	100	100	1	100	100	1
CRR046025	1	100	100	1	100	100	1	100	100	1	100	100	1	100	100	1	100	100	1	100	100	1	98.4	100	1	100	100	1	100	100	1	100	100	1	99.9	100	1	97	100	1	98.2	100	1	100	100	1	100	100	1
CRR046026	1	100	100	1	100	100	1	100	100	1	100	100	1	100	100	1	100	100	1	100	100	1	98.4	100	1	100	100	1	100	100	1	100	100	1	99.9	100	1	97	100	1	98.3	100	1	100	100	1	100	100	1
CRR046027	1	100	100	1	100	100	1	100	100	1	100	100	1	100	100	1	100	100	1	100	100	1	98.4	100	1	100	100	1	100	100	1	100	100	1	99.9	100	1	97	100	1	98.3	100	1	100	100	1	100	100	1
CRR046029	1	100	100	1	100	100	1	100	100	1	100	100	1	100	100	1	100	100	1	100	100	1	98.4	100	1	100	100	1	100	100	1	100	100	1	99.9	100	1	97	100	1	98.2	100	1	100	100	1	100	100	1
CRR046030	1	100	100	1	100	100	1	100	100	1	100	100	1	100	100	1	100	100	1	100	100	1	98.4	100	1	100	100	1	100	100	1	100	100	1	99.9	100	1	97	100	1	98.2	100	1	100	100	1	100	100	1
CRR046031	1	100	100	1	100	100	1	100	100	1	100	100	1	100	100	1	100	100	1	100	100	1	98.4	100	1	100	100	1	100	100	1	100	100	1	99.9	100	1	97	100	1	98.2	100	1	100	100	1	100	100	1
CRR046032	1	100	100	1	100	100	1	100	100	1	100	100	1	100	100	1	100	100	1	100	100	1	98.4	100	1	100	100	1	100	100	1	100	100	1	99.9	100	1	97	100	1	98.2	100	1	100	100	1	100	100	1
CRR046033	1	100	100	1	100	100	1	100	100	1	100	100	1	100	100	1	100	100	1	100	100	1	98.4	100	1	100	100	1	100	100	1	100	100	1	99.9	100	1	97	100	1	98.2	100	1	100	100	1	100	100	1
CRR046034	1	100	100	1	100	100	1	100	100	1	100	100	1	100	100	1	100	100	1	100	100	1	98.4	100	1	100	100	1	100	100	1	100	100	1	99.9	100	1	97	100	1	98.2	100	1	100	100	1	100	100	1
R4155	1	100	100	1	100	100	1	100	100	1	100	100	1	100	100	1	100	100	1	100	100	1	98.4	100	1	100	100	1	100	100	1	100	100	1	99.9	100	1	97	100	1	98.2	100	1	100	100	1	100	100	1
R4156	1	100	100	1	100	100	1	100	100	1	100	100	1	100	100	1	100	100	1	100	100	1	98.4	100	1	100	100	1	100	100	1	100	100	1	99.9	100	1	97	100	1	98.2	100	1	100	100	1	100	100	1
R4157	1	100	100	1	100	100	1	100	100	1	100	100	1	100	100	1	100	100	1	100	100	1	98.4	100	1	100	100	1	100	100	1	100	100	1	99.9	100	1	97	100	1	98.2	100	1	100	100	1	100	100	1
R4158	1	100	100	1	100	100	1	100	100	1	100	100	1	100	100	1	100	100	1	100	100	1	98.4	100	1	100	100	1	100	100	1	100	100	1	99.9	100	1	97	100	1	98.2	100	1	100	100	1	100	100	1
R4159	1	100	100	1	100	100	1	100	100	1	100	100	1	100	100	1	100	100	1	100	100	1	98.4	100	1	100	100	1	100	100	1	100	100	1	99.9	100	1	97	100	1	98.2	100	1	100	100	1	100	100	1
R4160	1	100	100	1	100	100	1	100	100	1	100	100	1	100	100	1	100	100	1	100	100	1	98.4	100	1	100	100	1	100	100	1	100	100	1	99.9	100	1	97	100	1	98.2	100	1	100	100	1	100	100	1
R4161	1	100	100	1	100	100	1	100	100	1	100	100	1	100	100	1	100	100	1	100	100	1	98.4	100	1	100	100	1	100	100	1	100	100	1	99.9	100	1	97	100	1	98.2	100	1	100	100	1	100	100	1
R4163	1	100	100	1	100	100	1	100	100	1	100	100	1	100	100	1	100	100	1	100	100	1	98.4	100	1	100	100	1	100	100	1	100	100	1	99.9	100	1	97	100	1	98.2	100	1	100	100	1	100	100	1
R4165	1	100	100	1	100	100	1	100	100	1	100	100	1	100	100	1	100	100	1	100	100	1	98.4	100	1	100	100	1	100	100	1	100	100	1	99.9	100	1	97	100	1	98.2	100	1	100	100	1	100	100	1
R4167	1	100	100	1	100	100	1	100	100	1	100	100	1	100	100	1	100	100	1	100	100	1	98.4	100	1	100	100	1	100	100	1	100	100	1	99.9	100	1	97	100	1	98.3	100	1	100	100	1	100	100	1
R4170	1	100	100	1	100	100	1	100	100	1	100	100	1	100	100	1	100	100	1	100	100	1	98.4	100	1	100	100	1	100	100	1	100	100	1	99.9	100	1	97	100	1	98.2	100	1	100	100	1	100	100	1
R4174	1	100	100	1	100	100	1	100	100	1	100	100	1	100	100	1	100	100	1	100	100	1	98.4	100	1	100	100	1	100	100	1	100	100	1	99.9	100	1	97	100	1	98.2	100	1	100	100	1	100	100	1
R4176	1	100	100	1	100	100	1	100	100	1	100	100	1	100	100	1	100	100	1	100	100	1	98.4	100	1	100	100	1	100	100	1	100	100	1	99.9	100	1	97	100	1	98.2	100	1	100	100	1	100	100	1
R4177	1	100	100	1	100	100	1	100	100	1	100	100	1	100	100	1	100	100	1	100	100	1	98.4	100	1	100	100	1	100	100	1	100	100	1	99.9	100	1	97	100	1	98.3	100	1	100	100	1	100	100	1
R4180	1	100	100	1	100	100	1	100	100	1	100	100	1	100	100	1	100	100	1	100	100	1	98.4	100	1	100	100	1	100	100	1	100	100	1	99.9	100	1	97	100	1	98.3	100	1	100	100	1	100	100	1
R4181	1	100	100	1	100	100	1	100	100	1	100	100	1	100	100	1	100	100	1	100	100	1	98.4	100	1	100	100	1	100	100	1	100	100	1	99.9	100	1	97	100	1	98.3	100	1	100	100	1	100	100	1
R4182	1	100	100	1	100	100	1	100	100	1	100	100	1	100	100	1	100	100	1	100	100	1	98.4	100	1	100	100	1	100	100	1	100	100	1	99.9	100	1	97	100	1	98.2	100	1	100	100	1	100	100	1
R4183	1	100	100	1	100	100	1	100	100	1	100	100	1	100	100	1	100	100	1	100	100	1	98.4	100	1	100	100	1	100	100	1	100	100	1	99.9	100	1	97	100	1	98.3	100	1	100	100	1	100	100	1
R4185	1	100	100	1	100	100	1	100	100	1	100	100	1	100	100	1	100	100	1	100	100	1	98.4	100	1	100	100	1	100	100	1	100	100	1	99.9	100	1	97	100	1	98.2	100	1	100	100	1	100	100	1
R4187	1	100	100	1	100	100	1	100	100	1	100	100	1	100	100	1	100	100	1	100	100	1	98.4	100	1	100	100	1	100	100	1	100	100	1	99.9	100	1	97	100	1	98.3	100	1	100	100	1	100	100	1
R4190	1	100	100	1	100	100	1	100	100	1	100	100	1	100	100	1	100	100	1	100	100	1	98.4	100	1	100	100	1	100	100	1	100	100	1	99.9	100	1	97	100	1	98.3	100	1	100	100	1	100	100	1
R4192	1	100	100	1	100	100	1	100	100	1	100	100	1	100	100	1	100	100	1	100	100	1	98.4	100	1	100	100	1	100	100	1	100	100	1	99.9	100	1	97	100	1	98.2	100	1	100	100	1	100	100	1
R4194	1	100	100	1	100	100	1	100	100	1	100	100	1	100	100	1	100	100	1	100	100	1	98.4	100	1	100	100	1	100	100	1	100	100	1	99.9	100	1	97	100	1	98.2	100	1	100	100	1	100	100	1
R4195	1	100	100	1	100	100	1	100	100	1	100	100	1	100	100	1	100	100	1	100	100	1	98.4	100	1	100	100	1	100	100	1	100	100	1	99.9	100	1	97	100	1	98.3	100	1	100	100	1	100	100	1
R4197	1	100	100	1	100	100	1	100	100	1	100	100	1	100	100	1	100	100	1	100	100	1	98.4	100	1	100	100	1	100	100	1	100	100	1	99.9	100	1	97	100	1	98.3	100	1	100	100	1	100	100	1
R4198	1	100	100	1	100	100	1	100	100	1	100	100	1	100	100	1	100	100	1	100	100	1	98.4	100	1	100	100	1	100	100	1	100	100	1	99.9	100	1	97	100	1	98.3	100	1	100	100	1	100	100	1
R4203	1	100	100	1	100	100	1	100	100	1	100	100	1	100	100	1	100	100	1	100	100	1	98.4	100	1	100	100	1	100	100	1	100	100	1	99.9	100	1	97	100	1	98.2	100	1	100	100	1	100	100	1
R4204	1	100	100	1	100	100	1	100	100	1	100	100	1	100	100	1	100	100	1	100	100	1	98.4	100	1	100	100	1	100	100	1	100	100	1	99.9	100	1	97	100	1	98.3	100	1	100	100	1	100	100	1
R4205	1	100	100	1	100	100	1	100	100	1	100	100	1	100	100	1	100	100	1	100	100	1	98.4	100	1	100	100	1	100	100	1	100	100	1	99.9	100	1	97	100	1	98.2	100	1	100	100	1	100	100	1
R4206	1	100	100	1	100	100	1	100	100	1	100	100	1	100	100	1	100	100	1	100	100	1	98.4	100	1	100	100	1	100	100	1	100	100	1	99.9	100	1	97	100	1	98.2	100	1	100	100	1	100	100	1
R4207	1	100	100	1	100	100	1	100	100	1	100	100	1	100	100	1	100	100	1	100	100	1	98.4	100	1	100	100	1	100	100	1	100	100	1	99.9	100	1	97	100	1	98.2	100	1	100	100	1	100	100	1
R4208	1	100	100	1	100	100	1	100	100	1	100	100	1	100	100	1	100	100	1	100	100	1	98.4	100	1	100	100	1	100	100	1	100	100	1	99.9	100	1	97	100	1	98.2	100	1	100	100	1	100	100	1
R4209	1	100	100	1	100	100	1	100	100	1	100	100	1	100	100	1	100	100	1	100	100	1	98.4	100	1	100	100	1	100	100	1	100	100	1	99.9	100	1	97	100	1	98.2	100	1	100	100	1	100	100	1
R4210	1	100	100	1	100	100	1	100	100	1	100	100	1	100	100	1	100	100	1	100	100	1	98.4	100	1	100	100	1	100	100	1	100	100	1	99.9	100	1	97	100	1	98.3	100	1	100	100	1	100	100	1
R4211	1	100	100	1	100	100	1	100	100	1	100	100	1	100	100	1	100	100	1	100	100	1	98.4	100	1	100	100	1	100	100	1	100	100	1	99.9	100	1	97	100	1	98.2	100	1	100	100	1	100	100	1
R4213	1	100	100	1	100	100	1	100	100	1	100	100	1	100	100	1	100	100	1	100	100	1	98.4	100	1	100	100	1	100	100	1	100	100	1	99.9	100	1	97	100	1	98.2	100	1	100	100	1	100	100	1
R4214	1	100	100	1	100	100	1	100	100	1	100	100	1	100	100	1	100	100	1	100	100	1	98.4	100	1	100	100	1	100	100	1	100	100	1	99.9	100	1	97	100	1	98.2	100	1	100	100	1	100	100	1
R4215	1	100	100	1	100	100	1	100	100	1	100	100	1	100	100	1	100	100	1	100	100	1	98.4	100	1	100	100	1	100	100	1	100	100	1	99.9	100	1	97	100	1	98.2	100	1	100	100	1	100	100	1
R4216	1	100	100	1	100	100	1	100	100	1	100	100	1	100	100	1	100	100	1	100	100	1	98.4	100	1	100	100	1	100	100	1	100	100	1	99.9	100	1	97	100	1	98.3	100	1	100	100	1	100	100	1
R4217	1	100	100	1	100	100	1	100	100	1	100	100	1	100	100	1	100	100	1	100	100	1	98.4	100	1	100	100	1	100	100	1	100	100	1	99.9	100	1	97	100	1	98.2	100	1	100	100	1	100	100	1
R4218	1	100	100	1	100	100	1	100	100	1	100	100	1	100	100	1	100	100	1	100	100	1	98.4	100	1	100	100	1	100	100	1	100	100	1	99.9	100	1	97	100	1	98.2	100	1	100	100	1	100	100	1
R4219	1	100	100	1	100	100	1	100	100	1	100	100	1	100	100	1	100	100	1	100	100	1	98.4	100	1	100	100	1	100	100	1	100	100	1	99.9	100	1	97	100	1	98.2	100	1	100	100	1	100	100	1
R4220	1	100	100	1	100	100	1	100	100	1	100	100	1	100	100	1	100	100	1	100	100	1	98.4	100	1	100	100	1	100	100	1	100	100	1	99.9	100	1	97	100	1	98.2	100	1	100	100	1	100	100	1
R4221	1	100	100	1	100	100	1	100	100	1	100	100	1	100	100	1	100	100	1	100	100	1	98.4	100	1	100	100	1	100	100	1	100	100	1	99.9	100	1	97	100	1	98.2	100	1	100	100	1	100	100	1
R4223	1	100	100	1	100	100	1	100	100	1	100	100	1	100	100	1	100	100	1	100	100	1	98.4	100	1	100	100	1	100	100	1	100	100	1	99.9	100	1	97	100	1	98.2	100	1	100	100	1	100	100	1
R4224	1	100	100	1	100	100	1	100	100	1	100	100	1	100	100	1	100	100	1	100	100	1	98.4	100	1	100	100	1	100	100	1	100	100	1	99.9	100	1	97	100	1	98.2	100	1	100	100	1	100	100	1
R4225	1	100	100	1	100	100	1	100	100	1	100	100	1	100	100	1	100	100	1	100	100	1	98.4	100	1	100	100	1	100	100	1	100	100	1	99.9	100	1	97	100	1	98.3	100	1	100	100	1	100	100	1
R4226	1	100	100	1	100	100	1	100	100	1	100	100	1	100	100	1	100	100	1	100	100	1	98.4	100	1	100	100	1	100	100	1	100	100	1	99.9	100	1	97	100	1	98.2	100	1	100	100	1	100	100	1
R4227	1	100	100	1	100	100	1	100	100	1	100	100	1	100	100	1	100	100	1	100	100	1	98.4	100	1	100	100	1	100	100	1	100	100	1	99.9	100	1	97	100	1	98.2	100	1	100	100	1	100	100	1
R4228	1	100	100	1	100	100	1	100	100	1	100	100	1	100	100	1	100	100	1	100	100	1	98.4	100	1	100	100	1	100	100	1	100	100	1	99.9	100	1	97	100	1	98.2	100	1	100	100	1	100	100	1
R4229	1	100	100	1	100	100	1	100	100	1	100	100	1	100	100	1	100	100	1	100	100	1	98.4	100	1	100	100	1	100	100	1	100	100	1	99.9	100	1	97	100	1	98.2	100	1	100	100	1	100	100	1
R4230	1	100	100	1	100	100	1	100	100	1	100	100	1	100	100	1	100	100	1	100	100	1	98.4	100	1	100	100	1	100	100	1	100	100	1	99.9	100	1	97	100	1	98.2	100	1	100	100	1	100	100	1
R4231	1	100	100	1	100	100	1	100	100	1	100	100	1	100	100	1	100	100	1	100	100	1	98.4	100	1	100	100	1	100	100	1	100	100	1	99.9	100	1	97	100	1	98.2	100	1	100	100	1	100	100	1
R4232	1	100	100	1	100	100	1	100	100	1	100	100	1	100	100	1	100	100	1	100	100	1	98.4	100	1	100	100	1	100	100	1	100	100	1	99.9	100	1	97	100	1	98.3	100	1	100	100	1	100	100	1
R4233	1	100	100	1	100	100	1	100	100	1	100	100	1	100	100	1	100	100	1	100	100	1	98.4	100	1	100	100	1	100	100	1	100	100	1	99.9	100	1	97	100	1	98.2	100	1	100	100	1	100	100	1
R4234	1	100	100	1	100	100	1	100	100	1	100	100	1	100	100	1	100	100	1	100	100	1	98.4	100	1	100	100	1	100	100	1	100	100	1	99.9	100	1	97	100	1	98.2	100	1	100	100	1	100	100	1
R4235	1	100	100	1	100	100	1	100	100	1	100	100	1	100	100	1	100	100	1	100	100	1	98.4	100	1	100	100	1	100	100	1	100	100	1	99.9	100	1	97	100	1	98.2	100	1	100	100	1	100	100	1
R4236	1	100	100	1	100	100	1	100	100	1	100	100	1	100	100	1	100	100	1	100	100	1	98.4	100	1	100	100	1	100	100	1	100	100	1	99.9	100	1	97	100	1	98.3	100	1	100	100	1	100	100	1
R4237	1	100	100	1	100	100	1	100	100	1	100	100	1	100	100	1	100	100	1	100	100	1	98.4	100	1	100	100	1	100	100	1	100	100	1	99.9	100	1	97	100	1	98.2	100	1	100	100	1	100	100	1
R4238	1	100	100	1	100	100	1	100	100	1	100	100	1	100	100	1	100	100	1	100	100	1	98.4	100	1	100	100	1	100	100	1	100	100	1	99.9	100	1	97	100	1	98.2	100	1	100	100	1	100	100	1
R4239	1	100	100	1	100	100	1	100	100	1	100	100	1	100	100	1	100	100	1	100	100	1	98.4	100	1	100	100	1	100	100	1	100	100	1	99.9	100	1	97	100	1	98.2	100	1	100	100	1	100	100	1
R4240	1	100	100	1	100	100	1	100	100	1	100	100	1	100	100	1	100	100	1	100	100	1	98.4	100	1	100	100	1	100	100	1	100	100	1	99.9	100	1	97	100	1	98.2	100	1	100	100	1	100	100	1
R4241	1	100	100	1	100	100	1	100	100	1	100	100	1	100	100	1	100	100	1	100	100	1	98.4	100	1	100	100	1	100	100	1	100	100	1	99.9	100	1	97	100	1	98.2	100	1	100	100	1	100	100	1
R4242	1	100	100	1	100	100	1	100	100	1	100	100	1	100	100	1	100	100	1	100	100	1	98.4	100	1	100	100	1	100	100	1	100	100	1	99.9	100	1	97	100	1	98.2	100	1	100	100	1	100	100	1
R4243	1	100	100	1	100	100	1	100	100	1	100	100	1	100	100	1	100	100	1	100	100	1	98.4	100	1	100	100	1	100	100	1	100	100	1	99.9	100	1	97	100	1	98.2	100	1	100	100	1	100	100	1
R4245	1	100	100	1	100	100	1	100	100	1	100	100	1	100	100	1	100	100	1	100	100	1	98.4	100	1	100	100	1	100	100	1	100	100	1	99.9	100	1	97	100	1	98.2	100	1	100	100	1	100	100	1
R4246	1	100	100	1	100	100	1	100	100	1	100	100	1	100	100	1	100	100	1	100	100	1	98.4	100	1	100	100	1	100	100	1	100	100	1	99.9	100	1	97	100	1	98.2	100	1	100	100	1	100	100	1
R4247	1	100	100	1	100	100	1	100	100	1	100	100	1	100	100	1	100	100	1	100	100	1	98.4	100	1	100	100	1	100	100	1	100	100	1	99.9	100	1	97	100	1	98.2	100	1	100	100	1	100	100	1
R4248	1	100	100	1	100	100	1	100	100	1	100	100	1	100	100	1	100	100	1	100	100	1	98.4	100	1	100	100	1	100	100	1	100	100	1	99.9	100	1	97	100	1	98.2	100	1	100	100	1	100	100	1
R4249	1	100	100	1	100	100	1	100	100	1	100	100	1	100	100	1	100	100	1	100	100	1	98.4	100	1	100	100	1	100	100	1	100	100	1	99.9	100	1	97	100	1	98.2	100	1	100	100	1	100	100	1
R4250	1	100	100	1	100	100	1	100	100	1	100	100	1	100	100	1	100	100	1	100	100	1	98.4	100	1	100	100	1	100	100	1	100	100	1	99.9	100	1	97	100	1	98.2	100	1	100	100	1	100	100	1
R4251	1	100	100	1	100	100	1	100	100	1	100	100	1	100	100	1	100	100	1	100	100	1	98.4	100	1	100	100	1	100	100	1	100	100	1	99.9	100	1	97	100	1	98.3	100	1	100	100	1	100	100	1
R4252	1	100	100	1	100	100	1	100	100	1	100	100	1	100	100	1	100	100	1	100	100	1	98.4	100	1	100	100	1	100	100	1	100	100	1	99.9	100	1	97	100	1	98.2	100	1	100	100	1	100	100	1
R4253	1	100	100	1	100	100	1	100	100	1	100	100	1	100	100	1	100	100	1	100	100	1	98.4	100	1	100	100	1	100	100	1	100	100	1	99.9	100	1	97	100	1	98.2	100	1	100	100	1	100	100	1
R4254	1	100	100	1	100	100	1	100	100	1	100	100	1	100	100	1	100	100	1	100	100	1	98.4	100	1	100	100	1	100	100	1	100	100	1	99.9	100	1	97	100	1	98.2	100	1	100	100	1	100	100	1
R4255	1	100	100	1	100	100	1	100	100	1	100	100	1	100	100	1	100	100	1	100	100	1	98.4	100	1	100	100	1	100	100	1	100	100	1	99.9	100	1	97	100	1	98.2	100	1	100	100	1	100	100	1
R4256	1	100	100	1	100	100	1	100	100	1	100	100	1	100	100	1	100	100	1	100	100	1	98.4	100	1	100	100	1	100	100	1	100	100	1	99.9	100	1	97	100	1	98.2	100	1	100	100	1	100	100	1
R4257	1	100	100	1	100	100	1	100	100	1	100	100	1	100	100	1	100	100	1	100	100	1	98.4	100	1	100	100	1	100	100	1	100	100	1	99.9	100	1	97	100	1	98.2	100	1	100	100	1	100	100	1
R4258	1	100	100	1	100	100	1	100	100	1	100	100	1	100	100	1	100	100	1	100	100	1	98.4	100	1	100	100	1	100	100	1	100	100	1	99.9	100	1	97	100	1	98.2	100	1	100	100	1	100	100	1
R4259	1	100	100	1	100	100	1	100	100	1	100	100	1	100	100	1	100	100	1	100	100	1	98.4	100	1	100	100	1	100	100	1	100	100	1	99.9	100	1	97	100	1	98.2	100	1	100	100	1	100	100	1
R4260	1	100	100	1	100	100	1	100	100	1	100	100	1	100	100	1	100	100	1	100	100	1	98.4	100	1	100	100	1	100	100	1	100	100	1	99.9	100	1	97	100	1	98.3	100	1	100	100	1	100	100	1
R4261	1	100	100	1	100	100	1	100	100	1	100	100	1	100	100	1	100	100	1	100	100	1	98.4	100	1	100	100	1	100	100	1	100	100	1	99.9	100	1	97	100	1	98.2	100	1	100	100	1	100	100	1
R4262	1	100	100	1	100	100	1	100	100	1	100	100	1	100	100	1	100	100	1	100	100	1	98.4	100	1	100	100	1	100	100	1	100	100	1	99.9	100	1	97	100	1	98.2	100	1	100	100	1	100	100	1
R4263	1	100	100	1	100	100	1	100	100	1	100	100	1	100	100	1	100	100	1	100	100	1	98.4	100	1	100	100	1	100	100	1	100	100	1	99.9	100	1	97	100	1	98.2	100	1	100	100	1	100	100	1
R4264	1	100	100	1	100	100	1	100	100	1	100	100	1	100	100	1	100	100	1	100	100	1	98.4	100	1	100	100	1	100	100	1	100	100	1	99.9	100	1	97	100	1	98.2	100	1	100	100	1	100	100	1
R4265	1	100	100	1	100	100	1	100	100	1	100	100	1	100	100	1	100	100	1	100	100	1	98.4	100	1	100	100	1	100	100	1	100	100	1	99.9	100	1	97	100	1	98.3	100	1	100	100	1	100	100	1
R4267	1	100	100	1	100	100	1	100	100	1	100	100	1	100	100	1	100	100	1	100	100	1	98.4	100	1	100	100	1	100	100	1	100	100	1	99.9	100	1	97	100	1	98.2	100	1	100	100	1	100	100	1
R4268	1	100	100	1	100	100	1	100	100	1	100	100	1	100	100	1	100	100	1	100	100	1	98.4	100	1	100	100	1	100	100	1	100	100	1	99.9	100	1	97	100	1	98.2	100	1	100	100	1	100	100	1
R4269	1	100	100	1	100	100	1	100	100	1	100	100	1	100	100	1	100	100	1	100	100	1	98.4	100	1	100	100	1	100	100	1	100	100	1	99.9	100	1	97	100	1	98.2	100	1	100	100	1	100	100	1
R4270	1	100	100	1	100	100	1	100	100	1	100	100	1	100	100	1	100	100	1	100	100	1	98.4	100	1	100	100	1	100	100	1	100	100	1	99.9	100	1	97	100	1	98.3	100	1	100	100	1	100	100	1
R4271	1	100	100	1	100	100	1	100	100	1	100	100	1	100	100	1	100	100	1	100	100	1	98.4	100	1	100	100	1	100	100	1	100	100	1	99.9	100	1	97	100	1	98.2	100	1	100	100	1	100	100	1
R4272	1	100	100	1	100	100	1	100	100	1	100	100	1	100	100	1	100	100	1	100	100	1	98.4	100	1	100	100	1	100	100	1	100	100	1	99.9	100	1	97	100	1	98.2	100	1	100	100	1	100	100	1
R4274	1	100	100	1	100	100	1	100	100	1	100	100	1	100	100	1	100	100	1	100	100	1	98.4	100	1	100	100	1	100	100	1	100	100	1	99.9	100	1	97	100	1	98.3	100	1	100	100	1	100	100	1
R4275	1	100	100	1	100	100	1	100	100	1	100	100	1	100	100	1	100	100	1	100	100	1	98.4	100	1	100	100	1	100	100	1	100	100	1	99.9	100	1	97	100	1	98.2	100	1	100	100	1	100	100	1
R4276	1	100	100	1	100	100	1	100	100	1	100	100	1	100	100	1	100	100	1	100	100	1	98.4	100	1	100	100	1	100	100	1	100	100	1	99.9	100	1	97	100	1	98.2	100	1	100	100	1	100	100	1
R4277	1	100	100	1	100	100	1	100	100	1	100	100	1	100	100	1	100	100	1	100	100	1	98.4	100	1	100	100	1	100	100	1	100	100	1	99.9	100	1	97	100	1	98.2	100	1	100	100	1	100	100	1
R4278	1	100	100	1	100	100	1	100	100	1	100	100	1	100	100	1	100	100	1	100	100	1	98.4	100	1	100	100	1	100	100	1	100	100	1	99.9	100	1	97	100	1	98.2	100	1	100	100	1	100	100	1
R4279	1	100	100	1	100	100	1	100	100	1	100	100	1	100	100	1	100	100	1	100	100	1	98.4	100	1	100	100	1	100	100	1	100	100	1	99.9	100	1	97	100	1	98.2	100	1	100	100	1	100	100	1
R4281	1	100	100	1	100	100	1	100	100	1	100	100	1	100	100	1	100	100	1	100	100	1	98.4	100	1	100	100	1	100	100	1	100	100	1	99.9	100	1	97	100	1	98.2	100	1	100	100	1	100	100	1
R4282	1	100	100	1	100	100	1	100	100	1	100	100	1	100	100	1	100	100	1	100	100	1	98.4	100	1	100	100	1	100	100	1	100	100	1	99.9	100	1	97	100	1	98.2	100	1	100	100	1	100	100	1
R4283	1	100	100	1	100	100	1	100	100	1	100	100	1	100	100	1	100	100	1	100	100	1	98.4	100	1	100	100	1	100	100	1	100	100	1	99.9	100	1	97	100	1	98.2	100	1	100	100	1	100	100	1
R4284	1	100	100	1	100	100	1	100	100	1	100	100	1	100	100	1	100	100	1	100	100	1	98.4	100	1	100	100	1	100	100	1	100	100	1	99.9	100	1	97	100	1	98.2	100	1	100	100	1	100	100	1
R4285	1	100	100	1	100	100	1	100	100	1	100	100	1	100	100	1	100	100	1	100	100	1	98.4	100	1	100	100	1	100	100	1	100	100	1	99.9	100	1	97	100	1	98.2	100	1	100	100	1	100	100	1
R4286	1	100	100	1	100	100	1	100	100	1	100	100	1	100	100	1	100	100	1	100	100	1	98.4	100	1	100	100	1	100	100	1	100	100	1	99.9	100	1	97	100	1	98.2	100	1	100	100	1	100	100	1
R4287	1	100	100	1	100	100	1	100	100	1	100	100	1	100	100	1	100	100	1	100	100	1	98.4	100	1	100	100	1	100	100	1	100	100	1	99.9	100	1	97	100	1	98.2	100	1	100	100	1	100	100	1
R4288	1	100	100	1	100	100	1	100	100	1	100	100	1	100	100	1	100	100	1	100	100	1	98.4	100	1	100	100	1	100	100	1	100	100	1	99.9	100	1	97	100	1	98.2	100	1	100	100	1	100	100	1
R4289	1	100	100	1	100	100	1	100	100	1	100	100	1	100	100	1	100	100	1	100	100	1	98.4	100	1	100	100	1	100	100	1	100	100	1	99.9	100	1	97	100	1	98.2	100	1	100	100	1	100	100	1
R4290	1	100	100	1	100	100	1	100	100	1	100	100	1	100	100	1	100	100	1	100	100	1	98.4	100	1	100	100	1	100	100	1	100	100	1	99.9	100	1	97	100	1	98.2	100	1	100	100	1	100	100	1
R4291	1	100	100	1	100	100	1	100	100	1	100	100	1	100	100	1	100	100	1	100	100	1	98.4	100	1	100	100	1	100	100	1	100	100	1	99.9	100	1	97	100	1	98.2	100	1	100	100	1	100	100	1
R4292	1	100	100	1	100	100	1	100	100	1	100	100	1	100	100	1	100	100	1	100	100	1	98.4	100	1	100	100	1	100	100	1	100	100	1	99.9	100	1	97	100	1	98.2	100	1	100	100	1	100	100	1
R4293	1	100	100	1	100	100	1	100	100	1	100	100	1	100	100	1	100	100	1	100	100	1	98.4	100	1	100	100	1	100	100	1	100	100	1	99.9	100	1	97	100	1	98.2	100	1	100	100	1	100	100	1
R4298	1	100	100	1	100	100	1	100	100	1	100	100	1	100	100	1	100	100	1	100	100	1	98.4	100	1	100	100	1	100	100	1	100	100	1	99.9	100	1	97	100	1	98.2	100	1	100	100	1	100	100	1
R4300	1	100	100	1	100	100	1	100	100	1	100	100	1	100	100	1	100	100	1	100	100	1	98.4	100	1	100	100	1	100	100	1	100	100	1	99.9	100	1	97	100	1	98.2	100	1	100	100	1	100	100	1
R4305	1	100	100	1	100	100	1	100	100	1	100	100	1	100	100	1	100	100	1	100	100	1	98.4	100	1	100	100	1	100	100	1	100	100	1	99.9	100	1	97	100	1	98.2	100	1	100	100	1	100	100	1
R4307	1	100	100	1	100	100	1	100	100	1	100	100	1	100	100	1	100	100	1	100	100	1	98.4	100	1	100	100	1	100	100	1	100	100	1	99.9	100	1	97	100	1	98.2	100	1	100	100	1	100	100	1
R4308	1	100	100	1	100	100	1	100	100	1	100	100	1	100	100	1	100	100	1	100	100	1	98.4	100	1	100	100	1	100	100	1	100	100	1	99.9	100	1	97	100	1	98.2	100	1	100	100	1	100	100	1
R4310	1	100	100	1	100	100	1	100	100	1	100	100	1	100	100	1	100	100	1	100	100	1	98.4	100	1	100	100	1	100	100	1	100	100	1	99.9	100	1	97	100	1	98.2	100	1	100	100	1	100	100	1
R4311	1	100	100	1	100	100	1	100	100	1	100	100	1	100	100	1	100	100	1	100	100	1	98.4	100	1	100	100	1	100	100	1	100	100	1	99.9	100	1	97	100	1	98.2	100	1	100	100	1	100	100	1
R4313	1	100	100	1	100	100	1	100	100	1	100	100	1	100	100	1	100	100	1	100	100	1	98.4	100	1	100	100	1	100	100	1	100	100	1	99.9	100	1	97	100	1	98.2	100	1	100	100	1	100	100	1
R4314	1	100	100	1	100	100	1	100	100	1	100	100	1	100	100	1	100	100	1	100	100	1	98.4	100	1	100	100	1	100	100	1	100	100	1	99.9	100	1	97	100	1	98.2	100	1	100	100	1	100	100	1
R4315	1	100	100	1	100	100	1	100	100	1	100	100	1	100	100	1	100	100	1	100	100	1	98.4	100	1	100	100	1	100	100	1	100	100	1	99.9	100	1	97	100	1	98.2	100	1	100	100	1	100	100	1
R4317	1	100	100	1	100	100	1	100	100	1	100	100	1	100	100	1	100	100	1	100	100	1	98.4	100	1	100	100	1	100	100	1	100	100	1	99.9	100	1	97	100	1	98.2	100	1	100	100	1	100	100	1
R4319	1	100	100	1	100	100	1	100	100	1	100	100	1	100	100	1	100	100	1	100	100	1	98.4	100	1	100	100	1	100	100	1	100	100	1	99.9	100	1	97	100	1	98.2	100	1	100	100	1	100	100	1
R4320	1	100	100	1	100	100	1	100	100	1	100	100	1	100	100	1	100	100	1	100	100	1	98.4	100	1	100	100	1	100	100	1	100	100	1	99.9	100	1	97	100	1	98.2	100	1	100	100	1	100	100	1
R4321	1	100	100	1	100	100	1	100	100	1	100	100	1	100	100	1	100	100	1	100	100	1	98.4	100	1	100	100	1	100	100	1	100	100	1	99.9	100	1	97	100	1	98.2	100	1	100	100	1	100	100	1
R4322	1	100	100	1	100	100	1	100	100	1	100	100	1	100	100	1	100	100	1	100	100	1	98.4	100	1	100	100	1	100	100	1	100	100	1	99.9	100	1	97	100	1	98.2	100	1	100	100	1	100	100	1
R4323	1	100	100	1	100	100	1	100	100	1	100	100	1	100	100	1	100	100	1	100	100	1	98.4	100	1	100	100	1	100	100	1	100	100	1	99.9	100	1	97	100	1	98.2	100	1	100	100	1	100	100	1
R4324	1	100	100	1	100	100	1	100	100	1	100	100	1	100	100	1	100	100	1	100	100	1	98.4	100	1	100	100	1	100	100	1	100	100	1	99.9	100	1	97	100	1	98.2	100	1	100	100	1	100	100	1
R4325	1	100	100	1	100	100	1	100	100	1	100	100	1	100	100	1	100	100	1	100	100	1	98.4	100	1	100	100	1	100	100	1	100	100	1	99.9	100	1	97	100	1	98.2	100	1	100	100	1	100	100	1
R4326	1	100	100	1	100	100	1	100	100	1	100	100	1	100	100	1	100	100	1	100	100	1	98.4	100	1	100	100	1	100	100	1	100	100	1	99.9	100	1	97	100	1	98.3	100	1	100	100	1	100	100	1
R4327	1	100	100	1	100	100	1	100	100	1	100	100	1	100	100	1	100	100	1	100	100	1	98.4	100	1	100	100	1	100	100	1	100	100	1	99.9	100	1	97	100	1	98.2	100	1	100	100	1	100	100	1
R4328	1	100	100	1	100	100	1	100	100	1	100	100	1	100	100	1	100	100	1	100	100	1	98.4	100	1	100	100	1	100	100	1	100	100	1	99.9	100	1	97	100	1	98.2	100	1	100	100	1	100	100	1
R4330	1	100	100	1	100	100	1	100	100	1	100	100	1	100	100	1	100	100	1	100	100	1	98.4	100	1	100	100	1	100	100	1	100	100	1	99.9	100	1	97	100	1	98.2	100	1	100	100	1	100	100	1
R4331	1	100	100	1	100	100	1	100	100	1	100	100	1	100	100	1	100	100	1	100	100	1	98.4	100	1	100	100	1	100	100	1	100	100	1	99.9	100	1	97	100	1	98.2	100	1	100	100	1	100	100	1
R4333	1	100	100	1	100	100	1	100	100	1	100	100	1	100	100	1	100	100	1	100	100	1	98.4	100	1	100	100	1	100	100	1	100	100	1	99.9	100	1	97	100	1	98.2	100	1	100	100	1	100	100	1
R4334	1	100	100	1	100	100	1	100	100	1	100	100	1	100	100	1	100	100	1	100	100	1	98.4	100	1	100	100	1	100	100	1	100	100	1	99.9	100	1	97	100	1	98.2	100	1	100	100	1	100	100	1
R4337	1	100	100	1	100	100	1	100	100	1	100	100	1	100	100	1	100	100	1	100	100	1	98.4	100	1	100	100	1	100	100	1	100	100	1	99.9	100	1	97	100	1	98.2	100	1	100	100	1	100	100	1
R4338	1	100	100	1	100	100	1	100	100	1	100	100	1	100	100	1	100	100	1	100	100	1	98.4	100	1	100	100	1	100	100	1	100	100	1	99.9	100	1	97	100	1	98.3	100	1	100	100	1	100	100	1
R4339	1	100	100	1	100	100	1	100	100	1	100	100	1	100	100	1	100	100	1	100	100	1	98.4	100	1	100	100	1	100	100	1	100	100	1	99.9	100	1	97	100	1	98.3	100	1	100	100	1	100	100	1
R4340	1	100	100	1	100	100	1	100	100	1	100	100	1	100	100	1	100	100	1	100	100	1	98.4	100	1	100	100	1	100	100	1	100	100	1	99.9	100	1	97	100	1	98.2	100	1	100	100	1	100	100	1
R4343	1	100	100	1	100	100	1	100	100	1	100	100	1	100	100	1	100	100	1	100	100	1	98.4	100	1	100	100	1	100	100	1	100	100	1	99.9	100	1	97	100	1	98.2	100	1	100	100	1	100	100	1
R4344	1	100	100	1	100	100	1	100	100	1	100	100	1	100	100	1	100	100	1	100	100	1	98.4	100	1	100	100	1	100	100	1	100	100	1	99.9	100	1	97	100	1	98.2	100	1	100	100	1	100	100	1
R4345	1	100	100	1	100	100	1	100	100	1	100	100	1	100	100	1	100	100	1	100	100	1	98.4	100	1	100	100	1	100	100	1	100	100	1	99.9	100	1	97	100	1	98.2	100	1	100	100	1	100	100	1
R4347	1	100	100	1	100	100	1	100	100	1	100	100	1	100	100	1	100	100	1	100	100	1	98.4	100	1	100	100	1	100	100	1	100	100	1	99.9	100	1	97	100	1	98.2	100	1	100	100	1	100	100	1
R4350	1	100	100	1	100	100	1	100	100	1	100	100	1	100	100	1	100	100	1	100	100	1	98.4	100	1	100	100	1	100	100	1	100	100	1	99.9	100	1	97	100	1	98.2	100	1	100	100	1	100	100	1
R4351	1	100	100	1	100	100	1	100	100	1	100	100	1	100	100	1	100	100	1	100	100	1	98.4	100	1	100	100	1	100	100	1	100	100	1	99.9	100	1	97	100	1	98.2	100	1	100	100	1	100	100	1
R4353	1	100	100	1	100	100	1	100	100	1	100	100	1	100	100	1	100	100	1	100	100	1	98.4	100	1	100	100	1	100	100	1	100	100	1	99.9	100	1	97	100	1	98.3	100	1	100	100	1	100	100	1
R4356	1	100	100	1	100	100	1	100	100	1	100	100	1	100	100	1	100	100	1	100	100	1	98.4	100	1	100	100	1	100	100	1	100	100	1	99.9	100	1	97	100	1	98.2	100	1	100	100	1	100	100	1
R4357	1	100	100	1	100	100	1	100	100	1	100	100	1	100	100	1	100	100	1	100	100	1	98.4	100	1	100	100	1	100	100	1	100	100	1	99.9	100	1	97	100	1	98.2	100	1	100	100	1	100	100	1
R4359	1	100	100	1	100	100	1	100	100	1	100	100	1	100	100	1	100	100	1	100	100	1	98.4	100	1	100	100	1	100	100	1	100	100	1	99.9	100	1	97	100	1	98.2	100	1	100	100	1	100	100	1
R4360	1	100	100	1	100	100	1	100	100	1	100	100	1	100	100	1	100	100	1	100	100	1	98.4	100	1	100	100	1	100	100	1	100	100	1	99.9	100	1	97	100	1	98.2	100	1	100	100	1	100	100	1
R4361	1	100	100	1	100	100	1	100	100	1	100	100	1	100	100	1	100	100	1	100	100	1	98.4	100	1	100	100	1	100	100	1	100	100	1	99.9	100	1	97	100	1	98.2	100	1	100	100	1	100	100	1
R4364	1	100	100	1	100	100	1	100	100	1	100	100	1	100	100	1	100	100	1	100	100	1	98.4	100	1	100	100	1	100	100	1	100	100	1	99.9	100	1	97	100	1	98.3	100	1	100	100	1	100	100	1
R4365	1	100	100	1	100	100	1	100	100	1	100	100	1	100	100	1	100	100	1	100	100	1	98.4	100	1	100	100	1	100	100	1	100	100	1	99.9	100	1	97	100	1	98.3	100	1	100	100	1	100	100	1
R4366	1	100	100	1	100	100	1	100	100	1	100	100	1	100	100	1	100	100	1	100	100	1	98.4	100	1	100	100	1	100	100	1	100	100	1	99.9	100	1	97	100	1	98.2	100	1	100	100	1	100	100	1
R4367	1	100	100	1	100	100	1	100	100	1	100	100	1	100	100	1	100	100	1	100	100	1	98.4	100	1	100	100	1	100	100	1	100	100	1	99.9	100	1	97	100	1	98.2	100	1	100	100	1	100	100	1
R4369	1	100	100	1	100	100	1	100	100	1	100	100	1	100	100	1	100	100	1	100	100	1	98.4	100	1	100	100	1	100	100	1	100	100	1	99.9	100	1	97	100	1	98.2	100	1	100	100	1	100	100	1
R4371	1	100	100	1	100	100	1	100	100	1	100	100	1	100	100	1	100	100	1	100	100	1	98.4	100	1	100	100	1	100	100	1	100	100	1	99.9	100	1	97	100	1	98.2	100	1	100	100	1	100	100	1
R4372	1	100	100	1	100	100	1	100	100	1	100	100	1	100	100	1	100	100	1	100	100	1	98.4	100	1	100	100	1	100	100	1	100	100	1	99.9	100	1	97	100	1	98.2	100	1	100	100	1	100	100	1
R4373	1	100	100	1	100	100	1	100	100	1	100	100	1	100	100	1	100	100	1	100	100	1	98.4	100	1	100	100	1	100	100	1	100	100	1	99.9	100	1	97	100	1	98.2	100	1	100	100	1	100	100	1
R4374	1	100	100	1	100	100	1	100	100	1	100	100	1	100	100	1	100	100	1	100	100	1	98.4	100	1	100	100	1	100	100	1	100	100	1	99.9	100	1	97	100	1	98.2	100	1	100	100	1	100	100	1
R4375	1	100	100	1	100	100	1	100	100	1	100	100	1	100	100	1	100	100	1	100	100	1	98.4	100	1	100	100	1	100	100	1	100	100	1	99.9	100	1	97	100	1	98.2	100	1	100	100	1	100	100	1
R4376	1	100	100	1	100	100	1	100	100	1	100	100	1	100	100	1	100	100	1	100	100	1	98.4	100	1	100	100	1	100	100	1	100	100	1	99.9	100	1	97	100	1	98.2	100	1	100	100	1	100	100	1
R4377	1	100	100	1	100	100	1	100	100	1	100	100	1	100	100	1	100	100	1	100	100	1	98.4	100	1	100	100	1	100	100	1	100	100	1	99.9	100	1	97	100	1	98.2	100	1	100	100	1	100	100	1
R4378	1	100	100	1	100	100	1	100	100	1	100	100	1	100	100	1	100	100	1	100	100	1	98.4	100	1	100	100	1	100	100	1	100	100	1	99.9	100	1	97	100	1	98.2	100	1	100	100	1	100	100	1
R4379	1	100	100	1	100	100	1	100	100	1	100	100	1	100	100	1	100	100	1	100	100	1	98.4	100	1	100	100	1	100	100	1	100	100	1	99.9	100	1	97	100	1	98.2	100	1	100	100	1	100	100	1
R4380	1	100	100	1	100	100	1	100	100	1	100	100	1	100	100	1	100	100	1	100	100	1	98.4	100	1	100	100	1	100	100	1	100	100	1	99.9	100	1	97	100	1	98.2	100	1	100	100	1	100	100	1
R4382	1	100	100	1	100	100	1	100	100	1	100	100	1	100	100	1	100	100	1	100	100	1	98.4	100	1	100	100	1	100	100	1	100	100	1	99.9	100	1	97	100	1	98.2	100	1	100	100	1	100	100	1
R4383	1	100	100	1	100	100	1	100	100	1	100	100	1	100	100	1	100	100	1	100	100	1	98.4	100	1	100	100	1	100	100	1	100	100	1	99.9	100	1	97	100	1	98.2	100	1	100	100	1	100	100	1
R4384	1	100	100	1	100	100	1	100	100	1	100	100	1	100	100	1	100	100	1	100	100	1	98.4	100	1	100	100	1	100	100	1	100	100	1	99.9	100	1	97	100	1	98.2	100	1	100	100	1	100	100	1
R4385	1	100	100	1	100	100	1	100	100	1	100	100	1	100	100	1	100	100	1	100	100	1	98.4	100	1	100	100	1	100	100	1	100	100	1	99.9	100	1	97	100	1	98.2	100	1	100	100	1	100	100	1
R4386	1	100	100	1	100	100	1	100	100	1	100	100	1	100	100	1	100	100	1	100	100	1	98.4	100	1	100	100	1	100	100	1	100	100	1	99.9	100	1	97	100	1	98.2	100	1	100	100	1	100	100	1
R4387	1	100	100	1	100	100	1	100	100	1	100	100	1	100	100	1	100	100	1	100	100	1	98.4	100	1	100	100	1	100	100	1	100	100	1	99.9	100	1	97	100	1	98.2	100	1	100	100	1	100	100	1
R4388	1	100	100	1	100	100	1	100	100	1	100	100	1	100	100	1	100	100	1	100	100	1	98.4	100	1	100	100	1	100	100	1	100	100	1	99.9	100	1	97	100	1	98.2	100	1	100	100	1	100	100	1
R4389	1	100	100	1	100	100	1	100	100	1	100	100	1	100	100	1	100	100	1	100	100	1	98.4	100	1	100	100	1	100	100	1	100	100	1	99.9	100	1	97	100	1	98.2	100	1	100	100	1	100	100	1
R4390	1	100	100	1	100	100	1	100	100	1	100	100	1	100	100	1	100	100	1	100	100	1	98.4	100	1	100	100	1	100	100	1	100	100	1	99.9	100	1	97	100	1	98.2	100	1	100	100	1	100	100	1
R4391	1	100	100	1	100	100	1	100	100	1	100	100	1	100	100	1	100	100	1	100	100	1	98.4	100	1	100	100	1	100	100	1	100	100	1	99.9	100	1	97	100	1	98.3	100	1	100	100	1	100	100	1
R4392	1	100	100	1	100	100	1	100	100	1	100	100	1	100	100	1	100	100	1	100	100	1	98.4	100	1	100	100	1	100	100	1	100	100	1	99.9	100	1	97	100	1	98.2	100	1	100	100	1	100	100	1
R4393	1	100	100	1	100	100	1	100	100	1	100	100	1	100	100	1	100	100	1	100	100	1	98.4	100	1	100	100	1	100	100	1	100	100	1	99.9	100	1	97	100	1	98.2	100	1	100	100	1	100	100	1
R4395	1	100	100	1	100	100	1	100	100	1	100	100	1	100	100	1	100	100	1	100	100	1	98.4	100	1	100	100	1	100	100	1	100	100	1	99.9	100	1	97	100	1	98.2	100	1	100	100	1	100	100	1
R4397	1	100	100	1	100	100	1	100	100	1	100	100	1	100	100	1	100	100	1	100	100	1	98.4	100	1	100	100	1	100	100	1	100	100	1	99.9	100	1	97	100	1	98.2	100	1	100	100	1	100	100	1
R4398	1	100	100	1	100	100	1	100	100	1	100	100	1	100	100	1	100	100	1	100	100	1	98.4	100	1	100	100	1	100	100	1	100	100	1	99.9	100	1	97	100	1	98.2	100	1	100	100	1	100	100	1
R4399	1	100	100	1	100	100	1	100	100	1	100	100	1	100	100	1	100	100	1	100	100	1	98.4	100	1	100	100	1	100	100	1	100	100	1	99.9	100	1	97	100	1	98.2	100	1	100	100	1	100	100	1
R4400	1	100	100	1	100	100	1	100	100	1	100	100	1	100	100	1	100	100	1	100	100	1	98.4	100	1	100	100	1	100	100	1	100	100	1	99.9	100	1	97	100	1	98.2	100	1	100	100	1	100	100	1
R4401	1	100	100	1	100	100	1	100	100	1	100	100	1	100	100	1	100	100	1	100	100	1	98.4	100	1	100	100	1	100	100	1	100	100	1	99.9	100	1	97	100	1	98.2	100	1	100	100	1	100	100	1
R4402	1	100	100	1	100	100	1	100	100	1	100	100	1	100	100	1	100	100	1	100	100	1	98.4	100	1	100	100	1	100	100	1	100	100	1	99.9	100	1	97	100	1	98.2	100	1	100	100	1	100	100	1
R4405	1	100	100	1	100	100	1	100	100	1	100	100	1	100	100	1	100	100	1	100	100	1	98.4	100	1	100	100	1	100	100	1	100	100	1	99.9	100	1	97	100	1	98.3	100	1	100	100	1	100	100	1
R4406	1	100	100	1	100	100	1	100	100	1	100	100	1	100	100	1	100	100	1	100	100	1	98.4	100	1	100	100	1	100	100	1	100	100	1	99.9	100	1	97	100	1	98.2	100	1	100	100	1	100	100	1
R4407	1	100	100	1	100	100	1	100	100	1	100	100	1	100	100	1	100	100	1	100	100	1	98.4	100	1	100	100	1	100	100	1	100	100	1	99.9	100	1	97	100	1	98.2	100	1	100	100	1	100	100	1
R4409	1	100	100	1	100	100	1	100	100	1	100	100	1	100	100	1	100	100	1	100	100	1	98.4	100	1	100	100	1	100	100	1	100	100	1	99.9	100	1	97	100	1	98.3	100	1	100	100	1	100	100	1
R4410	1	100	100	1	100	100	1	100	100	1	100	100	1	100	100	1	100	100	1	100	100	1	98.4	100	1	100	100	1	100	100	1	100	100	1	99.9	100	1	97	100	1	98.2	100	1	100	100	1	100	100	1
R4411	1	100	100	1	100	100	1	100	100	1	100	100	1	100	100	1	100	100	1	100	100	1	98.4	100	1	100	100	1	100	100	1	100	100	1	99.9	100	1	97	100	1	98.2	100	1	100	100	1	100	100	1
R4412	1	100	100	1	100	100	1	100	100	1	100	100	1	100	100	1	100	100	1	100	100	1	98.4	100	1	100	100	1	100	100	1	100	100	1	99.9	100	1	97	100	1	98.2	100	1	100	100	1	100	100	1
R4414	1	100	100	1	100	100	1	100	100	1	100	100	1	100	100	1	100	100	1	100	100	1	98.4	100	1	100	100	1	100	100	1	100	100	1	99.9	100	1	97	100	1	98.2	100	1	100	100	1	100	100	1
R4416	1	100	100	1	100	100	1	100	100	1	100	100	1	100	100	1	100	100	1	100	100	1	98.4	100	1	100	100	1	100	100	1	100	100	1	99.9	100	1	97	100	1	98.2	100	1	100	100	1	100	100	1
R4417	1	100	100	1	100	100	1	100	100	1	100	100	1	100	100	1	100	100	1	100	100	1	98.4	100	1	100	100	1	100	100	1	100	100	1	99.9	100	1	97	100	1	98.2	100	1	100	100	1	100	100	1
R4418	1	100	100	1	100	100	1	100	100	1	100	100	1	100	100	1	100	100	1	100	100	1	98.4	100	1	100	100	1	100	100	1	100	100	1	99.9	100	1	97	100	1	98.2	100	1	100	100	1	100	100	1
R4419	1	100	100	1	100	100	1	100	100	1	100	100	1	100	100	1	100	100	1	100	100	1	98.4	100	1	100	100	1	100	100	1	100	100	1	99.9	100	1	97	100	1	98.2	100	1	100	100	1	100	100	1
R4421	1	100	100	1	100	100	1	100	100	1	100	100	1	100	100	1	100	100	1	100	100	1	98.4	100	1	100	100	1	100	100	1	100	100	1	99.9	100	1	97	100	1	98.2	100	1	100	100	1	100	100	1
R4423	1	100	100	1	100	100	1	100	100	1	100	100	1	100	100	1	100	100	1	100	100	1	98.4	100	1	100	100	1	100	100	1	100	100	1	99.9	100	1	97	100	1	98.2	100	1	100	100	1	100	100	1
R4424	1	100	100	1	100	100	1	100	100	1	100	100	1	100	100	1	100	100	1	100	100	1	98.4	100	1	100	100	1	100	100	1	100	100	1	99.9	100	1	97	100	1	98.2	100	1	100	100	1	100	100	1
R4425	1	100	100	1	100	100	1	100	100	1	100	100	1	100	100	1	100	100	1	100	100	1	98.4	100	1	100	100	1	100	100	1	100	100	1	99.9	100	1	97	100	1	98.2	100	1	100	100	1	100	100	1
R4428	1	100	100	1	100	100	1	100	100	1	100	100	1	100	100	1	100	100	1	100	100	1	98.4	100	1	100	100	1	100	100	1	100	100	1	99.9	100	1	97	100	1	98.2	100	1	100	100	1	100	100	1
R4429	1	100	100	1	100	100	1	100	100	1	100	100	1	100	100	1	100	100	1	100	100	1	98.4	100	1	100	100	1	100	100	1	100	100	1	99.9	100	1	97	100	1	98.2	100	1	100	100	1	100	100	1
R4430	1	100	100	1	100	100	1	100	100	1	100	100	1	100	100	1	100	100	1	100	100	1	98.4	100	1	100	100	1	100	100	1	100	100	1	99.9	100	1	97	100	1	98.3	100	1	100	100	1	100	100	1
R4431	1	100	100	1	100	100	1	100	100	1	100	100	1	100	100	1	100	100	1	100	100	1	98.4	100	1	100	100	1	100	100	1	100	100	1	99.9	100	1	97	100	1	98.2	100	1	100	100	1	100	100	1
R4432	1	100	100	1	100	100	1	100	100	1	100	100	1	100	100	1	100	100	1	100	100	1	98.4	100	1	100	100	1	100	100	1	100	100	1	99.9	100	1	97	100	1	98.3	100	1	100	100	1	100	100	1
R4433	1	100	100	1	100	100	1	100	100	1	100	100	1	100	100	1	100	100	1	100	100	1	98.4	100	1	100	100	1	100	100	1	100	100	1	99.9	100	1	97	100	1	98.2	100	1	100	100	1	100	100	1
R4434	1	100	100	1	100	100	1	100	100	1	100	100	1	100	100	1	100	100	1	100	100	1	98.4	100	1	100	100	1	100	100	1	100	100	1	99.9	100	1	97	100	1	98.3	100	1	100	100	1	100	100	1
R4435	1	100	100	1	100	100	1	100	100	1	100	100	1	100	100	1	100	100	1	100	100	1	98.4	100	1	100	100	1	100	100	1	100	100	1	99.9	100	1	97	100	1	98.3	100	1	100	100	1	100	100	1
R4437	1	100	100	1	100	100	1	100	100	1	100	100	1	100	100	1	100	100	1	100	100	1	98.4	100	1	100	100	1	100	100	1	100	100	1	99.9	100	1	97	100	1	98.2	100	1	100	100	1	100	100	1
R4439	1	100	100	1	100	100	1	100	100	1	100	100	1	100	100	1	100	100	1	100	100	1	98.4	100	1	100	100	1	100	100	1	100	100	1	99.9	100	1	97	100	1	98.2	100	1	100	100	1	100	100	1
R4440	1	100	100	1	100	100	1	100	100	1	100	100	1	100	100	1	100	100	1	100	100	1	98.4	100	1	100	100	1	100	100	1	100	100	1	99.9	100	1	97	100	1	98.3	100	1	100	100	1	100	100	1
R4441	1	100	100	1	100	100	1	100	100	1	100	100	1	100	100	1	100	100	1	100	100	1	98.4	100	1	100	100	1	100	100	1	100	100	1	99.9	100	1	97	100	1	98.2	100	1	100	100	1	100	100	1
R4442	1	100	100	1	100	100	1	100	100	1	100	100	1	100	100	1	100	100	1	100	100	1	98.4	100	1	100	100	1	100	100	1	100	100	1	99.9	100	1	97	100	1	98.2	100	1	100	100	1	100	100	1
R4443	1	100	100	1	100	100	1	100	100	1	100	100	1	100	100	1	100	100	1	100	100	1	98.4	100	1	100	100	1	100	100	1	100	100	1	99.9	100	1	97	100	1	98.2	100	1	100	100	1	100	100	1
R4444	1	100	100	1	100	100	1	100	100	1	100	100	1	100	100	1	100	100	1	100	100	1	98.4	100	1	100	100	1	100	100	1	100	100	1	99.9	100	1	97	100	1	98.2	100	1	100	100	1	100	100	1
R4445	1	100	100	1	100	100	1	100	100	1	100	100	1	100	100	1	100	100	1	100	100	1	98.4	100	1	100	100	1	100	100	1	100	100	1	99.9	100	1	97	100	1	98.2	100	1	100	100	1	100	100	1
R4448	1	100	100	1	100	100	1	100	100	1	100	100	1	100	100	1	100	100	1	100	100	1	98.4	100	1	100	100	1	100	100	1	100	100	1	99.9	100	1	97	100	1	98.2	100	1	100	100	1	100	100	1
R4449	1	100	100	1	100	100	1	100	100	1	100	100	1	100	100	1	100	100	1	100	100	1	98.4	100	1	100	100	1	100	100	1	100	100	1	99.9	100	1	97	100	1	98.2	100	1	100	100	1	100	100	1
R4450	1	100	100	1	100	100	1	100	100	1	100	100	1	100	100	1	100	100	1	100	100	1	98.4	100	1	100	100	1	100	100	1	100	100	1	99.9	100	1	97	100	1	98.3	100	1	100	100	1	100	100	1
R4451	1	100	100	1	100	100	1	100	100	1	100	100	1	100	100	1	100	100	1	100	100	1	98.4	100	1	100	100	1	100	100	1	100	100	1	99.9	100	1	97	100	1	98.2	100	1	100	100	1	100	100	1
R4453	1	100	100	1	100	100	1	100	100	1	100	100	1	100	100	1	100	100	1	100	100	1	98.4	100	1	100	100	1	100	100	1	100	100	1	99.9	100	1	97	100	1	98.2	100	1	100	100	1	100	100	1
R4454	1	100	100	1	100	100	1	100	100	1	100	100	1	100	100	1	100	100	1	100	100	1	98.4	100	1	100	100	1	100	100	1	100	100	1	99.9	100	1	97	100	1	98.2	100	1	100	100	1	100	100	1
R4455	1	100	100	1	100	100	1	100	100	1	100	100	1	100	100	1	100	100	1	100	100	1	98.4	100	1	100	100	1	100	100	1	100	100	1	99.9	100	1	97	100	1	98.2	100	1	100	100	1	100	100	1
R4456	1	100	100	1	100	100	1	100	100	1	100	100	1	100	100	1	100	100	1	100	100	1	98.4	100	1	100	100	1	100	100	1	100	100	1	99.9	100	1	97	100	1	98.2	100	1	100	100	1	100	100	1
R4458	1	100	100	1	100	100	1	100	100	1	100	100	1	100	100	1	100	100	1	100	100	1	98.4	100	1	100	100	1	100	100	1	100	100	1	99.9	100	1	97	100	1	98.2	100	1	100	100	1	100	100	1
R4459	1	100	100	1	100	100	1	100	100	1	100	100	1	100	100	1	100	100	1	100	100	1	98.4	100	1	100	100	1	100	100	1	100	100	1	99.9	100	1	97	100	1	98.2	100	1	100	100	1	100	100	1
R4460	1	100	100	1	100	100	1	100	100	1	100	100	1	100	100	1	100	100	1	100	100	1	98.4	100	1	100	100	1	100	100	1	100	100	1	99.9	100	1	97	100	1	98.2	100	1	100	100	1	100	100	1
R4461	1	100	100	1	100	100	1	100	100	1	100	100	1	100	100	1	100	100	1	100	100	1	98.4	100	1	100	100	1	100	100	1	100	100	1	99.9	100	1	97	100	1	98.3	100	1	100	100	1	100	100	1
R4462	1	100	100	1	100	100	1	100	100	1	100	100	1	100	100	1	100	100	1	100	100	1	98.4	100	1	100	100	1	100	100	1	100	100	1	99.9	100	1	97	100	1	98.2	100	1	100	100	1	100	100	1
R4463	1	100	100	1	100	100	1	100	100	1	100	100	1	100	100	1	100	100	1	100	100	1	98.4	100	1	100	100	1	100	100	1	100	100	1	99.9	100	1	97	100	1	98.2	100	1	100	100	1	100	100	1
R4464	1	100	100	1	100	100	1	100	100	1	100	100	1	100	100	1	100	100	1	100	100	1	98.4	100	1	100	100	1	100	100	1	100	100	1	99.9	100	1	97	100	1	98.2	100	1	100	100	1	100	100	1
R4465	1	100	100	1	100	100	1	100	100	1	100	100	1	100	100	1	100	100	1	100	100	1	98.4	100	1	100	100	1	100	100	1	100	100	1	99.9	100	1	97	100	1	98.2	100	1	100	100	1	100	100	1
R4467	1	100	100	1	100	100	1	100	100	1	100	100	1	100	100	1	100	100	1	100	100	1	98.4	100	1	100	100	1	100	100	1	100	100	1	99.9	100	1	97	100	1	98.2	100	1	100	100	1	100	100	1
R4468	1	100	100	1	100	100	1	100	100	1	100	100	1	100	100	1	100	100	1	100	100	1	98.4	100	1	100	100	1	100	100	1	100	100	1	99.9	100	1	97	100	1	98.2	100	1	100	100	1	100	100	1
R4470	1	100	100	1	100	100	1	100	100	1	100	100	1	100	100	1	100	100	1	100	100	1	98.4	100	1	100	100	1	100	100	1	100	100	1	99.9	100	1	97	100	1	98.3	100	1	100	100	1	100	100	1
R4471	1	100	100	1	100	100	1	100	100	1	100	100	1	100	100	1	100	100	1	100	100	1	98.4	100	1	100	100	1	100	100	1	100	100	1	99.9	100	1	97	100	1	98.2	100	1	100	100	1	100	100	1
R4472	1	100	100	1	100	100	1	100	100	1	100	100	1	100	100	1	100	100	1	100	100	1	98.4	100	1	100	100	1	100	100	1	100	100	1	99.9	100	1	97	100	1	98.2	100	1	100	100	1	100	100	1
R4473	1	100	100	1	100	100	1	100	100	1	100	100	1	100	100	1	100	100	1	100	100	1	98.4	100	1	100	100	1	100	100	1	100	100	1	99.9	100	1	97	100	1	98.2	100	1	100	100	1	100	100	1
R4474	1	100	100	1	100	100	1	100	100	1	100	100	1	100	100	1	100	100	1	100	100	1	98.4	100	1	100	100	1	100	100	1	100	100	1	99.9	100	1	97	100	1	98.2	100	1	100	100	1	100	100	1
R4476	1	100	100	1	100	100	1	100	100	1	100	100	1	100	100	1	100	100	1	100	100	1	98.4	100	1	100	100	1	100	100	1	100	100	1	99.9	100	1	97	100	1	98.2	100	1	100	100	1	100	100	1
R4477	1	100	100	1	100	100	1	100	100	1	100	100	1	100	100	1	100	100	1	100	100	1	98.4	100	1	100	100	1	100	100	1	100	100	1	99.9	100	1	97	100	1	98.2	100	1	100	100	1	100	100	1
R4478	1	100	100	1	100	100	1	100	100	1	100	100	1	100	100	1	100	100	1	100	100	1	98.4	100	1	100	100	1	100	100	1	100	100	1	99.9	100	1	97	100	1	98.3	100	1	100	100	1	100	100	1
R4479	1	100	100	1	100	100	1	100	100	1	100	100	1	100	100	1	100	100	1	100	100	1	98.4	100	1	100	100	1	100	100	1	100	100	1	99.9	100	1	97	100	1	98.2	100	1	100	100	1	100	100	1
R4480	1	100	100	1	100	100	1	100	100	1	100	100	1	100	100	1	100	100	1	100	100	1	98.4	100	1	100	100	1	100	100	1	100	100	1	99.9	100	1	97	100	1	98.2	100	1	100	100	1	100	100	1
R4481	1	100	100	1	100	100	1	100	100	1	100	100	1	100	100	1	100	100	1	100	100	1	98.4	100	1	100	100	1	100	100	1	100	100	1	99.9	100	1	97	100	1	98.2	100	1	100	100	1	100	100	1
R4482	1	100	100	1	100	100	1	100	100	1	100	100	1	100	100	1	100	100	1	100	100	1	98.4	100	1	100	100	1	100	100	1	100	100	1	99.9	100	1	97	100	1	98.2	100	1	100	100	1	100	100	1
R4483	1	100	100	1	100	100	1	100	100	1	100	100	1	100	100	1	100	100	1	100	100	1	98.4	100	1	100	100	1	100	100	1	100	100	1	99.9	100	1	97	100	1	98.2	100	1	100	100	1	100	100	1
R4484	1	100	100	1	100	100	1	100	100	1	100	100	1	100	100	1	100	100	1	100	100	1	98.4	100	1	100	100	1	100	100	1	100	100	1	99.9	100	1	97	100	1	98.2	100	1	100	100	1	100	100	1
R4485	1	100	100	1	100	100	1	100	100	1	100	100	1	100	100	1	100	100	1	100	100	1	98.4	100	1	100	100	1	100	100	1	100	100	1	99.9	100	1	97	100	1	98.2	100	1	100	100	1	100	100	1
R4486	1	100	100	1	100	100	1	100	100	1	100	100	1	100	100	1	100	100	1	100	100	1	98.4	100	1	100	100	1	100	100	1	100	100	1	99.9	100	1	97	100	1	98.2	100	1	100	100	1	100	100	1
R4487	1	100	100	1	100	100	1	100	100	1	100	100	1	100	100	1	100	100	1	100	100	1	98.4	100	1	100	100	1	100	100	1	100	100	1	99.9	100	1	97	100	1	98.2	100	1	100	100	1	100	100	1
R4488	1	100	100	1	100	100	1	100	100	1	100	100	1	100	100	1	100	100	1	100	100	1	98.4	100	1	100	100	1	100	100	1	100	100	1	99.9	100	1	97	100	1	98.2	100	1	100	100	1	100	100	1
R4489	1	100	100	1	100	100	1	100	100	1	100	100	1	100	100	1	100	100	1	100	100	1	98.4	100	1	100	100	1	100	100	1	100	100	1	99.9	100	1	97	100	1	98.2	100	1	100	100	1	100	100	1
R4492	1	100	100	1	100	100	1	100	100	1	100	100	1	100	100	1	100	100	1	100	100	1	98.4	100	1	100	100	1	100	100	1	100	100	1	99.9	100	1	97	100	1	98.2	100	1	100	100	1	100	100	1
R4493	1	100	100	1	100	100	1	100	100	1	100	100	1	100	100	1	100	100	1	100	100	1	98.4	100	1	100	100	1	100	100	1	100	100	1	99.9	100	1	97	100	1	98.2	100	1	100	100	1	100	100	1
R4494	1	100	100	1	100	100	1	100	100	1	100	100	1	100	100	1	100	100	1	100	100	1	98.4	100	1	100	100	1	100	100	1	100	100	1	99.9	100	1	97	100	1	98.2	100	1	100	100	1	100	100	1
R4495	1	100	100	1	100	100	1	100	100	1	100	100	1	100	100	1	100	100	1	100	100	1	98.4	100	1	100	100	1	100	100	1	100	100	1	99.9	100	1	97	100	1	98.2	100	1	100	100	1	100	100	1
R4496	1	100	100	1	100	100	1	100	100	1	100	100	1	100	100	1	100	100	1	100	100	1	98.4	100	1	100	100	1	100	100	1	100	100	1	99.9	100	1	97	100	1	98.2	100	1	100	100	1	100	100	1
R4497	1	100	100	1	100	100	1	100	100	1	100	100	1	100	100	1	100	100	1	100	100	1	98.4	100	1	100	100	1	100	100	1	100	100	1	99.9	100	1	97	100	1	98.2	100	1	100	100	1	100	100	1
R4498	1	100	100	1	100	100	1	100	100	1	100	100	1	100	100	1	100	100	1	100	100	1	98.4	100	1	100	100	1	100	100	1	100	100	1	99.9	100	1	97	100	1	98.3	100	1	100	100	1	100	100	1
R4500	1	100	100	1	100	100	1	100	100	1	100	100	1	100	100	1	100	100	1	100	100	1	98.4	100	1	100	100	1	100	100	1	100	100	1	99.9	100	1	97	100	1	98.2	100	1	100	100	1	100	100	1
R4501	1	100	100	1	100	100	1	100	100	1	100	100	1	100	100	1	100	100	1	100	100	1	98.4	100	1	100	100	1	100	100	1	100	100	1	99.9	100	1	97	100	1	98.2	100	1	100	100	1	100	100	1
R4502	1	100	100	1	100	100	1	100	100	1	100	100	1	100	100	1	100	100	1	100	100	1	98.4	100	1	100	100	1	100	100	1	100	100	1	99.9	100	1	97	100	1	98.2	100	1	100	100	1	100	100	1
R4503	1	100	100	1	100	100	1	100	100	1	100	100	1	100	100	1	100	100	1	100	100	1	98.4	100	1	100	100	1	100	100	1	100	100	1	99.9	100	1	97	100	1	98.2	100	1	100	100	1	100	100	1
R4504	1	100	100	1	100	100	1	100	100	1	100	100	1	100	100	1	100	100	1	100	100	1	98.4	100	1	100	100	1	100	100	1	100	100	1	99.9	100	1	97	100	1	98.2	100	1	100	100	1	100	100	1
R4506	1	100	100	1	100	100	1	100	100	1	100	100	1	100	100	1	100	100	1	100	100	1	98.4	100	1	100	100	1	100	100	1	100	100	1	99.9	100	1	97	100	1	98.2	100	1	100	100	1	100	100	1
R4508	1	100	100	1	100	100	1	100	100	1	100	100	1	100	100	1	100	100	1	100	100	1	98.4	100	1	100	100	1	100	100	1	100	100	1	99.9	100	1	97	100	1	98.3	100	1	100	100	1	100	100	1
R4510	1	100	100	1	100	100	1	100	100	1	100	100	1	100	100	1	100	100	1	100	100	1	98.4	100	1	100	100	1	100	100	1	100	100	1	99.9	100	1	97	100	1	98.2	100	1	100	100	1	100	100	1
R4511	1	100	100	1	100	100	1	100	100	1	100	100	1	100	100	1	100	100	1	100	100	1	98.4	100	1	100	100	1	100	100	1	100	100	1	99.9	100	1	97	100	1	98.2	100	1	100	100	1	100	100	1
R4512	1	100	100	1	100	100	1	100	100	1	100	100	1	100	100	1	100	100	1	100	100	1	98.4	100	1	100	100	1	100	100	1	100	100	1	99.9	100	1	97	100	1	98.2	100	1	100	100	1	100	100	1
R4513	1	100	100	1	100	100	1	100	100	1	100	100	1	100	100	1	100	100	1	100	100	1	98.4	100	1	100	100	1	100	100	1	100	100	1	99.9	100	1	97	100	1	98.2	100	1	100	100	1	100	100	1
R4514	1	100	100	1	100	100	1	100	100	1	100	100	1	100	100	1	100	100	1	100	100	1	98.4	100	1	100	100	1	100	100	1	100	100	1	99.9	100	1	97	100	1	98.2	100	1	100	100	1	100	100	1
R4515	1	100	100	1	100	100	1	100	100	1	100	100	1	100	100	1	100	100	1	100	100	1	98.4	100	1	100	100	1	100	100	1	100	100	1	99.9	100	1	97	100	1	98.2	100	1	100	100	1	100	100	1
R4517	1	100	100	1	100	100	1	100	100	1	100	100	1	100	100	1	100	100	1	100	100	1	98.4	100	1	100	100	1	100	100	1	100	100	1	99.9	100	1	97	100	1	98.2	100	1	100	100	1	100	100	1
R4519	1	100	100	1	100	100	1	100	100	1	100	100	1	100	100	1	100	100	1	100	100	1	98.4	100	1	100	100	1	100	100	1	100	100	1	99.9	100	1	97	100	1	98.2	100	1	100	100	1	100	100	1
R4520	1	100	100	1	100	100	1	100	100	1	100	100	1	100	100	1	100	100	1	100	100	1	98.4	100	1	100	100	1	100	100	1	100	100	1	99.9	100	1	97	100	1	98.2	100	1	100	100	1	100	100	1
R4521	1	100	100	1	100	100	1	100	100	1	100	100	1	100	100	1	100	100	1	100	100	1	98.4	100	1	100	100	1	100	100	1	100	100	1	99.9	100	1	97	100	1	98.3	100	1	100	100	1	100	100	1
R4523	1	100	100	1	100	100	1	100	100	1	100	100	1	100	100	1	100	100	1	100	100	1	98.4	100	1	100	100	1	100	100	1	100	100	1	99.9	100	1	97	100	1	98.2	100	1	100	100	1	100	100	1
R4524	1	100	100	1	100	100	1	100	100	1	100	100	1	100	100	1	100	100	1	100	100	1	98.4	100	1	100	100	1	100	100	1	100	100	1	99.9	100	1	97	100	1	98.2	100	1	100	100	1	100	100	1
R4525	1	100	100	1	100	100	1	100	100	1	100	100	1	100	100	1	100	100	1	100	100	1	98.4	100	1	100	100	1	100	100	1	100	100	1	99.9	100	1	97	100	1	98.2	100	1	100	100	1	100	100	1
R4527	1	100	100	1	100	100	1	100	100	1	100	100	1	100	100	1	100	100	1	100	100	1	98.4	100	1	100	100	1	100	100	1	100	100	1	99.9	100	1	97	100	1	98.2	100	1	100	100	1	100	100	1
R4528	1	100	100	1	100	100	1	100	100	1	100	100	1	100	100	1	100	100	1	100	100	1	98.4	100	1	100	100	1	100	100	1	100	100	1	99.9	100	1	97	100	1	98.2	100	1	100	100	1	100	100	1
R4529	1	100	100	1	100	100	1	100	100	1	100	100	1	100	100	1	100	100	1	100	100	1	98.4	100	1	100	100	1	100	100	1	100	100	1	99.9	100	1	97	100	1	98.2	100	1	100	100	1	100	100	1
R4535	1	100	100	1	100	100	1	100	100	1	100	100	1	100	100	1	100	100	1	100	100	1	98.4	100	1	100	100	1	100	100	1	100	100	1	99.9	100	1	97	100	1	98.2	100	1	100	100	1	100	100	1
R4536	1	100	100	1	100	100	1	100	100	1	100	100	1	100	100	1	100	100	1	100	100	1	98.4	100	1	100	100	1	100	100	1	100	100	1	99.9	100	1	97	100	1	98.3	100	1	100	100	1	100	100	1
R4537	1	100	100	1	100	100	1	100	100	1	100	100	1	100	100	1	100	100	1	100	100	1	98.4	100	1	100	100	1	100	100	1	100	100	1	99.9	100	1	97	100	1	98.2	100	1	100	100	1	100	100	1
R4538	1	100	100	1	100	100	1	100	100	1	100	100	1	100	100	1	100	100	1	100	100	1	98.4	100	1	100	100	1	100	100	1	100	100	1	99.9	100	1	97	100	1	98.2	100	1	100	100	1	100	100	1
R4539	1	100	100	1	100	100	1	100	100	1	100	100	1	100	100	1	100	100	1	100	100	1	98.4	100	1	100	100	1	100	100	1	100	100	1	99.9	100	1	97	100	1	98.2	100	1	100	100	1	100	100	1
R4541	1	100	100	1	100	100	1	100	100	1	100	100	1	100	100	1	100	100	1	100	100	1	98.4	100	1	100	100	1	100	100	1	100	100	1	99.9	100	1	97	100	1	98.3	100	1	100	100	1	100	100	1
R4542	1	100	100	1	100	100	1	100	100	1	100	100	1	100	100	1	100	100	1	100	100	1	98.4	100	1	100	100	1	100	100	1	100	100	1	99.9	100	1	97	100	1	98.2	100	1	100	100	1	100	100	1
R4543	1	100	100	1	100	100	1	100	100	1	100	100	1	100	100	1	100	100	1	100	100	1	98.4	100	1	100	100	1	100	100	1	100	100	1	99.9	100	1	97	100	1	98.2	100	1	100	100	1	100	100	1
R4544	1	100	100	1	100	100	1	100	100	1	100	100	1	100	100	1	100	100	1	100	100	1	98.4	100	1	100	100	1	100	100	1	100	100	1	99.9	100	1	97	100	1	98.2	100	1	100	100	1	100	100	1
R4545	1	100	100	1	100	100	1	100	100	1	100	100	1	100	100	1	100	100	1	100	100	1	98.4	100	1	100	100	1	100	100	1	100	100	1	99.9	100	1	97	100	1	98.2	100	1	100	100	1	100	100	1
R4547	1	100	100	1	100	100	1	100	100	1	100	100	1	100	100	1	100	100	1	100	100	1	98.4	100	1	100	100	1	100	100	1	100	100	1	99.9	100	1	97	100	1	98.2	100	1	100	100	1	100	100	1
R4548	1	100	100	1	100	100	1	100	100	1	100	100	1	100	100	1	100	100	1	100	100	1	98.4	100	1	100	100	1	100	100	1	100	100	1	99.9	100	1	97	100	1	98.2	100	1	100	100	1	100	100	1
R4549	1	100	100	1	100	100	1	100	100	1	100	100	1	100	100	1	100	100	1	100	100	1	98.4	100	1	100	100	1	100	100	1	100	100	1	99.9	100	1	97	100	1	98.2	100	1	100	100	1	100	100	1
R4550	1	100	100	1	100	100	1	100	100	1	100	100	1	100	100	1	100	100	1	100	100	1	98.4	100	1	100	100	1	100	100	1	100	100	1	99.9	100	1	97	100	1	98.2	100	1	100	100	1	100	100	1
R4551	1	100	100	1	100	100	1	100	100	1	100	100	1	100	100	1	100	100	1	100	100	1	98.4	100	1	100	100	1	100	100	1	100	100	1	99.9	100	1	97	100	1	98.2	100	1	100	100	1	100	100	1
R4552	1	100	100	1	100	100	1	100	100	1	100	100	1	100	100	1	100	100	1	100	100	1	98.4	100	1	100	100	1	100	100	1	100	100	1	99.9	100	1	97	100	1	98.2	100	1	100	100	1	100	100	1
R4553	1	100	100	1	100	100	1	100	100	1	100	100	1	100	100	1	100	100	1	100	100	1	98.4	100	1	100	100	1	100	100	1	100	100	1	99.9	100	1	97	100	1	98.2	100	1	100	100	1	100	100	1
R4554	1	100	100	1	100	100	1	100	100	1	100	100	1	100	100	1	100	100	1	100	100	1	98.4	100	1	100	100	1	100	100	1	100	100	1	99.9	100	1	97	100	1	98.3	100	1	100	100	1	100	100	1
R4555	1	100	100	1	100	100	1	100	100	1	100	100	1	100	100	1	100	100	1	100	100	1	98.4	100	1	100	100	1	100	100	1	100	100	1	99.9	100	1	97	100	1	98.2	100	1	100	100	1	100	100	1
R4556	1	100	100	1	100	100	1	100	100	1	100	100	1	100	100	1	100	100	1	100	100	1	98.4	100	1	100	100	1	100	100	1	100	100	1	99.9	100	1	97	100	1	98.2	100	1	100	100	1	100	100	1
R4557	1	100	100	1	100	100	1	100	100	1	100	100	1	100	100	1	100	100	1	100	100	1	98.4	100	1	100	100	1	100	100	1	100	100	1	99.9	100	1	97	100	1	98.2	100	1	100	100	1	100	100	1
R4558	1	100	100	1	100	100	1	100	100	1	100	100	1	100	100	1	100	100	1	100	100	1	98.4	100	1	100	100	1	100	100	1	100	100	1	99.9	100	1	97	100	1	98.2	100	1	100	100	1	100	100	1
R4559	1	100	100	1	100	100	1	100	100	1	100	100	1	100	100	1	100	100	1	100	100	1	98.4	100	1	100	100	1	100	100	1	100	100	1	99.9	100	1	97	100	1	98.2	100	1	100	100	1	100	100	1
R4560	1	100	100	1	100	100	1	100	100	1	100	100	1	100	100	1	100	100	1	100	100	1	98.4	100	1	100	100	1	100	100	1	100	100	1	99.9	100	1	97	100	1	98.2	100	1	100	100	1	100	100	1
R4561	1	100	100	1	100	100	1	100	100	1	100	100	1	100	100	1	100	100	1	100	100	1	98.4	100	1	100	100	1	100	100	1	100	100	1	99.9	100	1	97	100	1	98.2	100	1	100	100	1	100	100	1
R4562	1	100	100	1	100	100	1	100	100	1	100	100	1	100	100	1	100	100	1	100	100	1	98.4	100	1	100	100	1	100	100	1	100	100	1	99.9	100	1	97	100	1	98.2	100	1	100	100	1	100	100	1
R4563	1	100	100	1	100	100	1	100	100	1	100	100	1	100	100	1	100	100	1	100	100	1	98.4	100	1	100	100	1	100	100	1	100	100	1	99.9	100	1	97	100	1	98.2	100	1	100	100	1	100	100	1
R4564	1	100	100	1	100	100	1	100	100	1	100	100	1	100	100	1	100	100	1	100	100	1	98.4	100	1	100	100	1	100	100	1	100	100	1	99.9	100	1	97	100	1	98.2	100	1	100	100	1	100	100	1
R4565	1	100	100	1	100	100	1	100	100	1	100	100	1	100	100	1	100	100	1	100	100	1	98.4	100	1	100	100	1	100	100	1	100	100	1	99.9	100	1	97	100	1	98.2	100	1	100	100	1	100	100	1
R4566	1	100	100	1	100	100	1	100	100	1	100	100	1	100	100	1	100	100	1	100	100	1	98.4	100	1	100	100	1	100	100	1	100	100	1	99.9	100	1	97	100	1	98.2	100	1	100	100	1	100	100	1
R4567	1	100	100	1	100	100	1	100	100	1	100	100	1	100	100	1	100	100	1	100	100	1	98.4	100	1	100	100	1	100	100	1	100	100	1	99.9	100	1	97	100	1	98.2	100	1	100	100	1	100	100	1
R4568	1	100	100	1	100	100	1	100	100	1	100	100	1	100	100	1	100	100	1	100	100	1	98.4	100	1	100	100	1	100	100	1	100	100	1	99.9	100	1	97	100	1	98.2	100	1	100	100	1	100	100	1
R4569	1	100	100	1	100	100	1	100	100	1	100	100	1	100	100	1	100	100	1	100	100	1	98.4	100	1	100	100	1	100	100	1	100	100	1	99.9	100	1	97	100	1	98.2	100	1	100	100	1	100	100	1
R4570	1	100	100	1	100	100	1	100	100	1	100	100	1	100	100	1	100	100	1	100	100	1	98.4	100	1	100	100	1	100	100	1	100	100	1	99.9	100	1	97	100	1	98.2	100	1	100	100	1	100	100	1
R4571	1	100	100	1	100	100	1	100	100	1	100	100	1	100	100	1	100	100	1	100	100	1	98.4	100	1	100	100	1	100	100	1	100	100	1	99.9	100	1	97	100	1	98.2	100	1	100	100	1	100	100	1
R4572	1	100	100	1	100	100	1	100	100	1	100	100	1	100	100	1	100	100	1	100	100	1	98.4	100	1	100	100	1	100	100	1	100	100	1	99.9	100	1	97	100	1	98.2	100	1	100	100	1	100	100	1
R4573	1	100	100	1	100	100	1	100	100	1	100	100	1	100	100	1	100	100	1	100	100	1	98.4	100	1	100	100	1	100	100	1	100	100	1	99.9	100	1	97	100	1	98.2	100	1	100	100	1	100	100	1
R4574	1	100	100	1	100	100	1	100	100	1	100	100	1	100	100	1	100	100	1	100	100	1	98.4	100	1	100	100	1	100	100	1	100	100	1	99.9	100	1	97	100	1	98.2	100	1	100	100	1	100	100	1
R4575	1	100	100	1	100	100	1	100	100	1	100	100	1	100	100	1	100	100	1	100	100	1	98.4	100	1	100	100	1	100	100	1	100	100	1	99.9	100	1	97	100	1	98.2	100	1	100	100	1	100	100	1
R4576	1	100	100	1	100	100	1	100	100	1	100	100	1	100	100	1	100	100	1	100	100	1	98.4	100	1	100	100	1	100	100	1	100	100	1	99.9	100	1	97	100	1	98.2	100	1	100	100	1	100	100	1
R4577	1	100	100	1	100	100	1	100	100	1	100	100	1	100	100	1	100	100	1	100	100	1	98.4	100	1	100	100	1	100	100	1	100	100	1	99.9	100	1	97	100	1	98.2	100	1	100	100	1	100	100	1
R4579	1	100	100	1	100	100	1	100	100	1	100	100	1	100	100	1	100	100	1	100	100	1	98.4	100	1	100	100	1	100	100	1	100	100	1	99.9	100	1	97	100	1	98.2	100	1	100	100	1	100	100	1
R4581	1	100	100	1	100	100	1	100	100	1	100	100	1	100	100	1	100	100	1	100	100	1	98.4	100	1	100	100	1	100	100	1	100	100	1	99.9	100	1	97	100	1	98.2	100	1	100	100	1	100	100	1
R4582	1	100	100	1	100	100	1	100	100	1	100	100	1	100	100	1	100	100	1	100	100	1	98.4	100	1	100	100	1	100	100	1	100	100	1	99.9	100	1	97	100	1	98.2	100	1	100	100	1	100	100	1
R4583	1	100	100	1	100	100	1	100	100	1	100	100	1	100	100	1	100	100	1	100	100	1	98.4	100	1	100	100	1	100	100	1	100	100	1	99.9	100	1	97	100	1	98.2	100	1	100	100	1	100	100	1
R4584	1	100	100	1	100	100	1	100	100	1	100	100	1	100	100	1	100	100	1	100	100	1	98.4	100	1	100	100	1	100	100	1	100	100	1	99.9	100	1	97	100	1	98.2	100	1	100	100	1	100	100	1
R4585	1	100	100	1	100	100	1	100	100	1	100	100	1	100	100	1	100	100	1	100	100	1	98.4	100	1	100	100	1	100	100	1	100	100	1	99.9	100	1	97	100	1	98.2	100	1	100	100	1	100	100	1
R4586	1	100	100	1	100	100	1	100	100	1	100	100	1	100	100	1	100	100	1	100	100	1	98.4	100	1	100	100	1	100	100	1	100	100	1	99.9	100	1	97	100	1	98.2	100	1	100	100	1	100	100	1
R4587	1	100	100	1	100	100	1	100	100	1	100	100	1	100	100	1	100	100	1	100	100	1	98.4	100	1	100	100	1	100	100	1	100	100	1	99.9	100	1	97	100	1	98.2	100	1	100	100	1	100	100	1
R4588	1	100	100	1	100	100	1	100	100	1	100	100	1	100	100	1	100	100	1	100	100	1	98.4	100	1	100	100	1	100	100	1	100	100	1	99.9	100	1	97	100	1	98.2	100	1	100	100	1	100	100	1
R4589	1	100	100	1	100	100	1	100	100	1	100	100	1	100	100	1	100	100	1	100	100	1	98.4	100	1	100	100	1	100	100	1	100	100	1	99.9	100	1	97	100	1	98.2	100	1	100	100	1	100	100	1
R4590	1	100	100	1	100	100	1	100	100	1	100	100	1	100	100	1	100	100	1	100	100	1	98.4	100	1	100	100	1	100	100	1	100	100	1	99.9	100	1	97	100	1	98.2	100	1	100	100	1	100	100	1
R4591	1	100	100	1	100	100	1	100	100	1	100	100	1	100	100	1	100	100	1	100	100	1	98.4	100	1	100	100	1	100	100	1	100	100	1	99.9	100	1	97	100	1	98.2	100	1	100	100	1	100	100	1
R4592	1	100	100	1	100	100	1	100	100	1	100	100	1	100	100	1	100	100	1	100	100	1	98.4	100	1	100	100	1	100	100	1	100	100	1	99.9	100	1	97	100	1	98.2	100	1	100	100	1	100	100	1
R4593	1	100	100	1	100	100	1	100	100	1	100	100	1	100	100	1	100	100	1	100	100	1	98.4	100	1	100	100	1	100	100	1	100	100	1	99.9	100	1	97	100	1	98.2	100	1	100	100	1	100	100	1
R4594	1	100	100	1	100	100	1	100	100	1	100	100	1	100	100	1	100	100	1	100	100	1	98.4	100	1	100	100	1	100	100	1	100	100	1	99.9	100	1	97	100	1	98.2	100	1	100	100	1	100	100	1
R4595	1	100	100	1	100	100	1	100	100	1	100	100	1	100	100	1	100	100	1	100	100	1	98.4	100	1	100	100	1	100	100	1	100	100	1	99.9	100	1	97	100	1	98.2	100	1	100	100	1	100	100	1
R4596	1	100	100	1	100	100	1	100	100	1	100	100	1	100	100	1	100	100	1	100	100	1	98.4	100	1	100	100	1	100	100	1	100	100	1	99.9	100	1	97	100	1	98.2	100	1	100	100	1	100	100	1
R4597	1	100	100	1	100	100	1	100	100	1	100	100	1	100	100	1	100	100	1	100	100	1	98.4	100	1	100	100	1	100	100	1	100	100	1	99.9	100	1	97	100	1	98.2	100	1	100	100	1	100	100	1
R4598	1	100	100	1	100	100	1	100	100	1	100	100	1	100	100	1	100	100	1	100	100	1	98.4	100	1	100	100	1	100	100	1	100	100	1	99.9	100	1	97	100	1	98.2	100	1	100	100	1	100	100	1
R4599	1	100	100	1	100	100	1	100	100	1	100	100	1	100	100	1	100	100	1	100	100	1	98.4	100	1	100	100	1	100	100	1	100	100	1	99.9	100	1	97	100	1	98.2	100	1	100	100	1	100	100	1
R4600	1	100	100	1	100	100	1	100	100	1	100	100	1	100	100	1	100	100	1	100	100	1	98.4	100	1	100	100	1	100	100	1	100	100	1	99.9	100	1	97	100	1	98.2	100	1	100	100	1	100	100	1
R4601	1	100	100	1	100	100	1	100	100	1	100	100	1	100	100	1	100	100	1	100	100	1	98.4	100	1	100	100	1	100	100	1	100	100	1	99.9	100	1	97	100	1	98.2	100	1	100	100	1	100	100	1
R4602	1	100	100	1	100	100	1	100	100	1	100	100	1	100	100	1	100	100	1	100	100	1	98.4	100	1	100	100	1	100	100	1	100	100	1	99.9	100	1	97	100	1	98.2	100	1	100	100	1	100	100	1
R4603	1	100	100	1	100	100	1	100	100	1	100	100	1	100	100	1	100	100	1	100	100	1	98.4	100	1	100	100	1	100	100	1	100	100	1	99.9	100	1	97	100	1	98.2	100	1	100	100	1	100	100	1
R4604	1	100	100	1	100	100	1	100	100	1	100	100	1	100	100	1	100	100	1	100	100	1	98.4	100	1	100	100	1	100	100	1	100	100	1	99.9	100	1	97	100	1	98.2	100	1	100	100	1	100	100	1
R4605	1	100	100	1	100	100	1	100	100	1	100	100	1	100	100	1	100	100	1	100	100	1	98.4	100	1	100	100	1	100	100	1	100	100	1	99.9	100	1	97	100	1	98.2	100	1	100	100	1	100	100	1
R4606	1	100	100	1	100	100	1	100	100	1	100	100	1	100	100	1	100	100	1	100	100	1	98.4	100	1	100	100	1	100	100	1	100	100	1	99.9	100	1	97	100	1	98.2	100	1	100	100	1	100	100	1
R4607	1	100	100	1	100	100	1	100	100	1	100	100	1	100	100	1	100	100	1	100	100	1	98.4	100	1	100	100	1	100	100	1	100	100	1	99.9	100	1	97	100	1	98.3	100	1	100	100	1	100	100	1
R4608	1	100	100	1	100	100	1	100	100	1	100	100	1	100	100	1	100	100	1	100	100	1	98.4	100	1	100	100	1	100	100	1	100	100	1	99.9	100	1	97	100	1	98.2	100	1	100	100	1	100	100	1
R4609	1	100	100	1	100	100	1	100	100	1	100	100	1	100	100	1	100	100	1	100	100	1	98.4	100	1	100	100	1	100	100	1	100	100	1	99.9	100	1	97	100	1	98.3	100	1	100	100	1	100	100	1
R4611	1	100	100	1	100	100	1	100	100	1	100	100	1	100	100	1	100	100	1	100	100	1	98.4	100	1	100	100	1	100	100	1	100	100	1	99.9	100	1	97	100	1	98.3	100	1	100	100	1	100	100	1
R4612	1	100	100	1	100	100	1	100	100	1	100	100	1	100	100	1	100	100	1	100	100	1	98.4	100	1	100	100	1	100	100	1	100	100	1	99.9	100	1	97	100	1	98.3	100	1	100	100	1	100	100	1
R4613	1	100	100	1	100	100	1	100	100	1	100	100	1	100	100	1	100	100	1	100	100	1	98.4	100	1	100	100	1	100	100	1	100	100	1	99.9	100	1	97	100	1	98.2	100	1	100	100	1	100	100	1
R4614	1	100	100	1	100	100	1	100	100	1	100	100	1	100	100	1	100	100	1	100	100	1	98.4	100	1	100	100	1	100	100	1	100	100	1	99.9	100	1	97	100	1	98.2	100	1	100	100	1	100	100	1
R4615	1	100	100	1	100	100	1	100	100	1	100	100	1	100	100	1	100	100	1	100	100	1	98.4	100	1	100	100	1	100	100	1	100	100	1	99.9	100	1	97	100	1	98.2	100	1	100	100	1	100	100	1
R4616	1	100	100	1	100	100	1	100	100	1	100	100	1	100	100	1	100	100	1	100	100	1	98.4	100	1	100	100	1	100	100	1	100	100	1	99.9	100	1	97	100	1	98.2	100	1	100	100	1	100	100	1
R4617	1	100	100	1	100	100	1	100	100	1	100	100	1	100	100	1	100	100	1	100	100	1	98.4	100	1	100	100	1	100	100	1	100	100	1	99.9	100	1	97	100	1	98.2	100	1	100	100	1	100	100	1
R4618	1	100	100	1	100	100	1	100	100	1	100	100	1	100	100	1	100	100	1	100	100	1	98.4	100	1	100	100	1	100	100	1	100	100	1	99.9	100	1	97	100	1	98.3	100	1	100	100	1	100	100	1
R4619	1	100	100	1	100	100	1	100	100	1	100	100	1	100	100	1	100	100	1	100	100	1	98.4	100	1	100	100	1	100	100	1	100	100	1	99.9	100	1	97	100	1	98.3	100	1	100	100	1	100	100	1
R4620	1	100	100	1	100	100	1	100	100	1	100	100	1	100	100	1	100	100	1	100	100	1	98.4	100	1	100	100	1	100	100	1	100	100	1	99.9	100	1	97	100	1	98.2	100	1	100	100	1	100	100	1
R4621	1	100	100	1	100	100	1	100	100	1	100	100	1	100	100	1	100	100	1	100	100	1	98.4	100	1	100	100	1	100	100	1	100	100	1	99.9	100	1	97	100	1	98.2	100	1	100	100	1	100	100	1
R4622	1	100	100	1	100	100	1	100	100	1	100	100	1	100	100	1	100	100	1	100	100	1	98.4	100	1	100	100	1	100	100	1	100	100	1	99.9	100	1	97	100	1	98.2	100	1	100	100	1	100	100	1
R4623	1	100	100	1	100	100	1	100	100	1	100	100	1	100	100	1	100	100	1	100	100	1	98.4	100	1	100	100	1	100	100	1	100	100	1	99.9	100	1	97	100	1	98.2	100	1	100	100	1	100	100	1
R4624	1	100	100	1	100	100	1	100	100	1	100	100	1	100	100	1	100	100	1	100	100	1	98.4	100	1	100	100	1	100	100	1	100	100	1	99.9	100	1	97	100	1	98.2	100	1	100	100	1	100	100	1
R4625	1	100	100	1	100	100	1	100	100	1	100	100	1	100	100	1	100	100	1	100	100	1	98.4	100	1	100	100	1	100	100	1	100	100	1	99.9	100	1	97	100	1	98.2	100	1	100	100	1	100	100	1
R4626	1	100	100	1	100	100	1	100	100	1	100	100	1	100	100	1	100	100	1	100	100	1	98.4	100	1	100	100	1	100	100	1	100	100	1	99.9	100	1	97	100	1	98.2	100	1	100	100	1	100	100	1
R4627	1	100	100	1	100	100	1	100	100	1	100	100	1	100	100	1	100	100	1	100	100	1	98.4	100	1	100	100	1	100	100	1	100	100	1	99.9	100	1	97	100	1	98.2	100	1	100	100	1	100	100	1
R4628	1	100	100	1	100	100	1	100	100	1	100	100	1	100	100	1	100	100	1	100	100	1	98.4	100	1	100	100	1	100	100	1	100	100	1	99.9	100	1	97	100	1	98.3	100	1	100	100	1	100	100	1
R4629	1	100	100	1	100	100	1	100	100	1	100	100	1	100	100	1	100	100	1	100	100	1	98.4	100	1	100	100	1	100	100	1	100	100	1	99.9	100	1	97	100	1	98.2	100	1	100	100	1	100	100	1
R4630	1	100	100	1	100	100	1	100	100	1	100	100	1	100	100	1	100	100	1	100	100	1	98.4	100	1	100	100	1	100	100	1	100	100	1	99.9	100	1	97	100	1	98.2	100	1	100	100	1	100	100	1
R4632	1	100	100	1	100	100	1	100	100	1	100	100	1	100	100	1	100	100	1	100	100	1	98.4	100	1	100	100	1	100	100	1	100	100	1	99.9	100	1	97	100	1	98.3	100	1	100	100	1	100	100	1
R4633	1	100	100	1	100	100	1	100	100	1	100	100	1	100	100	1	100	100	1	100	100	1	98.4	100	1	100	100	1	100	100	1	100	100	1	99.9	100	1	97	100	1	98.2	100	1	100	100	1	100	100	1
R4634	1	100	100	1	100	100	1	100	100	1	100	100	1	100	100	1	100	100	1	100	100	1	98.4	100	1	100	100	1	100	100	1	100	100	1	99.9	100	1	97	100	1	98.3	100	1	100	100	1	100	100	1
R4635	1	100	100	1	100	100	1	100	100	1	100	100	1	100	100	1	100	100	1	100	100	1	98.4	100	1	100	100	1	100	100	1	100	100	1	99.9	100	1	97	100	1	98.2	100	1	100	100	1	100	100	1
R4636	1	100	100	1	100	100	1	100	100	1	100	100	1	100	100	1	100	100	1	100	100	1	98.4	100	1	100	100	1	100	100	1	100	100	1	99.9	100	1	97	100	1	98.2	100	1	100	100	1	100	100	1
R4637	1	100	100	1	100	100	1	100	100	1	100	100	1	100	100	1	100	100	1	100	100	1	98.4	100	1	100	100	1	100	100	1	100	100	1	99.9	100	1	97	100	1	98.3	100	1	100	100	1	100	100	1
R4638	1	100	100	1	100	100	1	100	100	1	100	100	1	100	100	1	100	100	1	100	100	1	98.4	100	1	100	100	1	100	100	1	100	100	1	99.9	100	1	97	100	1	98.2	100	1	100	100	1	100	100	1
R4639	1	100	100	1	100	100	1	100	100	1	100	100	1	100	100	1	100	100	1	100	100	1	98.4	100	1	100	100	1	100	100	1	100	100	1	99.9	100	1	97	100	1	98.2	100	1	100	100	1	100	100	1
R4640	1	100	100	1	100	100	1	100	100	1	100	100	1	100	100	1	100	100	1	100	100	1	98.4	100	1	100	100	1	100	100	1	100	100	1	99.9	100	1	97	100	1	98.2	100	1	100	100	1	100	100	1
R4641	1	100	100	1	100	100	1	100	100	1	100	100	1	100	100	1	100	100	1	100	100	1	98.4	100	1	100	100	1	100	100	1	100	100	1	99.9	100	1	97	100	1	98.2	100	1	100	100	1	100	100	1
R4642	1	100	100	1	100	100	1	100	100	1	100	100	1	100	100	1	100	100	1	100	100	1	98.4	100	1	100	100	1	100	100	1	100	100	1	99.9	100	1	97	100	1	98.2	100	1	100	100	1	100	100	1
R4644	1	100	100	1	100	100	1	100	100	1	100	100	1	100	100	1	100	100	1	100	100	1	98.4	100	1	100	100	1	100	100	1	100	100	1	99.9	100	1	97	100	1	98.3	100	1	100	100	1	100	100	1
R4645	1	100	100	1	100	100	1	100	100	1	100	100	1	100	100	1	100	100	1	100	100	1	98.4	100	1	100	100	1	100	100	1	100	100	1	99.9	100	1	97	100	1	98.3	100	1	100	100	1	100	100	1
R4646	1	100	100	1	100	100	1	100	100	1	100	100	1	100	100	1	100	100	1	100	100	1	98.4	100	1	100	100	1	100	100	1	100	100	1	99.9	100	1	97	100	1	98.3	100	1	100	100	1	100	100	1
R4647	1	100	100	1	100	100	1	100	100	1	100	100	1	100	100	1	100	100	1	100	100	1	98.4	100	1	100	100	1	100	100	1	100	100	1	99.9	100	1	97	100	1	98.2	100	1	100	100	1	100	100	1
R4649	1	100	100	1	100	100	1	100	100	1	100	100	1	100	100	1	100	100	1	100	100	1	98.4	100	1	100	100	1	100	100	1	100	100	1	99.9	100	1	97	100	1	98.2	100	1	100	100	1	100	100	1
R4650	1	100	100	1	100	100	1	100	100	1	100	100	1	100	100	1	100	100	1	100	100	1	98.4	100	1	100	100	1	100	100	1	100	100	1	99.9	100	1	97	100	1	98.2	100	1	100	100	1	100	100	1
R4651	1	100	100	1	100	100	1	100	100	1	100	100	1	100	100	1	100	100	1	100	100	1	98.4	100	1	100	100	1	100	100	1	100	100	1	99.9	100	1	97	100	1	98.2	100	1	100	100	1	100	100	1
R4652	1	100	100	1	100	100	1	100	100	1	100	100	1	100	100	1	100	100	1	100	100	1	98.4	100	1	100	100	1	100	100	1	100	100	1	99.9	100	1	97	100	1	98.2	100	1	100	100	1	100	100	1
R4653	1	100	100	1	100	100	1	100	100	1	100	100	1	100	100	1	100	100	1	100	100	1	98.4	100	1	100	100	1	100	100	1	100	100	1	99.9	100	1	97	100	1	98.2	100	1	100	100	1	100	100	1
R4654	1	100	100	1	100	100	1	100	100	1	100	100	1	100	100	1	100	100	1	100	100	1	98.4	100	1	100	100	1	100	100	1	100	100	1	99.9	100	1	97	100	1	98.2	100	1	100	100	1	100	100	1
R4655	1	100	100	1	100	100	1	100	100	1	100	100	1	100	100	1	100	100	1	100	100	1	98.4	100	1	100	100	1	100	100	1	100	100	1	99.9	100	1	97	100	1	98.2	100	1	100	100	1	100	100	1
R4656	1	100	100	1	100	100	1	100	100	1	100	100	1	100	100	1	100	100	1	100	100	1	98.4	100	1	100	100	1	100	100	1	100	100	1	99.9	100	1	97	100	1	98.2	100	1	100	100	1	100	100	1
R4657	1	100	100	1	100	100	1	100	100	1	100	100	1	100	100	1	100	100	1	100	100	1	98.4	100	1	100	100	1	100	100	1	100	100	1	99.9	100	1	97	100	1	98.2	100	1	100	100	1	100	100	1
R4658	1	100	100	1	100	100	1	100	100	1	100	100	1	100	100	1	100	100	1	100	100	1	98.4	100	1	100	100	1	100	100	1	100	100	1	99.9	100	1	97	100	1	98.2	100	1	100	100	1	100	100	1
R4659	1	100	100	1	100	100	1	100	100	1	100	100	1	100	100	1	100	100	1	100	100	1	98.4	100	1	100	100	1	100	100	1	100	100	1	99.9	100	1	97	100	1	98.2	100	1	100	100	1	100	100	1
R4660	1	100	100	1	100	100	1	100	100	1	100	100	1	100	100	1	100	100	1	100	100	1	98.4	100	1	100	100	1	100	100	1	100	100	1	99.9	100	1	97	100	1	98.2	100	1	100	100	1	100	100	1
R4661	1	100	100	1	100	100	1	100	100	1	100	100	1	100	100	1	100	100	1	100	100	1	98.4	100	1	100	100	1	100	100	1	100	100	1	99.9	100	1	97	100	1	98.2	100	1	100	100	1	100	100	1
R4662	1	100	100	1	100	100	1	100	100	1	100	100	1	100	100	1	100	100	1	100	100	1	98.4	100	1	100	100	1	100	100	1	100	100	1	99.9	100	1	97	100	1	98.2	100	1	100	100	1	100	100	1
R4664	1	100	100	1	100	100	1	100	100	1	100	100	1	100	100	1	100	100	1	100	100	1	98.4	100	1	100	100	1	100	100	1	100	100	1	99.9	100	1	97	100	1	98.3	100	1	100	100	1	100	100	1
R4665	1	100	100	1	100	100	1	100	100	1	100	100	1	100	100	1	100	100	1	100	100	1	98.4	100	1	100	100	1	100	100	1	100	100	1	99.9	100	1	97	100	1	98.2	100	1	100	100	1	100	100	1
R4666	1	100	100	1	100	100	1	100	100	1	100	100	1	100	100	1	100	100	1	100	100	1	98.4	100	1	100	100	1	100	100	1	100	100	1	99.9	100	1	97	100	1	98.2	100	1	100	100	1	100	100	1
R4667	1	100	100	1	100	100	1	100	100	1	100	100	1	100	100	1	100	100	1	100	100	1	98.4	100	1	100	100	1	100	100	1	100	100	1	99.9	100	1	97	100	1	98.2	100	1	100	100	1	100	100	1
R4668	1	100	100	1	100	100	1	100	100	1	100	100	1	100	100	1	100	100	1	100	100	1	98.4	100	1	100	100	1	100	100	1	100	100	1	99.9	100	1	97	100	1	98.2	100	1	100	100	1	100	100	1
R4669	1	100	100	1	100	100	1	100	100	1	100	100	1	100	100	1	100	100	1	100	100	1	98.4	100	1	100	100	1	100	100	1	100	100	1	99.9	100	1	97	100	1	98.2	100	1	100	100	1	100	100	1
R4670	1	100	100	1	100	100	1	100	100	1	100	100	1	100	100	1	100	100	1	100	100	1	98.4	100	1	100	100	1	100	100	1	100	100	1	99.9	100	1	97	100	1	98.2	100	1	100	100	1	100	100	1
R4671	1	100	100	1	100	100	1	100	100	1	100	100	1	100	100	1	100	100	1	100	100	1	98.4	100	1	100	100	1	100	100	1	100	100	1	99.9	100	1	97	100	1	98.2	100	1	100	100	1	100	100	1
R4672	1	100	100	1	100	100	1	100	100	1	100	100	1	100	100	1	100	100	1	100	100	1	98.4	100	1	100	100	1	100	100	1	100	100	1	99.9	100	1	97	100	1	98.2	100	1	100	100	1	100	100	1
R4674	1	100	100	1	100	100	1	100	100	1	100	100	1	100	100	1	100	100	1	100	100	1	98.4	100	1	100	100	1	100	100	1	100	100	1	99.9	100	1	97	100	1	98.2	100	1	100	100	1	100	100	1
R4675	1	100	100	1	100	100	1	100	100	1	100	100	1	100	100	1	100	100	1	100	100	1	98.4	100	1	100	100	1	100	100	1	100	100	1	99.9	100	1	97	100	1	98.2	100	1	100	100	1	100	100	1
R4676	1	100	100	1	100	100	1	100	100	1	100	100	1	100	100	1	100	100	1	100	100	1	98.4	100	1	100	100	1	100	100	1	100	100	1	99.9	100	1	97	100	1	98.2	100	1	100	100	1	100	100	1
R4678	1	100	100	1	100	100	1	100	100	1	100	100	1	100	100	1	100	100	1	100	100	1	98.4	100	1	100	100	1	100	100	1	100	100	1	99.9	100	1	97	100	1	98.3	100	1	100	100	1	100	100	1
R4679	1	100	100	1	100	100	1	100	100	1	100	100	1	100	100	1	100	100	1	100	100	1	98.4	100	1	100	100	1	100	100	1	100	100	1	99.9	100	1	97	100	1	98.2	100	1	100	100	1	100	100	1
R4681	1	100	100	1	100	100	1	100	100	1	100	100	1	100	100	1	100	100	1	100	100	1	98.4	100	1	100	100	1	100	100	1	100	100	1	99.9	100	1	97	100	1	98.2	100	1	100	100	1	100	100	1
R4682	1	100	100	1	100	100	1	100	100	1	100	100	1	100	100	1	100	100	1	100	100	1	98.4	100	1	100	100	1	100	100	1	100	100	1	99.9	100	1	97	100	1	98.2	100	1	100	100	1	100	100	1
R4683	1	100	100	1	100	100	1	100	100	1	100	100	1	100	100	1	100	100	1	100	100	1	98.4	100	1	100	100	1	100	100	1	100	100	1	99.9	100	1	97	100	1	98.2	100	1	100	100	1	100	100	1
R4684	1	100	100	1	100	100	1	100	100	1	100	100	1	100	100	1	100	100	1	100	100	1	98.4	100	1	100	100	1	100	100	1	100	100	1	99.9	100	1	97	100	1	98.2	100	1	100	100	1	100	100	1
R4685	1	100	100	1	100	100	1	100	100	1	100	100	1	100	100	1	100	100	1	100	100	1	98.4	100	1	100	100	1	100	100	1	100	100	1	99.9	100	1	97	100	1	98.2	100	1	100	100	1	100	100	1
R4686	1	100	100	1	100	100	1	100	100	1	100	100	1	100	100	1	100	100	1	100	100	1	98.4	100	1	100	100	1	100	100	1	100	100	1	99.9	100	1	97	100	1	98.2	100	1	100	100	1	100	100	1
R4687	1	100	100	1	100	100	1	100	100	1	100	100	1	100	100	1	100	100	1	100	100	1	98.4	100	1	100	100	1	100	100	1	100	100	1	99.9	100	1	97	100	1	98.2	100	1	100	100	1	100	100	1
R4688	1	100	100	1	100	100	1	100	100	1	100	100	1	100	100	1	100	100	1	100	100	1	98.4	100	1	100	100	1	100	100	1	100	100	1	99.9	100	1	97	100	1	98.2	100	1	100	100	1	100	100	1
R4689	1	100	100	1	100	100	1	100	100	1	100	100	1	100	100	1	100	100	1	100	100	1	98.4	100	1	100	100	1	100	100	1	100	100	1	99.9	100	1	97	100	1	98.2	100	1	100	100	1	100	100	1
R4690	1	100	100	1	100	100	1	100	100	1	100	100	1	100	100	1	100	100	1	100	100	1	98.4	100	1	100	100	1	100	100	1	100	100	1	99.9	100	1	97	100	1	98.2	100	1	100	100	1	100	100	1
R4691	1	100	100	1	100	100	1	100	100	1	100	100	1	100	100	1	100	100	1	100	100	1	98.4	100	1	100	100	1	100	100	1	100	100	1	99.9	100	1	97	100	1	98.2	100	1	100	100	1	100	100	1
R4692	1	100	100	1	100	100	1	100	100	1	100	100	1	100	100	1	100	100	1	100	100	1	98.4	100	1	100	100	1	100	100	1	100	100	1	99.9	100	1	97	100	1	98.2	100	1	100	100	1	100	100	1
R4693	1	100	100	1	100	100	1	100	100	1	100	100	1	100	100	1	100	100	1	100	100	1	98.4	100	1	100	100	1	100	100	1	100	100	1	99.9	100	1	97	100	1	98.2	100	1	100	100	1	100	100	1
R4694	1	100	100	1	100	100	1	100	100	1	100	100	1	100	100	1	100	100	1	100	100	1	98.4	100	1	100	100	1	100	100	1	100	100	1	99.9	100	1	97	100	1	98.2	100	1	100	100	1	100	100	1
R4695	1	100	100	1	100	100	1	100	100	1	100	100	1	100	100	1	100	100	1	100	100	1	98.4	100	1	100	100	1	100	100	1	100	100	1	99.9	100	1	97	100	1	98.2	100	1	100	100	1	100	100	1
R4696	1	100	100	1	100	100	1	100	100	1	100	100	1	100	100	1	100	100	1	100	100	1	98.4	100	1	100	100	1	100	100	1	100	100	1	99.9	100	1	97	100	1	98.2	100	1	100	100	1	100	100	1
R4697	1	100	100	1	100	100	1	100	100	1	100	100	1	100	100	1	100	100	1	100	100	1	98.4	100	1	100	100	1	100	100	1	100	100	1	99.9	100	1	97	100	1	98.2	100	1	100	100	1	100	100	1
R4701	1	100	100	1	100	100	1	100	100	1	100	100	1	100	100	1	100	100	1	100	100	1	98.4	100	1	100	100	1	100	100	1	100	100	1	99.9	100	1	97	100	1	98.2	100	1	100	100	1	100	100	1
R4702	1	100	100	1	100	100	1	100	100	1	100	100	1	100	100	1	100	100	1	100	100	1	98.4	100	1	100	100	1	100	100	1	100	100	1	99.9	100	1	97	100	1	98.2	100	1	100	100	1	100	100	1
[truncated: 613 more rows]
[truncated: 237 more columns]

## Sheet: Table S3. Mitotype-spe genes
Table S3. PAV information of mitotype specific genes in mtDNAs.
## ide: identht; cov: coverage
[truncated: 1,459 more rows]
[truncated: 7 more columns]
