# Supplementary material for: A large-scale population based organelle pan-genomes construction and phylogeny analysis reveal the genetic diversity and the evolutionary origins of chloroplast and mitochondrion in Brassica napus L
Source: BMC Genomics. 2022 Apr 30;23:339. doi: 10.1186/s12864-022-08573-x (PMC9063048; doi:10.1186/s12864-022-08573-x)
Supplement: Supplementary file 3 — Additional file 3. Supplemetary tables. [file 12864_2022_8573_MOESM3_ESM.zip › Supplementary Table S4 - S6.xlsx]

## Sheet: Table S4. MSS
Table S4. MSSs mapping result and mitotype for each assembled mt genomes
ID	Mitotype	MSS13_ogu_coverage	MSS13_ogu_identity	MSS14_ogu_coverage	MSS14_ogu_identity	MSS21_ogu_coverage	MSS21_ogu_identity	MSS26_hau_coverage	MSS26_hau_identity	MSS2_nap_coverage	MSS2_nap_identity	MSS4_nap_coverage	MSS4_nap_identity	MSS61_cam_coverage	MSS61_cam_identity	MSS61_nap_coverage	MSS61_nap_identity	MSS61_ole_coverage	MSS61_ole_identity	MSS61_pol_coverage	MSS61_pol_identity	MSS67_nap_coverage	MSS67_nap_identity	MSS67_pol_coverage	MSS67_pol_identity	MSS6_cam_coverage	MSS6_cam_identity	MSS6_pol_coverage	MSS6_pol_identity	MSS7_ole_coverage	MSS7_ole_identity	MSS8_pol_coverage	MSS8_pol_identity	MSS9_pol_coverage	MSS9_pol_identity
CRR045433	cam	0	0	0	0	0	0	0	0	0	0	31.86	95.69	100	100	100	99.366	100	98.423	100	99.842	0	0	0	0	100	100	100	100	0	0	0	0	25.93	98.286
CRR045452	cam	0	0	0	0	0	0	0	0	0	0	31.86	95.69	100	100	100	99.366	100	98.423	100	99.842	0	0	0	0	100	100	100	100	0	0	0	0	25.93	98.286
CRR045453	cam	0	0	0	0	0	0	0	0	0	0	31.86	95.69	100	100	100	99.366	100	98.423	100	99.842	0	0	0	0	100	100	100	100	0	0	0	0	25.93	98.286
CRR045455	cam	0	0	0	0	0	0	0	0	0	0	31.86	95.69	100	100	100	99.366	100	98.423	100	99.842	0	0	0	0	100	100	100	100	0	0	0	0	25.93	98.286
CRR045459	cam	0	0	0	0	0	0	0	0	0	0	31.86	95.69	100	100	100	99.366	100	98.423	100	99.842	0	0	0	0	100	100	100	100	0	0	0	0	25.93	98.286
CRR045460	cam	0	0	0	0	0	0	0	0	0	0	31.86	95.69	100	100	100	99.366	100	98.423	100	99.842	0	0	0	0	100	100	100	100	0	0	0	0	25.93	98.286
CRR045492	cam	0	0	0	0	0	0	0	0	0	0	31.86	95.69	100	100	100	99.366	100	98.423	100	99.842	0	0	0	0	100	100	100	100	0	0	0	0	25.93	98.286
CRR045512	cam	0	0	0	0	0	0	0	0	0	0	31.86	95.69	100	100	100	99.366	100	98.423	100	99.842	0	0	0	0	100	100	100	100	0	0	0	0	25.93	98.286
CRR045515	cam	0	0	0	0	0	0	0	0	0	0	31.86	95.69	100	100	100	99.366	100	98.423	100	99.842	0	0	0	0	100	100	100	100	0	0	0	0	25.93	98.286
CRR045533	cam	0	0	0	0	0	0	0	0	0	0	31.86	95.69	100	100	100	99.366	100	98.423	100	99.842	0	0	0	0	100	100	100	100	0	0	0	0	25.93	98.286
CRR045542	cam	0	0	0	0	0	0	0	0	0	0	31.86	95.69	100	100	100	99.366	100	98.423	100	99.842	0	0	0	0	100	100	100	100	0	0	0	0	25.93	98.286
CRR045553	cam	0	0	0	0	0	0	0	0	0	0	31.86	95.69	100	100	100	99.366	100	98.423	100	99.842	0	0	0	0	100	100	100	100	0	0	0	0	25.93	98.286
CRR045557	cam	0	0	0	0	0	0	0	0	0	0	31.86	95.69	100	100	100	99.366	100	98.423	100	99.842	0	0	0	0	100	100	100	100	0	0	0	0	25.93	98.286
CRR045571	cam	0	0	0	0	0	0	0	0	0	0	31.86	95.69	100	100	100	99.366	100	98.423	100	99.842	0	0	0	0	100	100	100	100	0	0	0	0	25.93	98.286
CRR045574	cam	0	0	0	0	0	0	0	0	0	0	31.86	95.69	100	100	100	99.366	100	98.423	100	99.842	0	0	0	0	100	100	100	100	0	0	0	0	25.93	98.286
CRR045580	cam	0	0	0	0	0	0	0	0	0	0	31.86	95.69	100	100	100	99.366	100	98.423	100	99.842	0	0	0	0	100	100	100	100	0	0	0	0	25.93	98.286
CRR045588	cam	0	0	0	0	0	0	0	0	0	0	31.86	95.69	100	100	100	99.366	100	98.423	100	99.842	0	0	0	0	100	100	100	100	0	0	0	0	25.93	98.286
CRR045595	cam	0	0	0	0	0	0	0	0	0	0	31.86	95.69	100	100	100	99.366	100	98.423	100	99.842	0	0	0	0	100	100	100	100	0	0	0	0	25.93	98.286
CRR045600	cam	0	0	0	0	0	0	0	0	0	0	31.86	95.69	100	100	100	99.366	100	98.423	100	99.842	0	0	0	0	100	100	100	100	0	0	0	0	25.93	98.286
CRR045609	cam	0	0	0	0	0	0	0	0	0	0	31.86	95.69	100	100	100	99.366	100	98.423	100	99.842	0	0	0	0	100	100	100	100	0	0	0	0	25.93	98.286
CRR045627	cam	0	0	0	0	0	0	0	0	0	0	31.86	95.69	100	100	100	99.366	100	98.423	100	99.842	0	0	0	0	100	100	100	100	0	0	0	0	25.93	98.286
CRR045692	cam	0	0	0	0	0	0	0	0	0	0	31.86	95.69	100	100	100	99.366	100	98.423	100	99.842	0	0	0	0	100	100	100	100	0	0	0	0	25.93	98.286
CRR045697	cam	0	0	0	0	0	0	0	0	0	0	31.86	95.69	100	100	100	99.366	100	98.423	100	99.842	0	0	0	0	100	100	100	100	0	0	0	0	25.93	98.286
CRR045703	cam	0	0	0	0	0	0	0	0	0	0	31.86	95.69	100	100	100	99.366	100	98.423	100	99.842	0	0	0	0	100	100	100	100	0	0	0	0	25.93	98.286
CRR045708	cam	0	0	0	0	0	0	0	0	0	0	31.86	95.69	100	100	100	99.366	100	98.423	100	99.842	0	0	0	0	100	100	100	100	0	0	0	0	25.93	98.286
CRR045721	cam	0	0	0	0	0	0	0	0	0	0	31.86	95.69	100	100	100	99.366	100	98.423	100	99.842	0	0	0	0	100	100	100	100	0	0	0	0	25.93	98.286
CRR045722	cam	0	0	0	0	0	0	0	0	0	0	31.86	95.69	100	100	100	99.366	100	98.423	100	99.842	0	0	0	0	100	100	100	100	0	0	0	0	25.93	98.286
CRR045723	cam	0	0	0	0	0	0	0	0	0	0	31.86	95.69	100	100	100	99.366	100	98.423	100	99.842	0	0	0	0	100	100	100	100	0	0	0	0	25.93	98.286
CRR045724	cam	0	0	0	0	0	0	0	0	0	0	31.86	95.69	100	100	100	99.366	100	98.423	100	99.842	0	0	0	0	100	100	100	100	0	0	0	0	25.93	98.286
CRR045727	cam	0	0	0	0	0	0	0	0	0	0	31.86	95.69	100	100	100	99.366	100	98.423	100	99.842	0	0	0	0	100	100	100	100	0	0	0	0	25.93	98.286
CRR045744	cam	0	0	0	0	0	0	0	0	0	0	31.86	95.69	100	100	100	99.366	100	98.423	100	99.842	0	0	0	0	100	100	100	100	0	0	0	0	25.93	98.286
CRR045746	cam	0	0	0	0	0	0	0	0	0	0	31.86	95.69	100	100	100	99.366	100	98.423	100	99.842	0	0	0	0	100	100	100	100	0	0	0	0	25.93	98.286
CRR045753	cam	0	0	0	0	0	0	0	0	0	0	31.86	95.69	100	100	100	99.366	100	98.423	100	99.842	0	0	0	0	100	100	100	100	0	0	0	0	25.93	98.286
CRR045754	cam	0	0	0	0	0	0	0	0	0	0	31.86	95.69	100	100	100	99.366	100	98.423	100	99.842	0	0	0	0	100	100	100	100	0	0	0	0	25.93	98.286
CRR045868	cam	0	0	0	0	0	0	0	0	0	0	31.86	95.69	100	100	100	99.366	100	98.423	100	99.842	0	0	0	0	100	100	100	100	0	0	0	0	25.93	98.286
CRR045869	cam	0	0	0	0	0	0	0	0	0	0	31.86	95.69	100	100	100	99.366	100	98.423	100	99.842	0	0	0	0	100	100	100	100	0	0	0	0	25.93	98.286
CRR045874	cam	0	0	0	0	0	0	0	0	0	0	31.86	95.69	100	100	100	99.366	100	98.423	100	99.842	0	0	0	0	100	100	100	100	0	0	0	0	25.93	98.286
CRR045880	cam	0	0	0	0	0	0	0	0	0	0	31.86	95.69	100	100	100	99.366	100	98.423	100	99.842	0	0	0	0	100	100	100	100	0	0	0	0	25.93	98.286
CRR045881	cam	0	0	0	0	0	0	0	0	0	0	31.86	95.69	100	100	100	99.366	100	98.423	100	99.842	0	0	0	0	100	100	100	100	0	0	0	0	25.93	98.286
CRR045884	cam	0	0	0	0	0	0	0	0	0	0	31.86	95.69	100	100	100	99.366	100	98.423	100	99.842	0	0	0	0	100	100	100	100	0	0	0	0	25.93	98.286
CRR045887	cam	0	0	0	0	0	0	0	0	0	0	31.86	95.69	100	100	100	99.366	100	98.423	100	99.842	0	0	0	0	100	100	100	100	0	0	0	0	25.93	98.286
CRR045892	cam	0	0	0	0	0	0	0	0	0	0	31.86	95.69	100	100	100	99.366	100	98.423	100	99.842	0	0	0	0	100	100	100	100	0	0	0	0	25.93	98.286
CRR045893	cam	0	0	0	0	0	0	0	0	0	0	31.86	95.69	100	100	100	99.366	100	98.423	100	99.842	0	0	0	0	100	100	100	100	0	0	0	0	25.93	98.286
CRR045906	cam	0	0	0	0	0	0	0	0	0	0	31.86	95.69	100	100	100	99.366	100	98.423	100	99.842	0	0	0	0	100	100	100	100	0	0	0	0	25.93	98.286
CRR045925	cam	0	0	0	0	0	0	0	0	0	0	31.86	95.69	100	100	100	99.366	100	98.423	100	99.842	0	0	0	0	100	100	100	100	0	0	0	0	25.93	98.286
CRR045926	cam	0	0	0	0	0	0	0	0	0	0	31.86	95.69	100	100	100	99.366	100	98.423	100	99.842	0	0	0	0	100	100	100	100	0	0	0	0	25.93	98.286
CRR045928	cam	0	0	0	0	0	0	0	0	0	0	31.86	95.69	100	100	100	99.366	100	98.423	100	99.842	0	0	0	0	100	100	100	100	0	0	0	0	25.93	98.286
CRR045931	cam	0	0	0	0	0	0	0	0	0	0	31.86	95.69	100	100	100	99.366	100	98.423	100	99.842	0	0	0	0	100	100	100	100	0	0	0	0	25.93	98.286
CRR045935	cam	0	0	0	0	0	0	0	0	0	0	31.86	95.69	100	100	100	99.366	100	98.423	100	99.842	0	0	0	0	100	100	100	100	0	0	0	0	25.93	98.286
CRR045950	cam	0	0	0	0	0	0	0	0	0	0	31.86	95.69	100	100	100	99.366	100	98.423	100	99.842	0	0	0	0	100	100	100	100	0	0	0	0	25.93	98.286
CRR045972	cam	0	0	0	0	0	0	0	0	0	0	31.86	95.69	100	100	100	99.366	100	98.423	100	99.842	0	0	0	0	100	100	100	100	0	0	0	0	25.93	98.286
CRR045977	cam	0	0	0	0	0	0	0	0	0	0	31.86	95.69	100	100	100	99.366	100	98.423	100	99.842	0	0	0	0	100	100	100	100	0	0	0	0	25.93	98.286
CRR046026	cam	0	0	0	0	0	0	0	0	0	0	31.86	95.69	100	100	100	99.366	100	98.423	100	99.842	0	0	0	0	100	100	100	100	0	0	0	0	25.93	98.286
R4177	cam	0	0	0	0	0	0	0	0	0	0	31.86	95.69	100	100	100	99.366	100	98.423	100	99.842	0	0	0	0	100	100	100	100	0	0	0	0	25.93	98.286
R4180	cam	0	0	0	0	0	0	0	0	0	0	31.86	95.69	100	100	100	99.366	100	98.423	100	99.842	0	0	0	0	100	100	100	100	0	0	0	0	25.93	98.286
R4183	cam	0	0	0	0	0	0	0	0	0	0	31.86	95.69	100	100	100	99.366	100	98.423	100	99.842	0	0	0	0	100	100	100	100	0	0	0	0	25.93	98.286
R4190	cam	0	0	0	0	0	0	0	0	0	0	31.86	95.69	100	100	100	99.366	100	98.423	100	99.842	0	0	0	0	100	100	100	100	0	0	0	0	25.93	98.286
R4195	cam	0	0	0	0	0	0	0	0	0	0	31.86	95.69	100	100	100	99.366	100	98.423	100	99.842	0	0	0	0	100	100	100	100	0	0	0	0	25.93	98.286
R4197	cam	0	0	0	0	0	0	0	0	0	0	31.86	95.69	100	100	100	99.366	100	98.423	100	99.842	0	0	0	0	100	100	100	100	0	0	0	0	25.93	98.286
R4198	cam	0	0	0	0	0	0	0	0	0	0	31.86	95.69	100	100	100	99.366	100	98.423	100	99.842	0	0	0	0	100	100	100	100	0	0	0	0	25.93	98.286
R4204	cam	0	0	0	0	0	0	0	0	0	0	31.86	95.69	100	99.525	100	99.842	100	97.95	100	99.366	0	0	0	0	100	100	100	100	0	0	0	0	25.93	98.286
R4210	cam	0	0	0	0	0	0	0	0	0	0	31.86	95.69	100	100	100	99.366	100	98.423	100	99.842	0	0	0	0	100	100	100	100	0	0	0	0	25.93	98.286
R4216	cam	0	0	0	0	0	0	0	0	0	0	31.86	95.69	100	100	100	99.366	100	98.423	100	99.842	0	0	0	0	100	100	100	100	0	0	0	0	25.93	98.286
R4225	cam	0	0	0	0	0	0	0	0	0	0	31.86	95.69	100	100	100	99.366	100	98.423	100	99.842	0	0	0	0	100	100	100	100	0	0	0	0	25.93	98.286
R4232	cam	0	0	0	0	0	0	0	0	0	0	31.86	95.69	100	100	100	99.366	100	98.423	100	99.842	0	0	0	0	100	100	100	100	0	0	0	0	25.93	98.286
R4236	cam	0	0	0	0	0	0	0	0	0	0	31.86	95.69	100	100	100	99.366	100	98.423	100	99.842	0	0	0	0	100	100	100	100	0	0	0	0	25.93	98.286
R4251	cam	0	0	0	0	0	0	0	0	0	0	31.86	95.69	100	100	100	99.366	100	98.423	100	99.842	0	0	0	0	100	100	100	100	0	0	0	0	25.93	98.286
R4260	cam	0	0	0	0	0	0	0	0	0	0	31.86	95.69	100	100	100	99.366	100	98.423	100	99.842	0	0	0	0	100	100	100	100	0	0	0	0	25.93	98.286
R4265	cam	0	0	0	0	0	0	0	0	0	0	31.86	95.69	100	100	100	99.366	100	98.423	100	99.842	0	0	0	0	100	100	100	100	0	0	0	0	25.93	98.286
R4270	cam	0	0	0	0	0	0	0	0	0	0	31.86	95.69	100	100	100	99.366	100	98.423	100	99.842	0	0	0	0	100	100	100	100	0	0	0	0	25.93	98.286
R4274	cam	0	0	0	0	0	0	0	0	0	0	31.86	95.69	100	100	100	99.366	100	98.423	100	99.842	0	0	0	0	100	100	100	100	0	0	0	0	25.93	98.286
R4326	cam	0	0	0	0	0	0	0	0	0	0	31.86	95.69	100	100	100	99.366	100	98.423	100	99.842	0	0	0	0	100	100	100	100	0	0	0	0	25.93	98.286
R4338	cam	0	0	0	0	0	0	0	0	0	0	31.86	95.69	100	100	100	99.366	100	98.423	100	99.842	0	0	0	0	100	100	100	100	0	0	0	0	25.93	98.286
R4339	cam	0	0	0	0	0	0	0	0	0	0	31.86	95.69	100	100	100	99.366	100	98.423	100	99.842	0	0	0	0	100	100	100	100	0	0	0	0	25.93	98.286
R4353	cam	0	0	0	0	0	0	0	0	0	0	31.86	95.69	100	100	100	99.366	100	98.423	100	99.842	0	0	0	0	100	100	100	100	0	0	0	0	25.93	98.286
R4363	cam	0	0	0	0	0	0	0	0	0	0	31.86	95.69	100	100	100	99.366	100	98.423	100	99.842	0	0	0	0	100	100	100	100	0	0	0	0	25.93	98.286
R4364	cam	0	0	0	0	0	0	0	0	0	0	31.86	95.69	100	100	100	99.366	100	98.423	100	99.842	0	0	0	0	100	100	100	100	0	0	0	0	25.93	98.286
R4365	cam	0	0	0	0	0	0	0	0	0	0	31.86	95.69	100	100	100	99.366	100	98.423	100	99.842	0	0	0	0	100	100	100	100	0	0	0	0	25.93	98.286
R4391	cam	0	0	0	0	0	0	0	0	0	0	31.86	95.69	100	100	100	99.366	100	98.423	100	99.842	0	0	0	0	100	100	100	100	0	0	0	0	25.93	98.286
R4405	cam	0	0	0	0	0	0	0	0	0	0	31.86	95.69	100	100	100	99.366	100	98.423	100	99.842	0	0	0	0	100	100	100	100	0	0	0	0	25.93	98.286
R4408	cam	0	0	0	0	0	0	0	0	0	0	31.86	95.69	100	100	100	99.366	100	98.423	100	99.842	0	0	0	0	100	100	100	100	0	0	0	0	25.93	98.286
R4409	cam	0	0	0	0	0	0	0	0	0	0	31.86	95.69	100	100	100	99.366	100	98.423	100	99.842	0	0	0	0	100	100	100	100	0	0	0	0	25.93	98.286
R4430	cam	0	0	0	0	0	0	0	0	0	0	31.86	95.69	100	100	100	99.366	100	98.423	100	99.842	0	0	0	0	100	100	100	100	0	0	0	0	25.93	98.286
R4432	cam	0	0	0	0	0	0	0	0	0	0	31.86	95.69	100	100	100	99.366	100	98.423	100	99.842	0	0	0	0	100	100	100	100	0	0	0	0	25.93	98.286
R4434	cam	0	0	0	0	0	0	0	0	0	0	31.86	95.69	100	100	100	99.366	100	98.423	100	99.842	0	0	0	0	100	100	100	100	0	0	0	0	25.93	98.286
R4435	cam	0	0	0	0	0	0	0	0	0	0	31.86	95.69	100	100	100	99.366	100	98.423	100	99.842	0	0	0	0	100	100	100	100	0	0	0	0	25.93	98.286
R4440	cam	0	0	0	0	0	0	0	0	0	0	31.86	95.69	100	100	100	99.366	100	98.423	100	99.842	0	0	0	0	100	100	100	100	0	0	0	0	25.93	98.286
R4450	cam	0	0	0	0	0	0	0	0	0	0	31.86	95.69	100	100	100	99.366	100	98.423	100	99.842	0	0	0	0	100	100	100	100	0	0	0	0	25.93	98.286
R4457	cam	0	0	0	0	0	0	0	0	0	0	31.86	95.69	100	100	100	99.366	100	98.423	100	99.842	0	0	0	0	100	100	100	100	0	0	0	0	25.93	98.286
R4461	cam	0	0	0	0	0	0	0	0	0	0	31.86	95.69	100	100	100	99.366	100	98.423	100	99.842	0	0	0	0	100	100	100	100	0	0	0	0	25.93	98.286
R4470	cam	0	0	0	0	0	0	0	0	0	0	31.86	95.69	100	100	100	99.366	100	98.423	100	99.842	0	0	0	0	100	100	100	100	0	0	0	0	25.93	98.286
R4478	cam	0	0	0	0	0	0	0	0	0	0	31.86	95.69	100	100	100	99.366	100	98.423	100	99.842	0	0	0	0	100	100	100	100	0	0	0	0	25.93	98.286
R4498	cam	0	0	0	0	0	0	0	0	0	0	31.86	95.69	100	100	100	99.366	100	98.423	100	99.842	0	0	0	0	100	100	100	100	0	0	0	0	25.93	98.286
R4508	cam	0	0	0	0	0	0	0	0	0	0	31.86	95.69	100	100	100	99.366	100	98.423	100	99.842	0	0	0	0	100	100	100	100	0	0	0	0	25.93	98.286
R4521	cam	0	0	0	0	0	0	0	0	0	0	31.86	95.69	100	100	100	99.366	100	98.423	100	99.842	0	0	0	0	100	100	100	100	0	0	0	0	25.93	98.286
R4536	cam	0	0	0	0	0	0	0	0	0	0	31.86	95.69	100	100	100	99.366	100	98.423	100	99.842	0	0	0	0	100	100	100	100	0	0	0	0	25.93	98.286
R4541	cam	0	0	0	0	0	0	0	0	0	0	31.86	95.69	100	100	100	99.366	100	98.423	100	99.842	0	0	0	0	100	100	100	100	0	0	0	0	25.93	98.286
R4554	cam	0	0	0	0	0	0	0	0	0	0	31.86	95.69	100	100	100	99.366	100	98.423	100	99.842	0	0	0	0	100	100	100	100	0	0	0	0	25.93	98.286
R4607	cam	0	0	0	0	0	0	0	0	0	0	31.86	95.69	100	100	100	99.366	100	98.423	100	99.842	0	0	0	0	100	100	100	100	0	0	0	0	25.93	98.286
R4609	cam	0	0	0	0	0	0	0	0	0	0	31.86	95.69	100	100	100	99.366	100	98.423	100	99.842	0	0	0	0	100	100	100	100	0	0	0	0	25.93	98.286
R4611	cam	0	0	0	0	0	0	0	0	0	0	31.86	95.69	100	100	100	99.366	100	98.423	100	99.842	0	0	0	0	100	100	100	100	0	0	0	0	25.93	98.286
R4612	cam	0	0	0	0	0	0	0	0	0	0	31.86	95.69	100	100	100	99.366	100	98.423	100	99.842	0	0	0	0	100	100	100	100	0	0	0	0	25.93	98.286
R4618	cam	0	0	0	0	0	0	0	0	0	0	31.86	95.69	100	100	100	99.366	100	98.423	100	99.842	0	0	0	0	100	100	100	100	0	0	0	0	25.93	98.286
R4619	cam	0	0	0	0	0	0	0	0	0	0	31.86	95.69	100	100	100	99.366	100	98.423	100	99.842	0	0	0	0	100	100	100	100	0	0	0	0	25.93	98.286
R4628	cam	0	0	0	0	0	0	0	0	0	0	31.86	95.69	100	100	100	99.366	100	98.423	100	99.842	0	0	0	0	100	100	100	100	0	0	0	0	25.93	98.286
R4632	cam	0	0	0	0	0	0	0	0	0	0	31.86	95.69	100	100	100	99.366	100	98.423	100	99.842	0	0	0	0	100	100	100	100	0	0	0	0	25.93	98.286
R4634	cam	0	0	0	0	0	0	0	0	0	0	31.86	95.69	100	100	100	99.366	100	98.423	100	99.842	0	0	0	0	100	100	100	100	0	0	0	0	25.93	98.286
R4637	cam	0	0	0	0	0	0	0	0	0	0	31.86	95.69	100	100	100	99.366	100	98.423	100	99.842	0	0	0	0	100	100	100	100	0	0	0	0	25.93	98.286
R4644	cam	0	0	0	0	0	0	0	0	0	0	31.86	95.69	100	100	100	99.366	100	98.423	100	99.842	0	0	0	0	100	100	100	100	0	0	0	0	25.93	98.286
R4645	cam	0	0	0	0	0	0	0	0	0	0	31.86	95.69	100	100	100	99.366	100	98.423	100	99.842	0	0	0	0	100	100	100	100	0	0	0	0	25.93	98.286
R4646	cam	0	0	0	0	0	0	0	0	0	0	31.86	95.69	100	100	100	99.366	100	98.423	100	99.842	0	0	0	0	100	100	100	100	0	0	0	0	25.93	98.286
R4664	cam	0	0	0	0	0	0	0	0	0	0	31.86	95.69	100	100	100	99.366	100	98.423	100	99.842	0	0	0	0	100	100	100	100	0	0	0	0	25.93	98.286
R4677	cam	0	0	0	0	0	0	0	0	0	0	31.86	95.69	100	100	100	99.366	100	98.423	100	99.842	0	0	0	0	100	100	100	100	0	0	0	0	25.93	98.286
R4678	cam	0	0	0	0	0	0	0	0	0	0	31.86	95.69	100	100	100	99.366	100	98.423	100	99.842	0	0	0	0	100	100	100	100	0	0	0	0	25.93	98.286
R4718	cam	0	0	0	0	0	0	0	0	0	0	31.86	95.69	100	100	100	99.366	100	98.423	100	99.842	0	0	0	0	100	100	100	100	0	0	0	0	25.93	98.286
R4719	cam	0	0	0	0	0	0	0	0	0	0	31.86	95.69	100	100	100	99.366	100	98.423	100	99.842	0	0	0	0	100	100	100	100	0	0	0	0	25.93	98.286
R4720	cam	0	0	0	0	0	0	0	0	0	0	31.86	95.69	100	100	100	99.366	100	98.423	100	99.842	0	0	0	0	100	100	100	100	0	0	0	0	25.93	98.286
R4721	cam	0	0	0	0	0	0	0	0	0	0	31.86	95.69	100	100	100	99.366	100	98.423	100	99.842	0	0	0	0	100	100	100	100	0	0	0	0	25.93	98.286
R4732	cam	0	0	0	0	0	0	0	0	0	0	31.86	95.69	100	100	100	99.366	100	98.423	100	99.842	0	0	0	0	100	100	100	100	0	0	0	0	25.93	98.286
R4733	cam	0	0	0	0	0	0	0	0	0	0	31.86	95.69	100	100	100	99.366	100	98.423	100	99.842	0	0	0	0	100	100	100	100	0	0	0	0	25.93	98.286
R4749	cam	0	0	0	0	0	0	0	0	0	0	31.86	95.69	100	100	100	99.366	100	98.423	100	99.842	0	0	0	0	100	100	100	100	0	0	0	0	25.93	98.286
R4756	cam	0	0	0	0	0	0	0	0	0	0	31.86	95.69	100	100	100	99.366	100	98.423	100	99.842	0	0	0	0	100	100	100	100	0	0	0	0	25.93	98.286
R4762	cam	0	0	0	0	0	0	0	0	0	0	31.86	95.69	100	100	100	99.366	100	98.423	100	99.842	0	0	0	0	100	100	100	100	0	0	0	0	25.93	98.286
R4772	cam	0	0	0	0	0	0	0	0	0	0	31.86	95.69	100	100	100	99.366	100	98.423	100	99.842	0	0	0	0	100	100	100	100	0	0	0	0	25.93	98.286
R4773	cam	0	0	0	0	0	0	0	0	0	0	31.86	95.69	100	100	100	99.366	100	98.423	100	99.842	0	0	0	0	100	100	100	100	0	0	0	0	25.93	98.286
R4775	cam	0	0	0	0	0	0	0	0	0	0	31.86	95.69	100	100	100	99.366	100	98.423	100	99.842	0	0	0	0	100	100	100	100	0	0	0	0	25.93	98.286
R4781	cam	0	0	0	0	0	0	0	0	0	0	31.86	95.69	100	100	100	99.366	100	98.423	100	99.842	0	0	0	0	100	100	100	100	0	0	0	0	25.93	98.286
R4783	cam	0	0	0	0	0	0	0	0	0	0	31.86	95.69	100	100	100	99.366	100	98.423	100	99.842	0	0	0	0	100	100	100	100	0	0	0	0	25.93	98.286
R4786	cam	0	0	0	0	0	0	0	0	0	0	31.86	95.69	100	100	100	99.366	100	98.423	100	99.842	0	0	0	0	100	100	100	100	0	0	0	0	25.93	98.286
R4788	cam	0	0	0	0	0	0	0	0	0	0	31.86	95.69	100	100	100	99.366	100	98.423	100	99.842	0	0	0	0	100	100	100	100	0	0	0	0	25.93	98.286
R4793	cam	0	0	0	0	0	0	0	0	0	0	31.86	95.69	100	100	100	99.366	100	98.423	100	99.842	0	0	0	0	100	100	100	100	0	0	0	0	25.93	98.286
R4796	cam	0	0	0	0	0	0	0	0	0	0	31.86	95.69	100	100	100	99.366	100	98.423	100	99.842	0	0	0	0	100	100	100	100	0	0	0	0	25.93	98.286
R4798	cam	0	0	0	0	0	0	0	0	0	0	31.86	95.69	100	100	100	99.366	100	98.423	100	99.842	0	0	0	0	100	100	100	100	0	0	0	0	25.93	98.286
R4807	cam	0	0	0	0	0	0	0	0	0	0	31.86	95.69	100	100	100	99.366	100	98.423	100	99.842	0	0	0	0	100	100	100	100	0	0	0	0	25.93	98.286
R4830	cam	0	0	0	0	0	0	0	0	0	0	31.86	95.69	100	100	100	99.366	100	98.423	100	99.842	0	0	0	0	100	100	100	100	0	0	0	0	25.93	98.286
R4844	cam	0	0	0	0	0	0	0	0	0	0	31.86	95.69	100	100	100	99.366	100	98.423	100	99.842	0	0	0	0	100	100	100	100	0	0	0	0	25.93	98.286
R4854	cam	0	0	0	0	0	0	0	0	0	0	31.86	95.69	100	100	100	99.366	100	98.423	100	99.842	0	0	0	0	100	100	100	100	0	0	0	0	25.93	98.286
R4856	cam	0	0	0	0	0	0	0	0	0	0	31.86	95.69	100	100	100	99.366	100	98.423	100	99.842	0	0	0	0	100	100	100	100	0	0	0	0	25.93	98.286
R4862	cam	0	0	0	0	0	0	0	0	0	0	31.86	95.69	100	100	100	99.366	100	98.423	100	99.842	0	0	0	0	100	100	100	100	0	0	0	0	25.93	98.286
R4897	cam	0	0	0	0	0	0	0	0	0	0	31.86	95.69	100	100	100	99.366	100	98.423	100	99.842	0	0	0	0	100	100	100	100	0	0	0	0	25.93	98.286
R4906	cam	0	0	0	0	0	0	0	0	0	0	31.86	95.69	100	100	100	99.366	100	98.423	100	99.842	0	0	0	0	100	100	100	100	0	0	0	0	25.93	98.286
R4907	cam	0	0	0	0	0	0	0	0	0	0	31.86	95.69	100	100	100	99.366	100	98.423	100	99.842	0	0	0	0	100	100	100	100	0	0	0	0	25.93	98.286
R4911	cam	0	0	0	0	0	0	0	0	0	0	31.86	95.69	100	100	100	99.366	100	98.423	100	99.842	0	0	0	0	100	100	100	100	0	0	0	0	25.93	98.286
R4924	cam	0	0	0	0	0	0	0	0	0	0	31.86	95.69	100	100	100	99.366	100	98.423	100	99.842	0	0	0	0	100	100	100	100	0	0	0	0	25.93	98.286
R4926	cam	0	0	0	0	0	0	0	0	0	0	31.86	95.69	100	100	100	99.366	100	98.423	100	99.842	0	0	0	0	100	100	100	100	0	0	0	0	25.93	98.286
R4929	cam	0	0	0	0	0	0	0	0	0	0	31.86	95.69	100	100	100	99.366	100	98.423	100	99.842	0	0	0	0	100	100	100	100	0	0	0	0	25.93	98.286
R4930	cam	0	0	0	0	0	0	0	0	0	0	31.86	95.69	100	100	100	99.366	100	98.423	100	99.842	0	0	0	0	100	100	100	100	0	0	0	0	25.93	98.286
R4942	cam	0	0	0	0	0	0	0	0	0	0	31.86	95.69	100	100	100	99.366	100	98.423	100	99.842	0	0	0	0	100	100	100	100	0	0	0	0	25.93	98.286
R4956	cam	0	0	0	0	0	0	0	0	0	0	31.86	95.69	100	100	100	99.366	100	98.423	100	99.842	0	0	0	0	100	100	100	100	0	0	0	0	25.93	98.286
R4970	cam	0	0	0	0	0	0	0	0	0	0	31.86	95.69	100	100	100	99.366	100	98.423	100	99.842	0	0	0	0	100	100	100	100	0	0	0	0	25.93	98.286
R4972	cam	0	0	0	0	0	0	0	0	0	0	31.86	95.69	100	100	100	99.366	100	98.423	100	99.842	0	0	0	0	100	100	100	100	0	0	0	0	25.93	98.286
R4976	cam	0	0	0	0	0	0	0	0	0	0	31.86	95.69	100	100	100	99.366	100	98.423	100	99.842	0	0	0	0	100	100	100	100	0	0	0	0	25.93	98.286
R4982	cam	0	0	0	0	0	0	0	0	0	0	31.86	95.69	100	100	100	99.366	100	98.423	100	99.842	0	0	0	0	100	100	100	100	0	0	0	0	25.93	98.286
R4990	cam	0	0	0	0	0	0	0	0	0	0	31.86	95.69	100	100	100	99.366	100	98.423	100	99.842	0	0	0	0	100	100	100	100	0	0	0	0	25.93	98.286
R4991	cam	0	0	0	0	0	0	0	0	0	0	31.86	95.69	100	100	100	99.366	100	98.423	100	99.842	0	0	0	0	100	100	100	100	0	0	0	0	25.93	98.286
R5010	cam	0	0	0	0	0	0	0	0	0	0	31.86	95.69	100	100	100	99.366	100	98.423	100	99.842	0	0	0	0	100	100	100	100	0	0	0	0	25.93	98.286
R5047	cam	0	0	0	0	0	0	0	0	0	0	31.86	95.69	100	100	100	99.366	100	98.423	100	99.842	0	0	0	0	100	100	100	100	0	0	0	0	25.93	98.286
R5067	cam	0	0	0	0	0	0	0	0	0	0	31.86	95.69	100	100	100	99.366	100	98.423	100	99.842	0	0	0	0	100	100	100	100	0	0	0	0	25.93	98.286
R5068	cam	0	0	0	0	0	0	0	0	0	0	31.86	95.69	100	100	100	99.366	100	98.423	100	99.842	0	0	0	0	100	100	100	100	0	0	0	0	25.93	98.286
R5069	cam	0	0	0	0	0	0	0	0	0	0	31.86	95.69	100	100	100	99.366	100	98.423	100	99.842	0	0	0	0	100	100	100	100	0	0	0	0	25.93	98.286
R5080	cam	0	0	0	0	0	0	0	0	0	0	31.86	95.69	100	100	100	99.366	100	98.423	100	99.842	0	0	0	0	100	100	100	100	0	0	0	0	25.93	98.286
R5094	cam	0	0	0	0	0	0	0	0	0	0	31.86	95.69	100	100	100	99.366	100	98.423	100	99.842	0	0	0	0	100	100	100	100	0	0	0	0	25.93	98.286
R5097	cam	0	0	0	0	0	0	0	0	0	0	31.86	95.69	100	100	100	99.366	100	98.423	100	99.842	0	0	0	0	100	100	100	100	0	0	0	0	25.93	98.286
R5099	cam	0	0	0	0	0	0	0	0	0	0	31.86	95.69	100	100	100	99.366	100	98.423	100	99.842	0	0	0	0	100	100	100	100	0	0	0	0	25.93	98.286
R5107	cam	0	0	0	0	0	0	0	0	0	0	31.86	95.69	100	100	100	99.366	100	98.423	100	99.842	0	0	0	0	100	100	100	100	0	0	0	0	25.93	98.286
R5112	cam	0	0	0	0	0	0	0	0	0	0	31.86	95.69	100	100	100	99.366	100	98.423	100	99.842	0	0	0	0	100	100	100	100	0	0	0	0	25.93	98.286
R5124	cam	0	0	0	0	0	0	0	0	0	0	31.86	95.69	100	100	100	99.366	100	98.423	100	99.842	0	0	0	0	100	100	100	100	0	0	0	0	25.93	98.286
R5131	cam	0	0	0	0	0	0	0	0	0	0	31.86	95.69	100	100	100	99.366	100	98.423	100	99.842	0	0	0	0	100	100	100	100	0	0	0	0	25.93	98.286
R5140	cam	0	0	0	0	0	0	0	0	0	0	31.86	95.69	100	100	100	99.366	100	98.423	100	99.842	0	0	0	0	100	100	100	100	0	0	0	0	25.93	98.286
R5145	cam	0	0	0	0	0	0	0	0	0	0	31.86	95.69	100	100	100	99.366	100	98.423	100	99.842	0	0	0	0	100	100	100	100	0	0	0	0	25.93	98.286
R5148	cam	0	0	0	0	0	0	0	0	0	0	31.86	95.69	100	100	100	99.366	100	98.423	100	99.842	0	0	0	0	100	100	100	100	0	0	0	0	25.93	98.286
CRR045427	nap	0	0	0	0	0	0	0	0	100	99.825	100	100	100	99.366	100	100	100	98.107	100	99.525	100	100	100	99.062	0	0	0	0	0	0	0	0	100	84.559
CRR045428	nap	0	0	0	0	0	0	0	0	100	99.825	100	100	100	99.366	100	100	100	98.107	100	99.525	100	100	100	99.062	0	0	0	0	0	0	0	0	100	84.559
CRR045429	nap	0	0	0	0	0	0	0	0	100	99.825	100	100	100	99.366	100	100	100	98.107	100	99.525	100	100	100	99.062	0	0	0	0	0	0	0	0	100	84.559
CRR045430	nap	0	0	0	0	0	0	0	0	100	99.825	100	100	100	99.366	100	100	100	98.107	100	99.525	100	100	100	99.062	0	0	0	0	0	0	0	0	100	84.559
CRR045431	nap	0	0	0	0	0	0	0	0	100	99.825	100	100	100	99.366	100	100	100	98.107	100	99.525	100	100	100	99.062	0	0	0	0	0	0	0	0	100	84.559
CRR045432	nap	0	0	0	0	0	0	0	0	100	99.825	100	100	100	99.366	100	100	100	98.107	100	99.525	100	100	100	99.062	0	0	0	0	0	0	0	0	100	84.559
CRR045435	nap	0	0	0	0	0	0	0	0	100	99.825	100	100	100	99.366	100	100	100	98.107	100	99.525	100	100	100	99.062	0	0	0	0	0	0	0	0	100	84.559
CRR045436	nap	0	0	0	0	0	0	0	0	100	99.825	100	100	100	99.366	100	100	100	98.107	100	99.525	100	100	100	99.062	0	0	0	0	0	0	0	0	100	84.559
CRR045438	nap	0	0	0	0	0	0	0	0	100	99.825	100	100	100	99.366	100	100	100	98.107	100	99.525	100	100	100	99.062	0	0	0	0	0	0	0	0	100	84.559
CRR045439	nap	0	0	0	0	0	0	0	0	100	99.825	100	100	100	99.366	100	100	100	98.107	100	99.525	100	100	100	99.062	0	0	0	0	0	0	0	0	100	84.559
CRR045440	nap	0	0	0	0	0	0	0	0	100	99.825	100	100	100	99.366	100	100	100	98.107	100	99.525	100	100	100	99.062	0	0	0	0	0	0	0	0	100	84.559
CRR045441	nap	0	0	0	0	0	0	0	0	100	99.825	100	100	100	99.366	100	100	100	98.107	100	99.525	100	100	100	99.062	0	0	0	0	0	0	0	0	100	84.559
CRR045444	nap	0	0	0	0	0	0	0	0	100	99.825	100	100	100	99.366	100	100	100	98.107	100	99.525	100	100	100	99.062	0	0	0	0	0	0	0	0	100	84.559
CRR045449	nap	0	0	0	0	0	0	0	0	100	99.825	100	100	100	99.366	100	100	100	98.107	100	99.525	100	100	100	99.062	0	0	0	0	0	0	0	0	100	84.559
CRR045450	nap	0	0	0	0	0	0	0	0	100	99.825	100	100	100	99.366	100	100	100	98.107	100	99.525	100	100	100	99.062	0	0	0	0	0	0	0	0	100	84.559
CRR045451	nap	0	0	0	0	0	0	0	0	100	99.825	100	100	100	99.366	100	100	100	98.107	100	99.525	100	100	100	99.062	0	0	0	0	0	0	0	0	100	84.559
CRR045454	nap	0	0	0	0	0	0	0	0	100	99.825	100	100	100	99.366	100	100	100	98.107	100	99.525	100	100	100	99.062	0	0	0	0	0	0	0	0	100	84.559
CRR045456	nap	0	0	0	0	0	0	0	0	100	99.825	100	100	100	99.366	100	100	100	98.107	100	99.525	100	100	100	99.062	0	0	0	0	0	0	0	0	100	84.559
CRR045457	nap	0	0	0	0	0	0	0	0	100	99.825	100	100	100	99.366	100	100	100	98.107	100	99.525	100	100	100	99.062	0	0	0	0	0	0	0	0	100	84.559
CRR045458	nap	0	0	0	0	0	0	0	0	100	99.825	100	100	100	99.366	100	100	100	98.107	100	99.525	100	100	100	99.062	0	0	0	0	0	0	0	0	100	84.559
CRR045461	nap	0	0	0	0	0	0	0	0	100	99.825	100	100	100	99.366	100	100	100	98.107	100	99.525	100	100	100	99.062	0	0	0	0	0	0	0	0	100	84.559
CRR045462	nap	0	0	0	0	0	0	0	0	100	99.825	100	100	100	99.366	100	100	100	98.107	100	99.525	100	100	100	99.062	0	0	0	0	0	0	0	0	100	84.559
CRR045463	nap	0	0	0	0	0	0	0	0	100	99.825	100	100	100	99.366	100	100	100	98.107	100	99.525	100	100	100	99.062	0	0	0	0	0	0	0	0	100	84.559
CRR045464	nap	0	0	0	0	0	0	0	0	100	99.825	100	100	100	99.366	100	100	100	98.107	100	99.525	100	100	100	99.062	0	0	0	0	0	0	0	0	100	84.559
CRR045465	nap	0	0	0	0	0	0	0	0	100	99.825	100	100	100	99.366	100	100	100	98.107	100	99.525	100	100	100	99.062	0	0	0	0	0	0	0	0	100	84.559
CRR045467	nap	0	0	0	0	0	0	0	0	100	99.825	100	100	100	99.366	100	100	100	98.107	100	99.525	100	100	100	99.062	0	0	0	0	0	0	0	0	100	84.559
CRR045468	nap	0	0	0	0	0	0	0	0	100	99.825	100	100	100	99.366	100	100	100	98.107	100	99.525	100	100	100	99.062	0	0	0	0	0	0	0	0	100	84.559
CRR045469	nap	0	0	0	0	0	0	0	0	100	99.825	100	100	100	99.366	100	100	100	98.107	100	99.525	100	100	100	99.062	0	0	0	0	0	0	0	0	100	84.559
CRR045470	nap	0	0	0	0	0	0	0	0	100	99.825	100	100	100	99.366	100	100	100	98.107	100	99.525	100	100	100	99.062	0	0	0	0	0	0	0	0	100	84.559
CRR045471	nap	0	0	0	0	0	0	0	0	100	99.825	100	100	100	99.366	100	100	100	98.107	100	99.525	100	100	100	99.062	0	0	0	0	0	0	0	0	100	84.559
CRR045472	nap	0	0	0	0	0	0	0	0	100	99.825	100	100	100	99.366	100	100	100	98.107	100	99.525	100	100	100	99.062	0	0	0	0	0	0	0	0	100	84.559
CRR045473	nap	0	0	0	0	0	0	0	0	100	99.825	100	100	100	99.366	100	100	100	98.107	100	99.525	100	100	100	99.062	0	0	0	0	0	0	0	0	100	84.559
CRR045474	nap	0	0	0	0	0	0	0	0	100	99.825	100	100	100	99.366	100	100	100	98.107	100	99.525	100	100	100	99.062	0	0	0	0	0	0	0	0	100	84.559
CRR045475	nap	0	0	0	0	0	0	0	0	100	99.825	100	100	100	99.366	100	100	100	98.107	100	99.525	100	100	100	99.062	0	0	0	0	0	0	0	0	100	84.559
CRR045476	nap	0	0	0	0	0	0	0	0	100	99.825	100	100	100	99.366	100	100	100	98.107	100	99.525	100	100	100	99.062	0	0	0	0	0	0	0	0	100	84.559
CRR045477	nap	0	0	0	0	0	0	0	0	100	99.825	100	100	100	99.366	100	100	100	98.107	100	99.525	100	100	100	99.062	0	0	0	0	0	0	0	0	100	84.559
CRR045478	nap	0	0	0	0	0	0	0	0	100	99.825	100	100	80.51	99.213	80.51	100	80.6	97.652	80.51	99.409	100	100	100	99.062	0	0	0	0	0	0	0	0	100	84.559
CRR045479	nap	0	0	0	0	0	0	0	0	100	99.825	100	100	100	99.366	100	100	100	98.107	100	99.525	100	100	100	99.062	0	0	0	0	0	0	0	0	100	84.559
CRR045480	nap	0	0	0	0	0	0	0	0	100	99.825	100	100	100	99.366	100	100	100	98.107	100	99.525	100	100	100	99.062	0	0	0	0	0	0	0	0	100	84.559
CRR045481	nap	0	0	0	0	0	0	0	0	100	99.825	100	100	100	99.366	100	100	100	98.107	100	99.525	100	100	100	99.062	0	0	0	0	0	0	0	0	100	84.559
CRR045482	nap	0	0	0	0	0	0	0	0	100	99.825	100	100	100	99.366	100	100	100	98.107	100	99.525	100	100	100	99.062	0	0	0	0	0	0	0	0	100	84.559
CRR045484	nap	0	0	0	0	0	0	0	0	100	99.825	100	100	100	99.366	100	100	100	98.107	100	99.525	100	100	100	99.062	0	0	0	0	0	0	0	0	100	84.559
CRR045486	nap	0	0	0	0	0	0	0	0	100	99.825	100	100	100	99.366	100	100	100	98.107	100	99.525	100	100	100	99.062	0	0	0	0	0	0	0	0	100	84.559
CRR045487	nap	0	0	0	0	0	0	0	0	100	99.825	100	100	100	99.366	100	100	100	98.107	100	99.525	100	100	100	99.062	0	0	0	0	0	0	0	0	100	84.559
CRR045488	nap	0	0	0	0	0	0	0	0	100	99.825	100	100	100	99.366	100	100	100	98.107	100	99.525	100	100	100	99.062	0	0	0	0	0	0	0	0	100	84.559
CRR045489	nap	0	0	0	0	0	0	0	0	100	99.825	100	100	100	99.366	100	100	100	98.107	100	99.525	100	100	100	99.062	0	0	0	0	0	0	0	0	100	84.559
CRR045490	nap	0	0	0	0	0	0	0	0	100	99.825	100	100	100	99.366	100	100	100	98.107	100	99.525	100	100	100	99.062	0	0	0	0	0	0	0	0	100	84.559
CRR045491	nap	0	0	0	0	0	0	0	0	100	99.825	100	100	100	99.366	100	100	100	98.107	100	99.525	100	100	100	99.062	0	0	0	0	0	0	0	0	100	84.559
CRR045493	nap	0	0	0	0	0	0	0	0	100	99.825	100	100	100	99.366	100	100	100	98.107	100	99.525	100	100	100	99.062	0	0	0	0	0	0	0	0	100	84.559
CRR045494	nap	0	0	0	0	0	0	0	0	100	99.825	100	100	100	99.366	100	100	100	98.107	100	99.525	100	100	100	99.062	0	0	0	0	0	0	0	0	100	84.559
CRR045495	nap	0	0	0	0	0	0	0	0	100	99.825	100	100	100	99.366	100	100	100	98.107	100	99.525	100	100	100	99.062	0	0	0	0	0	0	0	0	100	84.559
CRR045497	nap	0	0	0	0	0	0	0	0	100	99.825	100	100	100	99.366	100	100	100	98.107	100	99.525	100	100	100	99.062	0	0	0	0	0	0	0	0	100	84.559
CRR045498	nap	0	0	0	0	0	0	0	0	100	99.825	100	100	100	99.366	100	100	100	98.107	100	99.525	100	100	100	99.062	0	0	0	0	0	0	0	0	100	84.559
CRR045499	nap	0	0	0	0	0	0	0	0	100	99.825	100	100	100	99.366	100	100	100	98.107	100	99.525	100	100	100	99.062	0	0	0	0	0	0	0	0	100	84.559
CRR045500	nap	0	0	0	0	0	0	0	0	100	99.825	100	100	100	99.366	100	100	100	98.107	100	99.525	100	100	100	99.062	0	0	0	0	0	0	0	0	100	84.559
CRR045501	nap	0	0	0	0	0	0	0	0	100	99.825	100	100	100	99.366	100	100	100	98.107	100	99.525	100	100	100	99.062	0	0	0	0	0	0	0	0	100	84.559
CRR045502	nap	0	0	0	0	0	0	0	0	100	99.825	100	100	100	99.366	100	100	100	98.107	100	99.525	100	100	100	99.062	0	0	0	0	0	0	0	0	100	84.559
CRR045503	nap	0	0	0	0	0	0	0	0	100	99.825	100	100	100	99.366	100	100	100	98.107	100	99.525	100	100	100	99.062	0	0	0	0	0	0	0	0	100	84.559
CRR045504	nap	0	0	0	0	0	0	0	0	100	99.825	100	100	100	99.366	100	100	100	98.107	100	99.525	100	100	100	99.062	0	0	0	0	0	0	0	0	100	84.559
CRR045505	nap	0	0	0	0	0	0	0	0	100	99.825	100	100	100	99.366	100	100	100	98.107	100	99.525	100	100	100	99.062	0	0	0	0	0	0	0	0	100	84.559
CRR045506	nap	0	0	0	0	0	0	0	0	100	99.825	100	100	100	99.366	100	100	100	98.107	100	99.525	100	100	100	99.062	0	0	0	0	0	0	0	0	100	84.559
CRR045509	nap	0	0	0	0	0	0	0	0	100	99.825	100	100	100	99.366	100	100	100	98.107	100	99.525	100	100	100	99.062	0	0	0	0	0	0	0	0	100	84.559
CRR045510	nap	0	0	0	0	0	0	0	0	100	99.825	100	100	100	99.366	100	100	100	98.107	100	99.525	100	100	100	99.062	0	0	0	0	0	0	0	0	100	84.559
CRR045511	nap	0	0	0	0	0	0	0	0	100	99.825	100	100	100	99.366	100	100	100	98.107	100	99.525	100	100	100	99.062	0	0	0	0	0	0	0	0	100	84.559
CRR045513	nap	0	0	0	0	0	0	0	0	100	99.825	100	100	100	99.366	100	100	100	98.107	100	99.525	100	100	100	99.062	0	0	0	0	0	0	0	0	100	84.559
CRR045514	nap	0	0	0	0	0	0	0	0	100	99.825	100	100	100	99.366	100	100	100	98.107	100	99.525	100	100	100	99.062	0	0	0	0	0	0	0	0	100	84.559
CRR045516	nap	0	0	0	0	0	0	0	0	100	99.825	100	100	100	99.366	100	100	100	98.107	100	99.525	100	100	100	99.062	0	0	0	0	0	0	0	0	100	84.559
CRR045518	nap	0	0	0	0	0	0	0	0	100	99.825	100	100	100	99.366	100	100	100	98.107	100	99.525	100	100	100	99.062	0	0	0	0	0	0	0	0	100	84.559
CRR045519	nap	0	0	0	0	0	0	0	0	100	99.825	100	100	100	99.366	100	100	100	98.107	100	99.525	100	100	100	99.062	0	0	0	0	0	0	0	0	100	84.559
CRR045522	nap	0	0	0	0	0	0	0	0	100	99.825	100	100	100	99.366	100	100	100	98.107	100	99.525	100	100	100	99.062	0	0	0	0	0	0	0	0	100	84.559
CRR045523	nap	0	0	0	0	0	0	0	0	100	99.825	100	100	100	99.366	100	100	100	98.107	100	99.525	100	100	100	99.062	0	0	0	0	0	0	0	0	100	84.559
CRR045525	nap	0	0	0	0	0	0	0	0	100	99.825	100	100	100	99.366	100	100	100	98.107	100	99.525	100	100	100	99.062	0	0	0	0	0	0	0	0	100	84.559
CRR045526	nap	0	0	0	0	0	0	0	0	100	99.825	100	100	100	99.366	100	100	100	98.107	100	99.525	100	100	100	99.062	0	0	0	0	0	0	0	0	100	84.559
CRR045527	nap	0	0	0	0	0	0	0	0	100	99.825	100	100	100	99.366	100	100	100	98.107	100	99.525	100	100	100	99.062	0	0	0	0	0	0	0	0	100	84.559
CRR045529	nap	0	0	0	0	0	0	0	0	100	99.825	100	100	100	99.366	100	100	100	98.107	100	99.525	100	100	100	99.062	0	0	0	0	0	0	0	0	100	84.559
CRR045530	nap	0	0	0	0	0	0	0	0	100	99.825	100	100	100	99.366	100	100	100	98.107	100	99.525	100	100	100	99.062	0	0	0	0	0	0	0	0	100	84.559
CRR045532	nap	0	0	0	0	0	0	0	0	100	99.825	100	100	100	99.366	100	100	100	98.107	100	99.525	100	100	100	99.062	0	0	0	0	0	0	0	0	100	84.559
CRR045536	nap	0	0	0	0	0	0	0	0	100	99.825	100	100	100	99.366	100	100	100	98.107	100	99.525	100	100	100	99.062	0	0	0	0	0	0	0	0	100	84.559
CRR045537	nap	0	0	0	0	0	0	0	0	100	99.825	100	100	100	99.366	100	100	100	98.107	100	99.525	100	100	100	99.062	0	0	0	0	0	0	0	0	100	84.559
CRR045538	nap	0	0	0	0	0	0	0	0	100	99.825	100	100	100	99.366	100	100	100	98.107	100	99.525	100	100	100	99.062	0	0	0	0	0	0	0	0	100	84.559
CRR045540	nap	0	0	0	0	0	0	0	0	100	99.825	100	100	100	99.366	100	100	100	98.107	100	99.525	100	100	100	99.062	0	0	0	0	0	0	0	0	100	84.559
CRR045541	nap	0	0	0	0	0	0	0	0	100	99.825	100	100	100	99.366	100	100	100	98.107	100	99.525	100	100	100	99.062	0	0	0	0	0	0	0	0	100	84.559
CRR045543	nap	0	0	0	0	0	0	0	0	100	99.825	100	100	100	99.366	100	100	100	98.107	100	99.525	100	100	100	99.062	0	0	0	0	0	0	0	0	100	84.559
CRR045545	nap	0	0	0	0	0	0	0	0	100	99.825	100	100	100	99.366	100	100	100	98.107	100	99.525	100	100	100	99.062	0	0	0	0	0	0	0	0	100	84.559
CRR045547	nap	0	0	0	0	0	0	0	0	100	99.825	100	100	100	99.366	100	100	100	98.107	100	99.525	100	100	100	99.062	0	0	0	0	0	0	0	0	100	84.559
CRR045549	nap	0	0	0	0	0	0	0	0	100	99.825	100	100	100	99.366	100	100	100	98.107	100	99.525	100	100	100	99.062	0	0	0	0	0	0	0	0	100	84.559
CRR045551	nap	0	0	0	0	0	0	0	0	100	99.825	100	100	100	99.366	100	100	100	98.107	100	99.525	100	100	100	99.062	0	0	0	0	0	0	0	0	100	84.559
CRR045554	nap	0	0	0	0	0	0	0	0	100	99.825	100	100	100	99.366	100	100	100	98.107	100	99.525	100	100	100	99.062	0	0	0	0	0	0	0	0	100	84.559
CRR045560	nap	0	0	0	0	0	0	0	0	100	99.825	100	100	100	99.366	100	100	100	98.107	100	99.525	100	100	100	99.062	0	0	0	0	0	0	0	0	100	84.559
CRR045561	nap	0	0	0	0	0	0	0	0	100	99.825	100	100	100	99.366	100	100	100	98.107	100	99.525	100	100	100	99.062	0	0	0	0	0	0	0	0	100	84.559
CRR045562	nap	0	0	0	0	0	0	0	0	100	99.825	100	100	100	99.366	100	100	100	98.107	100	99.525	100	100	100	99.062	0	0	0	0	0	0	0	0	100	84.559
CRR045566	nap	0	0	0	0	0	0	0	0	100	99.825	100	100	100	99.366	100	100	100	98.107	100	99.525	100	100	100	99.062	0	0	0	0	0	0	0	0	100	84.559
CRR045569	nap	0	0	0	0	0	0	0	0	100	99.825	100	100	100	99.366	100	100	100	98.107	100	99.525	100	100	100	99.062	0	0	0	0	0	0	0	0	100	84.559
CRR045572	nap	0	0	0	0	0	0	0	0	100	99.825	100	100	100	99.366	100	100	100	98.107	100	99.525	100	100	100	99.062	0	0	0	0	0	0	0	0	100	84.559
CRR045578	nap	0	0	0	0	0	0	0	0	100	99.825	100	100	100	99.366	100	100	100	98.107	100	99.525	100	100	100	99.062	0	0	0	0	0	0	0	0	100	84.559
CRR045582	nap	0	0	0	0	0	0	0	0	100	99.825	100	100	100	99.366	100	100	100	98.107	100	99.525	100	100	100	99.062	0	0	0	0	0	0	0	0	100	84.559
CRR045586	nap	0	0	0	0	0	0	0	0	100	99.825	100	100	100	99.366	100	100	100	98.107	100	99.525	100	100	100	99.062	0	0	0	0	0	0	0	0	100	84.559
CRR045589	nap	0	0	0	0	0	0	0	0	100	99.825	100	100	100	99.366	100	100	100	98.107	100	99.525	100	100	100	99.062	0	0	0	0	0	0	0	0	100	84.559
CRR045590	nap	0	0	0	0	0	0	0	0	100	99.825	100	100	100	99.366	100	100	100	98.107	100	99.525	100	100	100	99.062	0	0	0	0	0	0	0	0	100	84.559
CRR045591	nap	0	0	0	0	0	0	0	0	100	99.825	100	100	100	99.366	100	100	100	98.107	100	99.525	100	100	100	99.062	0	0	0	0	0	0	0	0	100	84.559
CRR045592	nap	0	0	0	0	0	0	0	0	100	99.825	100	100	100	99.366	100	100	100	98.107	100	99.525	100	100	100	99.062	0	0	0	0	0	0	0	0	100	84.559
CRR045593	nap	0	0	0	0	0	0	0	0	100	99.825	100	100	100	99.366	100	100	100	98.107	100	99.525	100	100	100	99.062	0	0	0	0	0	0	0	0	100	84.559
CRR045594	nap	0	0	0	0	0	0	0	0	100	99.825	100	100	100	99.366	100	100	100	98.107	100	99.525	100	100	100	99.062	0	0	0	0	0	0	0	0	100	84.559
CRR045596	nap	0	0	0	0	0	0	0	0	100	99.825	100	100	100	99.366	100	100	100	98.107	100	99.525	100	100	100	99.062	0	0	0	0	0	0	0	0	100	84.559
CRR045597	nap	0	0	0	0	0	0	0	0	100	99.825	100	100	100	99.366	100	100	100	98.107	100	99.525	100	100	100	99.062	0	0	0	0	0	0	0	0	100	84.559
CRR045598	nap	0	0	0	0	0	0	0	0	100	99.825	100	100	100	99.366	100	100	100	98.107	100	99.525	100	100	100	99.062	0	0	0	0	0	0	0	0	100	84.559
CRR045602	nap	0	0	0	0	0	0	0	0	100	99.825	100	100	100	99.366	100	100	100	98.107	100	99.525	100	100	100	99.062	0	0	0	0	0	0	0	0	100	84.559
CRR045606	nap	0	0	0	0	0	0	0	0	100	99.825	100	100	100	99.366	100	100	100	98.107	100	99.525	100	100	100	99.062	0	0	0	0	0	0	0	0	100	84.559
CRR045607	nap	0	0	0	0	0	0	0	0	100	99.825	100	100	100	99.366	100	100	100	98.107	100	99.525	100	100	100	99.062	0	0	0	0	0	0	0	0	100	84.559
CRR045614	nap	0	0	0	0	0	0	0	0	100	99.825	100	100	100	99.366	100	100	100	98.107	100	99.525	100	100	100	99.062	0	0	0	0	0	0	0	0	100	84.559
CRR045615	nap	0	0	0	0	0	0	0	0	100	99.825	100	100	100	99.366	100	100	100	98.107	100	99.525	100	100	100	99.062	0	0	0	0	0	0	0	0	100	84.559
CRR045616	nap	0	0	0	0	0	0	0	0	100	99.825	100	100	100	99.366	100	100	100	98.107	100	99.525	100	100	100	99.062	0	0	0	0	0	0	0	0	100	84.559
CRR045617	nap	0	0	0	0	0	0	0	0	100	99.825	100	100	100	99.366	100	100	100	98.107	100	99.525	100	100	100	99.062	0	0	0	0	0	0	0	0	100	84.559
CRR045618	nap	0	0	0	0	0	0	0	0	100	99.825	100	100	100	99.366	100	100	100	98.107	100	99.525	100	100	100	99.062	0	0	0	0	0	0	0	0	100	84.559
CRR045619	nap	0	0	0	0	0	0	0	0	100	99.825	100	100	100	99.366	100	100	100	98.107	100	99.525	100	100	100	99.062	0	0	0	0	0	0	0	0	100	84.559
CRR045620	nap	0	0	0	0	0	0	0	0	100	99.825	100	100	100	99.366	100	100	100	98.107	100	99.525	100	100	100	99.062	0	0	0	0	0	0	0	0	100	84.559
CRR045621	nap	0	0	0	0	0	0	0	0	100	99.825	100	100	100	99.366	100	100	100	98.107	100	99.525	100	100	100	99.062	0	0	0	0	0	0	0	0	100	84.559
CRR045622	nap	0	0	0	0	0	0	0	0	100	99.825	100	100	100	99.366	100	100	100	98.107	100	99.525	100	100	100	99.062	0	0	0	0	0	0	0	0	100	84.559
CRR045623	nap	0	0	0	0	0	0	0	0	100	99.825	100	100	100	99.366	100	100	100	98.107	100	99.525	100	100	100	99.062	0	0	0	0	0	0	0	0	100	84.559
CRR045624	nap	0	0	0	0	0	0	0	0	100	99.825	100	100	100	99.366	100	100	100	98.107	100	99.525	100	100	100	99.062	0	0	0	0	0	0	0	0	100	84.559
CRR045628	nap	0	0	0	0	0	0	0	0	100	99.825	100	100	100	99.366	100	100	100	98.107	100	99.525	100	100	100	99.062	0	0	0	0	0	0	0	0	100	84.559
CRR045629	nap	0	0	0	0	0	0	0	0	100	99.825	100	100	100	99.366	100	100	100	98.107	100	99.525	100	100	100	99.062	0	0	0	0	0	0	0	0	100	84.559
CRR045630	nap	0	0	0	0	0	0	0	0	100	99.825	100	100	100	99.366	100	100	100	98.107	100	99.525	100	100	100	99.062	0	0	0	0	0	0	0	0	100	84.559
CRR045632	nap	0	0	0	0	0	0	0	0	100	99.825	100	100	100	99.366	100	100	100	98.107	100	99.525	100	100	100	99.062	0	0	0	0	0	0	0	0	100	84.559
CRR045633	nap	0	0	0	0	0	0	0	0	100	99.825	100	100	100	99.366	100	100	100	98.107	100	99.525	100	100	100	99.062	0	0	0	0	0	0	0	0	100	84.559
CRR045635	nap	0	0	0	0	0	0	0	0	100	99.825	100	100	100	99.366	100	100	100	98.107	100	99.525	100	100	100	99.062	0	0	0	0	0	0	0	0	100	84.559
CRR045636	nap	0	0	0	0	0	0	0	0	100	99.825	100	100	100	99.366	100	100	100	98.107	100	99.525	100	100	100	99.062	0	0	0	0	0	0	0	0	100	84.559
CRR045638	nap	0	0	0	0	0	0	0	0	100	99.825	100	100	100	99.366	100	100	100	98.107	100	99.525	100	100	100	99.062	0	0	0	0	0	0	0	0	100	84.559
CRR045639	nap	0	0	0	0	0	0	0	0	100	99.825	100	100	100	99.366	100	100	100	98.107	100	99.525	100	100	100	99.062	0	0	0	0	0	0	0	0	100	84.559
CRR045640	nap	0	0	0	0	0	0	0	0	100	99.825	100	100	100	99.366	100	100	100	98.107	100	99.525	100	100	100	99.062	0	0	0	0	0	0	0	0	100	84.559
CRR045641	nap	0	0	0	0	0	0	0	0	100	99.825	100	100	100	99.366	100	100	100	98.107	100	99.525	100	100	100	99.062	0	0	0	0	0	0	0	0	100	84.559
CRR045642	nap	0	0	0	0	0	0	0	0	100	99.825	100	100	100	99.366	100	100	100	98.107	100	99.525	100	100	100	99.062	0	0	0	0	0	0	0	0	100	84.559
CRR045643	nap	0	0	0	0	0	0	0	0	100	99.825	100	100	100	99.366	100	100	100	98.107	100	99.525	100	100	100	99.062	0	0	0	0	0	0	0	0	100	84.559
CRR045644	nap	0	0	0	0	0	0	0	0	100	99.825	100	100	100	99.366	100	100	100	98.107	100	99.525	100	100	100	99.062	0	0	0	0	0	0	0	0	100	84.559
CRR045646	nap	0	0	0	0	0	0	0	0	100	99.825	100	100	100	99.366	100	100	100	98.107	100	99.525	100	100	100	99.062	0	0	0	0	0	0	0	0	100	84.559
CRR045647	nap	0	0	0	0	0	0	0	0	100	99.825	100	100	100	99.366	100	100	100	98.107	100	99.525	100	100	100	99.062	0	0	0	0	0	0	0	0	100	84.559
CRR045648	nap	0	0	0	0	0	0	0	0	100	99.825	100	100	100	99.366	100	100	100	98.107	100	99.525	100	100	100	99.062	0	0	0	0	0	0	0	0	100	84.559
CRR045649	nap	0	0	0	0	0	0	0	0	100	99.825	100	100	100	99.366	100	100	100	98.107	100	99.525	100	100	100	99.062	0	0	0	0	0	0	0	0	100	84.559
CRR045650	nap	0	0	0	0	0	0	0	0	100	99.825	100	100	100	99.366	100	100	100	98.107	100	99.525	100	100	100	99.062	0	0	0	0	0	0	0	0	100	84.559
CRR045651	nap	0	0	0	0	0	0	0	0	100	99.825	100	100	100	99.366	100	100	100	98.107	100	99.525	100	100	100	99.062	0	0	0	0	0	0	0	0	100	84.559
CRR045652	nap	0	0	0	0	0	0	0	0	100	99.825	100	100	100	99.366	100	100	100	98.107	100	99.525	100	100	100	99.062	0	0	0	0	0	0	0	0	100	84.559
CRR045653	nap	0	0	0	0	0	0	0	0	100	99.825	100	100	100	99.366	100	100	100	98.107	100	99.525	100	100	100	99.062	0	0	0	0	0	0	0	0	100	84.559
CRR045654	nap	0	0	0	0	0	0	0	0	100	99.825	100	100	100	99.366	100	100	100	98.107	100	99.525	100	100	100	99.062	0	0	0	0	0	0	0	0	100	84.559
CRR045655	nap	0	0	0	0	0	0	0	0	100	99.825	100	100	100	99.366	100	100	100	98.107	100	99.525	100	100	100	99.062	0	0	0	0	0	0	0	0	100	84.559
CRR045656	nap	0	0	0	0	0	0	0	0	100	99.825	100	100	100	99.366	100	100	100	98.107	100	99.525	100	100	100	99.062	0	0	0	0	0	0	0	0	100	84.559
CRR045657	nap	0	0	0	0	0	0	0	0	100	99.825	100	100	100	99.366	100	100	100	98.107	100	99.525	100	100	100	99.062	0	0	0	0	0	0	0	0	100	84.559
CRR045658	nap	0	0	0	0	0	0	0	0	100	99.825	100	100	100	99.366	100	100	100	98.107	100	99.525	100	100	100	99.062	0	0	0	0	0	0	0	0	100	84.559
CRR045660	nap	0	0	0	0	0	0	0	0	100	99.825	100	100	100	99.366	100	100	100	98.107	100	99.525	100	100	100	99.062	0	0	0	0	0	0	0	0	100	84.559
CRR045661	nap	0	0	0	0	0	0	0	0	100	99.825	100	100	100	99.366	100	100	100	98.107	100	99.525	100	100	100	99.062	0	0	0	0	0	0	0	0	100	84.559
CRR045662	nap	0	0	0	0	0	0	0	0	100	99.825	100	100	100	99.366	100	100	100	98.107	100	99.525	100	100	100	99.062	0	0	0	0	0	0	0	0	100	84.559
CRR045663	nap	0	0	0	0	0	0	0	0	100	99.825	100	100	100	99.366	100	100	100	98.107	100	99.525	100	100	100	99.062	0	0	0	0	0	0	0	0	100	84.559
CRR045664	nap	0	0	0	0	0	0	0	0	100	99.825	100	100	100	99.366	100	100	100	98.107	100	99.525	100	100	100	99.062	0	0	0	0	0	0	0	0	100	84.559
CRR045665	nap	0	0	0	0	0	0	0	0	100	99.825	100	100	100	99.366	100	100	100	98.107	100	99.525	100	100	100	99.062	0	0	0	0	0	0	0	0	100	84.559
CRR045666	nap	0	0	0	0	0	0	0	0	100	99.825	100	100	100	99.366	100	100	100	98.107	100	99.525	100	100	100	99.062	0	0	0	0	0	0	0	0	100	84.559
CRR045667	nap	0	0	0	0	0	0	0	0	100	99.825	100	100	100	99.366	100	100	100	98.107	100	99.525	100	100	100	99.062	0	0	0	0	0	0	0	0	100	84.559
CRR045668	nap	0	0	0	0	0	0	0	0	100	99.825	100	100	100	99.366	100	100	100	98.107	100	99.525	100	100	100	99.062	0	0	0	0	0	0	0	0	100	84.559
CRR045669	nap	0	0	0	0	0	0	0	0	100	99.825	100	100	100	99.366	100	100	100	98.107	100	99.525	100	100	100	99.062	0	0	0	0	0	0	0	0	100	84.559
CRR045670	nap	0	0	0	0	0	0	0	0	100	99.825	100	100	100	99.366	100	100	100	98.107	100	99.525	100	100	100	99.062	0	0	0	0	0	0	0	0	100	84.559
CRR045671	nap	0	0	0	0	0	0	0	0	100	99.825	100	100	100	99.366	100	100	100	98.107	100	99.525	100	100	100	99.062	0	0	0	0	0	0	0	0	100	84.559
CRR045672	nap	0	0	0	0	0	0	0	0	100	99.825	100	100	100	99.366	100	100	100	98.107	100	99.525	100	100	100	99.062	0	0	0	0	0	0	0	0	100	84.559
CRR045673	nap	0	0	0	0	0	0	0	0	100	99.825	100	100	100	99.366	100	100	100	98.107	100	99.525	100	100	100	99.062	0	0	0	0	0	0	0	0	100	84.559
CRR045674	nap	0	0	0	0	0	0	0	0	100	99.825	100	100	100	99.366	100	100	100	98.107	100	99.525	100	100	100	99.062	0	0	0	0	0	0	0	0	100	84.559
CRR045675	nap	0	0	0	0	0	0	0	0	100	99.825	100	100	100	99.366	100	100	100	98.107	100	99.525	100	100	100	99.062	0	0	0	0	0	0	0	0	100	84.559
CRR045676	nap	0	0	0	0	0	0	0	0	100	99.825	100	100	100	99.366	100	100	100	98.107	100	99.525	100	100	100	99.062	0	0	0	0	0	0	0	0	100	84.559
CRR045677	nap	0	0	0	0	0	0	0	0	100	99.825	100	100	100	99.366	100	100	100	98.107	100	99.525	100	100	100	99.062	0	0	0	0	0	0	0	0	100	84.559
CRR045678	nap	0	0	0	0	0	0	0	0	100	99.825	100	100	100	99.366	100	100	100	98.107	100	99.525	100	100	100	99.062	0	0	0	0	0	0	0	0	100	84.559
CRR045679	nap	0	0	0	0	0	0	0	0	100	99.825	100	100	100	99.366	100	100	100	98.107	100	99.525	100	100	100	99.062	0	0	0	0	0	0	0	0	100	84.559
CRR045680	nap	0	0	0	0	0	0	0	0	100	99.825	100	100	100	99.366	100	100	100	98.107	100	99.525	100	100	100	99.062	0	0	0	0	0	0	0	0	100	84.559
CRR045681	nap	0	0	0	0	0	0	0	0	100	99.825	100	100	100	99.366	100	100	100	98.107	100	99.525	100	100	100	99.062	0	0	0	0	0	0	0	0	100	84.559
CRR045682	nap	0	0	0	0	0	0	0	0	100	99.825	100	100	100	99.366	100	100	100	98.107	100	99.525	100	100	100	99.062	0	0	0	0	0	0	0	0	100	84.559
CRR045683	nap	0	0	0	0	0	0	0	0	100	99.825	100	100	100	99.366	100	100	100	98.107	100	99.525	100	100	100	99.062	0	0	0	0	0	0	0	0	100	84.559
CRR045684	nap	0	0	0	0	0	0	0	0	100	99.825	100	100	100	99.366	100	100	100	98.107	100	99.525	100	100	100	99.062	0	0	0	0	0	0	0	0	100	84.559
CRR045685	nap	0	0	0	0	0	0	0	0	100	99.825	100	100	100	99.366	100	100	100	98.107	100	99.525	100	100	100	99.062	0	0	0	0	0	0	0	0	100	84.559
CRR045687	nap	0	0	0	0	0	0	0	0	100	99.825	100	100	100	99.366	100	100	100	98.107	100	99.525	100	100	100	99.062	0	0	0	0	0	0	0	0	100	84.559
CRR045688	nap	0	0	0	0	0	0	0	0	100	99.825	100	100	100	99.366	100	100	100	98.107	100	99.525	100	100	100	99.062	0	0	0	0	0	0	0	0	100	84.559
CRR045689	nap	0	0	0	0	0	0	0	0	100	99.825	100	100	100	99.366	100	100	100	98.107	100	99.525	100	100	100	99.062	0	0	0	0	0	0	0	0	100	84.559
CRR045693	nap	0	0	0	0	0	0	0	0	100	99.825	100	100	100	99.366	100	100	100	98.107	100	99.525	100	100	100	99.062	0	0	0	0	0	0	0	0	100	84.559
CRR045694	nap	0	0	0	0	0	0	0	0	100	99.825	100	100	100	99.366	100	100	100	98.107	100	99.525	100	100	100	99.062	0	0	0	0	0	0	0	0	100	84.559
CRR045695	nap	0	0	0	0	0	0	0	0	100	99.825	100	100	100	99.366	100	100	100	98.107	100	99.525	100	100	100	99.062	0	0	0	0	0	0	0	0	100	84.559
CRR045696	nap	0	0	0	0	0	0	0	0	100	99.825	100	100	100	99.366	100	100	100	98.107	100	99.525	100	100	100	99.062	0	0	0	0	0	0	0	0	100	84.559
CRR045699	nap	0	0	0	0	0	0	0	0	100	99.825	100	100	100	99.366	100	100	100	98.107	100	99.525	100	100	100	99.062	0	0	0	0	0	0	0	0	100	84.559
CRR045700	nap	0	0	0	0	0	0	0	0	100	99.825	100	100	100	99.366	100	100	100	98.107	100	99.525	100	100	100	99.062	0	0	0	0	0	0	0	0	100	84.559
CRR045701	nap	0	0	0	0	0	0	0	0	100	99.825	100	100	100	99.366	100	100	100	98.107	100	99.525	100	100	100	99.062	0	0	0	0	0	0	0	0	100	84.559
CRR045702	nap	0	0	0	0	0	0	0	0	100	99.825	100	100	100	99.366	100	100	100	98.107	100	99.525	100	100	100	99.062	0	0	0	0	0	0	0	0	100	84.559
CRR045705	nap	0	0	0	0	0	0	0	0	100	99.825	100	100	100	99.366	100	100	100	98.107	100	99.525	100	100	100	99.062	0	0	0	0	0	0	0	0	100	84.559
CRR045706	nap	0	0	0	0	0	0	0	0	100	99.825	100	100	100	99.366	100	100	100	98.107	100	99.525	100	100	100	99.062	0	0	0	0	0	0	0	0	100	84.559
CRR045707	nap	0	0	0	0	0	0	0	0	100	99.825	100	100	100	99.366	100	100	100	98.107	100	99.525	100	100	100	99.062	0	0	0	0	0	0	0	0	100	84.559
CRR045710	nap	0	0	0	0	0	0	0	0	100	99.825	100	100	100	99.366	100	100	100	98.107	100	99.525	100	100	100	99.062	0	0	0	0	0	0	0	0	100	84.559
CRR045711	nap	0	0	0	0	0	0	0	0	100	99.825	100	100	100	99.366	100	100	100	98.107	100	99.525	100	100	100	99.062	0	0	0	0	0	0	0	0	100	84.559
CRR045713	nap	0	0	0	0	0	0	0	0	100	99.825	100	100	100	99.366	100	100	100	98.107	100	99.525	100	100	100	99.062	0	0	0	0	0	0	0	0	100	84.559
CRR045714	nap	0	0	0	0	0	0	0	0	100	99.825	100	100	100	99.366	100	100	100	98.107	100	99.525	100	100	100	99.062	0	0	0	0	0	0	0	0	100	84.559
CRR045715	nap	0	0	0	0	0	0	0	0	100	99.825	100	100	100	99.366	100	100	100	98.107	100	99.525	100	100	100	99.062	0	0	0	0	0	0	0	0	100	84.559
CRR045717	nap	0	0	0	0	0	0	0	0	100	99.825	100	100	100	99.366	100	100	100	98.107	100	99.525	100	100	100	99.062	0	0	0	0	0	0	0	0	100	84.559
CRR045718	nap	0	0	0	0	0	0	0	0	100	99.825	100	100	100	99.366	100	100	100	98.107	100	99.525	100	100	100	99.062	0	0	0	0	0	0	0	0	100	84.559
CRR045720	nap	0	0	0	0	0	0	0	0	100	99.825	100	100	100	99.366	100	100	100	98.107	100	99.525	100	100	100	99.062	0	0	0	0	0	0	0	0	100	84.559
CRR045725	nap	0	0	0	0	0	0	0	0	100	99.825	100	100	100	99.366	100	100	100	98.107	100	99.525	100	100	100	99.062	0	0	0	0	0	0	0	0	100	84.559
CRR045726	nap	0	0	0	0	0	0	0	0	100	99.825	100	100	100	99.366	100	100	100	98.107	100	99.525	100	100	100	99.062	0	0	0	0	0	0	0	0	100	84.559
CRR045728	nap	0	0	0	0	0	0	0	0	100	99.825	100	100	100	99.366	100	100	100	98.107	100	99.525	100	100	100	99.062	0	0	0	0	0	0	0	0	100	84.559
CRR045729	nap	0	0	0	0	0	0	0	0	100	99.825	100	100	100	99.366	100	100	100	98.107	100	99.525	100	100	100	99.062	0	0	0	0	0	0	0	0	100	84.559
CRR045730	nap	0	0	0	0	0	0	0	0	100	99.825	100	100	100	99.366	100	100	100	98.107	100	99.525	100	100	100	99.062	0	0	0	0	0	0	0	0	100	84.559
CRR045731	nap	0	0	0	0	0	0	0	0	100	99.825	100	100	100	99.366	100	100	100	98.107	100	99.525	100	100	100	99.062	0	0	0	0	0	0	0	0	100	84.559
CRR045732	nap	0	0	0	0	0	0	0	0	100	99.825	100	100	100	99.366	100	100	100	98.107	100	99.525	100	100	100	99.062	0	0	0	0	0	0	0	0	100	84.559
CRR045733	nap	0	0	0	0	0	0	0	0	100	99.825	100	100	100	99.366	100	100	100	98.107	100	99.525	100	100	100	99.062	0	0	0	0	0	0	0	0	100	84.559
CRR045734	nap	0	0	0	0	0	0	0	0	100	99.825	100	100	100	99.366	100	100	100	98.107	100	99.525	100	100	100	99.062	0	0	0	0	0	0	0	0	100	84.559
CRR045735	nap	0	0	0	0	0	0	0	0	100	99.825	100	100	100	99.366	100	100	100	98.107	100	99.525	100	100	100	99.062	0	0	0	0	0	0	0	0	100	84.559
CRR045737	nap	0	0	0	0	0	0	0	0	100	99.825	100	100	100	99.366	100	100	100	98.107	100	99.525	100	100	100	99.062	0	0	0	0	0	0	0	0	100	84.559
CRR045738	nap	0	0	0	0	0	0	0	0	100	99.825	100	100	100	99.366	100	100	100	98.107	100	99.525	100	100	100	99.062	0	0	0	0	0	0	0	0	100	84.559
CRR045740	nap	0	0	0	0	0	0	0	0	100	99.825	100	100	100	99.366	100	100	100	98.107	100	99.525	100	100	100	99.062	0	0	0	0	0	0	0	0	100	84.559
CRR045741	nap	0	0	0	0	0	0	0	0	100	99.825	100	100	100	99.366	100	100	100	98.107	100	99.525	100	100	100	99.062	0	0	0	0	0	0	0	0	100	84.559
CRR045742	nap	0	0	0	0	0	0	0	0	100	99.825	100	100	100	99.366	100	100	100	98.107	100	99.525	100	100	100	99.062	0	0	0	0	0	0	0	0	100	84.559
CRR045743	nap	0	0	0	0	0	0	0	0	100	99.825	100	100	100	99.366	100	100	100	98.107	100	99.525	100	100	100	99.062	0	0	0	0	0	0	0	0	100	84.559
CRR045748	nap	0	0	0	0	0	0	0	0	100	99.825	100	100	100	99.366	100	100	100	98.107	100	99.525	100	100	100	99.062	0	0	0	0	0	0	0	0	100	84.559
CRR045749	nap	0	0	0	0	0	0	0	0	100	99.825	100	100	100	99.366	100	100	100	98.107	100	99.525	100	100	100	99.062	0	0	0	0	0	0	0	0	100	84.559
CRR045750	nap	0	0	0	0	0	0	0	0	100	99.825	100	100	100	99.366	100	100	100	98.107	100	99.525	100	100	100	99.062	0	0	0	0	0	0	0	0	100	84.559
CRR045751	nap	0	0	0	0	0	0	0	0	100	99.825	100	100	100	99.366	100	100	100	98.107	100	99.525	100	100	100	99.062	0	0	0	0	0	0	0	0	100	84.559
CRR045752	nap	0	0	0	0	0	0	0	0	100	99.825	100	100	100	99.366	100	100	100	98.107	100	99.525	100	100	100	99.062	0	0	0	0	0	0	0	0	100	84.559
CRR045755	nap	0	0	0	0	0	0	0	0	100	99.825	100	100	100	99.366	100	100	100	98.107	100	99.525	100	100	100	99.062	0	0	0	0	0	0	0	0	100	84.559
CRR045756	nap	0	0	0	0	0	0	0	0	100	99.825	100	100	100	99.366	100	100	100	98.107	100	99.525	100	100	100	99.062	0	0	0	0	0	0	0	0	100	84.559
CRR045757	nap	0	0	0	0	0	0	0	0	100	99.825	100	100	100	99.366	100	100	100	98.107	100	99.525	100	100	100	99.062	0	0	0	0	0	0	0	0	100	84.559
CRR045758	nap	0	0	0	0	0	0	0	0	100	99.825	100	100	100	99.366	100	100	100	98.107	100	99.525	100	100	100	99.062	0	0	0	0	0	0	0	0	100	84.559
CRR045760	nap	0	0	0	0	0	0	0	0	100	99.825	100	100	100	99.366	100	100	100	98.107	100	99.525	100	100	100	99.062	0	0	0	0	0	0	0	0	100	84.559
CRR045761	nap	0	0	0	0	0	0	0	0	100	99.825	100	100	100	99.366	100	100	100	98.107	100	99.525	100	100	100	99.062	0	0	0	0	0	0	0	0	100	84.559
CRR045762	nap	0	0	0	0	0	0	0	0	100	99.825	100	100	100	99.366	100	100	100	98.107	100	99.525	100	100	100	99.062	0	0	0	0	0	0	0	0	100	84.559
CRR045763	nap	0	0	0	0	0	0	0	0	100	99.825	100	100	100	99.366	100	100	100	98.107	100	99.525	100	100	100	99.062	0	0	0	0	0	0	0	0	100	84.559
CRR045765	nap	0	0	0	0	0	0	0	0	100	99.825	100	100	100	99.366	100	100	100	98.107	100	99.525	100	100	100	99.062	0	0	0	0	0	0	0	0	100	84.559
CRR045766	nap	0	0	0	0	0	0	0	0	100	99.825	100	100	100	99.366	100	100	100	98.107	100	99.525	100	100	100	99.062	0	0	0	0	0	0	0	0	100	84.559
CRR045767	nap	0	0	0	0	0	0	0	0	100	99.825	100	100	100	99.366	100	100	100	98.107	100	99.525	100	100	100	99.062	0	0	0	0	0	0	0	0	100	84.559
CRR045768	nap	0	0	0	0	0	0	0	0	100	99.825	100	100	100	99.366	100	100	100	98.107	100	99.525	100	100	100	99.062	0	0	0	0	0	0	0	0	100	84.559
CRR045772	nap	0	0	0	0	0	0	0	0	100	99.825	100	100	100	99.366	100	100	100	98.107	100	99.525	100	100	100	99.062	0	0	0	0	0	0	0	0	100	84.559
CRR045774	nap	0	0	0	0	0	0	0	0	100	99.825	100	100	100	99.366	100	100	100	98.107	100	99.525	100	100	100	99.062	0	0	0	0	0	0	0	0	100	84.559
CRR045775	nap	0	0	0	0	0	0	0	0	100	99.825	100	100	100	99.366	100	100	100	98.107	100	99.525	100	100	100	99.062	0	0	0	0	0	0	0	0	100	84.559
CRR045776	nap	0	0	0	0	0	0	0	0	100	99.825	100	100	100	99.366	100	100	100	98.107	100	99.525	100	100	100	99.062	0	0	0	0	0	0	0	0	100	84.559
CRR045777	nap	0	0	0	0	0	0	0	0	100	99.825	100	100	100	99.366	100	100	100	98.107	100	99.525	100	100	100	99.062	0	0	0	0	0	0	0	0	100	84.559
CRR045778	nap	0	0	0	0	0	0	0	0	100	99.825	100	100	100	99.366	100	100	100	98.107	100	99.525	100	100	100	99.062	0	0	0	0	0	0	0	0	100	84.559
CRR045779	nap	0	0	0	0	0	0	0	0	100	99.825	100	100	100	99.366	100	100	100	98.107	100	99.525	100	100	100	99.062	0	0	0	0	0	0	0	0	100	84.559
CRR045780	nap	0	0	0	0	0	0	0	0	100	99.825	100	100	100	99.366	100	100	100	98.107	100	99.525	100	100	100	99.062	0	0	0	0	0	0	0	0	100	84.559
CRR045781	nap	0	0	0	0	0	0	0	0	100	99.825	31.86	87.324	100	99.366	100	100	100	98.107	100	99.525	100	100	100	99.062	0	0	0	0	0	0	0	0	25.93	98.286
CRR045782	nap	0	0	0	0	0	0	0	0	100	99.825	100	100	100	99.366	100	100	100	98.107	100	99.525	100	100	100	99.062	0	0	0	0	0	0	0	0	100	84.559
CRR045783	nap	0	0	0	0	0	0	0	0	100	99.825	100	100	100	99.366	100	100	100	98.107	100	99.525	100	100	100	99.062	0	0	0	0	0	0	0	0	100	84.559
CRR045786	nap	0	0	0	0	0	0	0	0	100	99.825	100	100	100	99.366	100	100	100	98.107	100	99.525	100	100	100	99.062	0	0	0	0	0	0	0	0	100	84.559
CRR045787	nap	0	0	0	0	0	0	0	0	100	99.825	100	100	100	99.366	100	100	100	98.107	100	99.525	100	100	100	99.062	0	0	0	0	0	0	0	0	100	84.559
CRR045788	nap	0	0	0	0	0	0	0	0	100	99.825	100	100	100	99.366	100	100	100	98.107	100	99.525	100	100	100	99.062	0	0	0	0	0	0	0	0	100	84.559
CRR045789	nap	0	0	0	0	0	0	0	0	100	99.825	100	100	100	99.366	100	100	100	98.107	100	99.525	100	100	100	99.062	0	0	0	0	0	0	0	0	100	84.559
CRR045790	nap	0	0	0	0	0	0	0	0	100	99.825	100	100	100	99.366	100	100	100	98.107	100	99.525	100	100	100	99.062	0	0	0	0	0	0	0	0	100	84.559
CRR045791	nap	0	0	0	0	0	0	0	0	100	99.825	100	100	100	99.366	100	100	100	98.107	100	99.525	100	100	100	99.062	0	0	0	0	0	0	0	0	100	84.559
CRR045792	nap	0	0	0	0	0	0	0	0	100	99.825	100	100	100	99.366	100	100	100	98.107	100	99.525	100	100	100	99.062	0	0	0	0	0	0	0	0	100	84.559
CRR045793	nap	0	0	0	0	0	0	0	0	100	99.825	100	100	100	99.366	100	100	100	98.107	100	99.525	100	100	100	99.062	0	0	0	0	0	0	0	0	100	84.559
CRR045794	nap	0	0	0	0	0	0	0	0	100	99.825	100	100	100	99.366	100	100	100	98.107	100	99.525	100	100	100	99.062	0	0	0	0	0	0	0	0	100	84.559
CRR045795	nap	0	0	0	0	0	0	0	0	100	99.825	100	100	100	99.366	100	100	100	98.107	100	99.525	100	100	100	99.062	0	0	0	0	0	0	0	0	100	84.559
CRR045796	nap	0	0	0	0	0	0	0	0	100	99.825	100	100	100	99.366	100	100	100	98.107	100	99.525	100	100	100	99.062	0	0	0	0	0	0	0	0	100	84.559
CRR045797	nap	0	0	0	0	0	0	0	0	100	99.825	100	100	100	99.366	100	100	100	98.107	100	99.525	100	100	100	99.062	0	0	0	0	0	0	0	0	100	84.559
CRR045798	nap	0	0	0	0	0	0	0	0	100	99.825	82.5	100	100	99.366	100	100	100	98.107	100	99.525	100	100	100	99.062	0	0	0	0	0	0	0	0	89.19	82.702
CRR045799	nap	0	0	0	0	0	0	0	0	100	99.825	100	100	100	99.366	100	100	100	98.107	100	99.525	100	100	100	99.062	0	0	0	0	0	0	0	0	100	84.559
CRR045801	nap	0	0	0	0	0	0	0	0	100	99.825	100	100	100	99.366	100	100	100	98.107	100	99.525	100	100	100	99.062	0	0	0	0	0	0	0	0	100	84.559
CRR045804	nap	0	0	0	0	0	0	0	0	100	99.825	100	100	100	99.366	100	100	100	98.107	100	99.525	100	100	100	99.062	0	0	0	0	0	0	0	0	100	84.559
CRR045805	nap	0	0	0	0	0	0	0	0	100	99.825	100	100	100	99.366	100	100	100	98.107	100	99.525	100	100	100	99.062	0	0	0	0	0	0	0	0	100	84.559
CRR045806	nap	0	0	0	0	0	0	0	0	100	99.825	100	100	100	99.366	100	100	100	98.107	100	99.525	100	100	100	99.062	0	0	0	0	0	0	0	0	100	84.559
CRR045807	nap	0	0	0	0	0	0	0	0	100	99.825	100	100	100	99.366	100	100	100	98.107	100	99.525	100	100	100	99.062	0	0	0	0	0	0	0	0	100	84.559
CRR045809	nap	0	0	0	0	0	0	0	0	100	99.825	100	100	100	99.366	100	100	100	98.107	100	99.525	100	100	100	99.062	0	0	0	0	0	0	0	0	100	84.559
CRR045810	nap	0	0	0	0	0	0	0	0	100	99.825	100	100	100	99.366	100	100	100	98.107	100	99.525	100	100	100	99.062	0	0	0	0	0	0	0	0	100	84.559
CRR045811	nap	0	0	0	0	0	0	0	0	100	99.825	100	100	100	99.366	100	100	100	98.107	100	99.525	100	100	100	99.062	0	0	0	0	0	0	0	0	100	84.559
CRR045812	nap	0	0	0	0	0	0	0	0	100	99.825	100	100	100	99.366	100	100	100	98.107	100	99.525	100	100	100	99.062	0	0	0	0	0	0	0	0	100	84.559
CRR045813	nap	0	0	0	0	0	0	0	0	100	99.825	100	100	100	99.366	100	100	100	98.107	100	99.525	100	100	100	99.062	0	0	0	0	0	0	0	0	100	84.559
CRR045815	nap	0	0	0	0	0	0	0	0	100	99.825	100	100	100	99.366	100	100	100	98.107	100	99.525	100	100	100	99.062	0	0	0	0	0	0	0	0	100	84.559
CRR045816	nap	0	0	0	0	0	0	0	0	100	99.825	100	100	100	99.366	100	100	100	98.107	100	99.525	100	100	100	99.062	0	0	0	0	0	0	0	0	100	84.559
CRR045817	nap	0	0	0	0	0	0	0	0	100	99.825	100	100	100	99.366	100	100	100	98.107	100	99.525	100	100	100	99.062	0	0	0	0	0	0	0	0	100	84.559
CRR045818	nap	0	0	0	0	0	0	0	0	100	99.825	100	100	100	99.366	100	100	100	98.107	100	99.525	100	100	100	99.062	0	0	0	0	0	0	0	0	100	84.559
CRR045820	nap	0	0	0	0	0	0	0	0	100	99.825	100	100	100	99.366	100	100	100	98.107	100	99.525	100	100	100	99.062	0	0	0	0	0	0	0	0	100	84.559
CRR045821	nap	0	0	0	0	0	0	0	0	100	99.825	100	100	100	99.366	100	100	100	98.107	100	99.525	100	100	100	99.062	0	0	0	0	0	0	0	0	100	84.559
CRR045822	nap	0	0	0	0	0	0	0	0	100	99.825	100	100	100	99.366	100	100	100	98.107	100	99.525	100	100	100	99.062	0	0	0	0	0	0	0	0	100	84.559
CRR045823	nap	0	0	0	0	0	0	0	0	100	99.825	100	100	100	99.366	100	100	100	98.107	100	99.525	100	100	100	99.062	0	0	0	0	0	0	0	0	100	84.559
CRR045824	nap	0	0	0	0	0	0	0	0	100	99.825	100	100	100	99.366	100	100	100	98.107	100	99.525	100	100	100	99.062	0	0	0	0	0	0	0	0	100	84.559
CRR045825	nap	0	0	0	0	0	0	0	0	100	99.825	100	100	100	99.366	100	100	100	98.107	100	99.525	100	100	100	99.062	0	0	0	0	0	0	0	0	100	84.559
CRR045827	nap	0	0	0	0	0	0	0	0	100	99.825	100	100	100	99.366	100	100	100	98.107	100	99.525	100	100	100	99.062	0	0	0	0	0	0	0	0	100	84.559
CRR045828	nap	0	0	0	0	0	0	0	0	100	99.825	100	100	100	99.366	100	100	100	98.107	100	99.525	100	100	100	99.062	0	0	0	0	0	0	0	0	100	84.559
CRR045829	nap	0	0	0	0	0	0	0	0	100	99.825	100	100	100	99.366	100	100	100	98.107	100	99.525	100	100	100	99.062	0	0	0	0	0	0	0	0	100	84.559
CRR045830	nap	0	0	0	0	0	0	0	0	100	99.825	100	100	100	99.366	100	100	100	98.107	100	99.525	100	100	100	99.062	0	0	0	0	0	0	0	0	100	84.559
CRR045831	nap	0	0	0	0	0	0	0	0	100	99.825	100	100	100	99.366	100	100	100	98.107	100	99.525	100	100	100	99.062	0	0	0	0	0	0	0	0	100	84.559
CRR045832	nap	0	0	0	0	0	0	0	0	100	99.825	100	100	100	99.366	100	100	100	98.107	100	99.525	100	100	100	99.062	0	0	0	0	0	0	0	0	100	84.559
CRR045833	nap	0	0	0	0	0	0	0	0	100	99.825	100	100	100	99.366	100	100	100	98.107	100	99.525	100	100	100	99.062	0	0	0	0	0	0	0	0	100	84.559
CRR045834	nap	0	0	0	0	0	0	0	0	100	99.825	100	100	100	99.366	100	100	100	98.107	100	99.525	100	100	100	99.062	0	0	0	0	0	0	0	0	100	84.559
CRR045836	nap	0	0	0	0	0	0	0	0	100	99.825	100	100	100	99.366	100	100	100	98.107	100	99.525	100	100	100	99.062	0	0	0	0	0	0	0	0	100	84.559
CRR045837	nap	0	0	0	0	0	0	0	0	100	99.825	100	100	100	99.366	100	100	100	98.107	100	99.525	100	100	100	99.062	0	0	0	0	0	0	0	0	100	84.559
CRR045838	nap	0	0	0	0	0	0	0	0	100	99.825	100	100	100	99.366	100	100	100	98.107	100	99.525	100	100	100	99.062	0	0	0	0	0	0	0	0	100	84.559
CRR045839	nap	0	0	0	0	0	0	0	0	100	99.825	100	100	100	99.366	100	100	100	98.107	100	99.525	100	100	100	99.062	0	0	0	0	0	0	0	0	100	84.559
CRR045841	nap	0	0	0	0	0	0	0	0	100	99.825	100	100	100	99.366	100	100	100	98.107	100	99.525	100	100	100	99.062	0	0	0	0	0	0	0	0	100	84.559
CRR045842	nap	0	0	0	0	0	0	0	0	100	99.825	100	100	100	99.366	100	100	100	98.107	100	99.525	100	100	100	99.062	0	0	0	0	0	0	0	0	100	84.559
CRR045843	nap	0	0	0	0	0	0	0	0	100	99.825	100	100	100	99.366	100	100	100	98.107	100	99.525	100	100	100	99.062	0	0	0	0	0	0	0	0	100	84.559
CRR045844	nap	0	0	0	0	0	0	0	0	100	99.825	100	100	100	99.366	100	100	100	98.107	100	99.525	100	100	100	99.062	0	0	0	0	0	0	0	0	100	84.559
CRR045845	nap	0	0	0	0	0	0	0	0	100	99.825	100	100	100	99.366	100	100	100	98.107	100	99.525	100	100	100	99.062	0	0	0	0	0	0	0	0	100	84.559
CRR045850	nap	0	0	0	0	0	0	0	0	100	99.825	100	100	100	99.366	100	100	100	98.107	100	99.525	100	100	100	99.062	0	0	0	0	0	0	0	0	100	84.559
CRR045851	nap	0	0	0	0	0	0	0	0	100	99.825	100	100	100	99.366	100	100	100	98.107	100	99.525	100	100	100	99.062	0	0	0	0	0	0	0	0	100	84.559
CRR045852	nap	0	0	0	0	0	0	0	0	100	99.825	100	100	100	99.366	100	100	100	98.107	100	99.525	100	100	100	99.062	0	0	0	0	0	0	0	0	100	84.559
CRR045853	nap	0	0	0	0	0	0	0	0	100	99.825	100	100	100	99.366	100	100	100	98.107	100	99.525	100	100	100	99.062	0	0	0	0	0	0	0	0	100	84.559
CRR045854	nap	0	0	0	0	0	0	0	0	100	99.825	100	100	100	99.366	100	100	100	98.107	100	99.525	100	100	100	99.062	0	0	0	0	0	0	0	0	100	84.559
CRR045855	nap	0	0	0	0	0	0	0	0	100	99.825	100	100	100	99.366	100	100	100	98.107	100	99.525	100	100	100	99.062	0	0	0	0	0	0	0	0	100	84.559
CRR045856	nap	0	0	0	0	0	0	0	0	100	99.825	100	100	100	99.366	100	100	100	98.107	100	99.525	100	100	100	99.062	0	0	0	0	0	0	0	0	100	84.559
CRR045858	nap	0	0	0	0	0	0	0	0	100	99.825	100	100	100	99.366	100	100	100	98.107	100	99.525	100	100	100	99.062	0	0	0	0	0	0	0	0	100	84.559
CRR045860	nap	0	0	0	0	0	0	0	0	100	99.825	100	100	100	99.366	100	100	100	98.107	100	99.525	100	100	100	99.062	0	0	0	0	0	0	0	0	100	84.559
CRR045862	nap	0	0	0	0	0	0	0	0	100	99.825	100	100	100	99.366	100	100	100	98.107	100	99.525	100	100	100	99.062	0	0	0	0	0	0	0	0	100	84.559
CRR045863	nap	0	0	0	0	0	0	0	0	100	99.825	100	100	100	99.366	100	100	100	98.107	100	99.525	100	100	100	99.062	0	0	0	0	0	0	0	0	100	84.559
CRR045866	nap	0	0	0	0	0	0	0	0	100	99.825	100	100	100	99.366	100	100	100	98.107	100	99.525	100	100	100	99.062	0	0	0	0	0	0	0	0	100	84.559
CRR045867	nap	0	0	0	0	0	0	0	0	100	99.825	100	100	100	99.366	100	100	100	98.107	100	99.525	100	100	100	99.062	0	0	0	0	0	0	0	0	100	84.559
CRR045870	nap	0	0	0	0	0	0	0	0	100	99.825	100	100	100	99.366	100	100	100	98.107	100	99.525	100	100	100	99.062	0	0	0	0	0	0	0	0	100	84.559
CRR045871	nap	0	0	0	0	0	0	0	0	100	99.825	100	100	100	99.366	100	100	100	98.107	100	99.525	100	100	100	99.062	0	0	0	0	0	0	0	0	100	84.559
CRR045872	nap	0	0	0	0	0	0	0	0	100	99.825	100	100	100	99.366	100	100	100	98.107	100	99.525	100	100	100	99.062	0	0	0	0	0	0	0	0	100	84.559
CRR045873	nap	0	0	0	0	0	0	0	0	100	99.825	100	100	100	99.366	100	100	100	98.107	100	99.525	100	100	100	99.062	0	0	0	0	0	0	0	0	100	84.559
CRR045875	nap	0	0	0	0	0	0	0	0	100	99.825	100	100	100	99.366	100	100	100	98.107	100	99.525	100	100	100	99.062	0	0	0	0	0	0	0	0	100	84.559
CRR045876	nap	0	0	0	0	0	0	0	0	100	99.825	100	100	100	99.366	100	100	100	98.107	100	99.525	100	100	100	99.062	0	0	0	0	0	0	0	0	100	84.559
CRR045877	nap	0	0	0	0	0	0	0	0	100	99.825	100	100	100	99.366	100	100	100	98.107	100	99.525	100	100	100	99.062	0	0	0	0	0	0	0	0	100	84.559
CRR045878	nap	0	0	0	0	0	0	0	0	100	99.825	100	100	100	99.366	100	100	100	98.107	100	99.525	100	100	100	99.062	0	0	0	0	0	0	0	0	100	84.559
CRR045879	nap	0	0	0	0	0	0	0	0	100	99.825	100	100	100	99.366	100	100	100	98.107	100	99.525	100	100	100	99.062	0	0	0	0	0	0	0	0	100	84.559
CRR045882	nap	0	0	0	0	0	0	0	0	100	99.825	100	100	100	99.366	100	100	100	98.107	100	99.525	100	100	100	99.062	0	0	0	0	0	0	0	0	100	84.559
CRR045883	nap	0	0	0	0	0	0	0	0	100	99.825	100	100	100	99.366	100	100	100	98.107	100	99.525	100	100	100	99.062	0	0	0	0	0	0	0	0	100	84.559
CRR045885	nap	0	0	0	0	0	0	0	0	100	99.825	100	100	100	99.366	100	100	100	98.107	100	99.525	100	100	100	99.062	0	0	0	0	0	0	0	0	100	84.559
CRR045886	nap	0	0	0	0	0	0	0	0	100	99.825	100	100	100	99.366	100	100	100	98.107	100	99.525	100	100	100	99.062	0	0	0	0	0	0	0	0	100	84.559
CRR045888	nap	0	0	0	0	0	0	0	0	100	99.825	100	100	100	99.366	100	100	100	98.107	100	99.525	100	100	100	99.062	0	0	0	0	0	0	0	0	100	84.559
CRR045889	nap	0	0	0	0	0	0	0	0	100	99.825	100	100	100	99.366	100	100	100	98.107	100	99.525	100	100	100	99.062	0	0	0	0	0	0	0	0	100	84.559
CRR045890	nap	0	0	0	0	0	0	0	0	100	99.825	100	100	100	99.366	100	100	100	98.107	100	99.525	100	100	100	99.062	0	0	0	0	0	0	0	0	100	84.559
CRR045891	nap	0	0	0	0	0	0	0	0	100	99.825	100	100	100	99.366	100	100	100	98.107	100	99.525	100	100	100	99.062	0	0	0	0	0	0	0	0	100	84.559
CRR045894	nap	0	0	0	0	0	0	0	0	100	99.825	100	100	100	99.366	100	100	100	98.107	100	99.525	100	100	100	99.062	0	0	0	0	0	0	0	0	100	84.559
CRR045895	nap	0	0	0	0	0	0	0	0	100	99.825	100	100	100	99.366	100	100	100	98.107	100	99.525	100	100	100	99.062	0	0	0	0	0	0	0	0	100	84.559
CRR045896	nap	0	0	0	0	0	0	0	0	100	99.825	100	100	100	99.366	100	100	100	98.107	100	99.525	100	100	100	99.062	0	0	0	0	0	0	0	0	100	84.559
CRR045897	nap	0	0	0	0	0	0	0	0	100	99.825	100	100	100	99.366	100	100	100	98.107	100	99.525	100	100	100	99.062	0	0	0	0	0	0	0	0	100	84.559
CRR045899	nap	0	0	0	0	0	0	0	0	100	99.825	100	100	100	99.366	100	100	100	98.107	100	99.525	100	100	100	99.062	0	0	0	0	0	0	0	0	100	84.559
CRR045900	nap	0	0	0	0	0	0	0	0	100	99.825	100	100	100	99.366	100	100	100	98.107	100	99.525	100	100	100	99.062	0	0	0	0	0	0	0	0	100	84.559
CRR045901	nap	0	0	0	0	0	0	0	0	100	99.825	100	100	100	99.366	100	100	100	98.107	100	99.525	100	100	100	99.062	0	0	0	0	0	0	0	0	100	84.559
CRR045902	nap	0	0	0	0	0	0	0	0	100	99.825	100	100	100	99.366	100	100	100	98.107	100	99.525	100	100	100	99.062	0	0	0	0	0	0	0	0	100	84.559
CRR045903	nap	0	0	0	0	0	0	0	0	100	99.825	100	100	100	99.366	100	100	100	98.107	100	99.525	100	100	100	99.062	0	0	0	0	0	0	0	0	100	84.559
CRR045904	nap	0	0	0	0	0	0	0	0	100	99.825	100	100	100	99.366	100	100	100	98.107	100	99.525	100	100	100	99.062	0	0	0	0	0	0	0	0	100	84.559
CRR045905	nap	0	0	0	0	0	0	0	0	100	99.825	100	100	100	99.366	100	100	100	98.107	100	99.525	100	100	100	99.062	0	0	0	0	0	0	0	0	100	84.559
CRR045907	nap	0	0	0	0	0	0	0	0	100	99.825	100	100	100	99.366	100	100	100	98.107	100	99.525	100	100	100	99.062	0	0	0	0	0	0	0	0	100	84.559
CRR045908	nap	0	0	0	0	0	0	0	0	100	99.825	100	100	100	99.366	100	100	100	98.107	100	99.525	100	100	100	99.062	0	0	0	0	0	0	0	0	100	84.559
CRR045909	nap	0	0	0	0	0	0	0	0	100	99.825	100	100	100	99.366	100	100	100	98.107	100	99.525	100	100	100	99.062	0	0	0	0	0	0	0	0	100	84.559
CRR045910	nap	0	0	0	0	0	0	0	0	100	99.825	100	100	100	99.366	100	100	100	98.107	100	99.525	100	100	100	99.062	0	0	0	0	0	0	0	0	100	84.559
CRR045913	nap	0	0	0	0	0	0	0	0	100	99.825	100	100	100	99.366	100	100	100	98.107	100	99.525	100	100	100	99.062	0	0	0	0	0	0	0	0	100	84.559
CRR045914	nap	0	0	0	0	0	0	0	0	100	99.825	100	100	100	99.366	100	100	100	98.107	100	99.525	100	100	100	99.062	0	0	0	0	0	0	0	0	100	84.559
CRR045915	nap	0	0	0	0	0	0	0	0	100	99.825	100	100	100	99.366	100	100	100	98.107	100	99.525	100	100	100	99.062	0	0	0	0	0	0	0	0	100	84.559
CRR045916	nap	0	0	0	0	0	0	0	0	100	99.825	100	100	100	99.366	100	100	100	98.107	100	99.525	100	100	100	99.062	0	0	0	0	0	0	0	0	100	84.559
CRR045917	nap	0	0	0	0	0	0	0	0	100	99.825	100	100	100	99.366	100	100	100	98.107	100	99.525	100	100	100	99.062	0	0	0	0	0	0	0	0	100	84.559
CRR045918	nap	0	0	0	0	0	0	0	0	100	99.825	100	100	100	99.366	100	100	100	98.107	100	99.525	100	100	100	99.062	0	0	0	0	0	0	0	0	100	84.559
CRR045919	nap	0	0	0	0	0	0	0	0	100	99.825	100	100	100	99.366	100	100	100	98.107	100	99.525	100	100	100	99.062	0	0	0	0	0	0	0	0	100	84.559
CRR045920	nap	0	0	0	0	0	0	0	0	100	99.825	100	100	100	99.366	100	100	100	98.107	100	99.525	100	100	100	99.062	0	0	0	0	0	0	0	0	100	84.559
CRR045921	nap	0	0	0	0	0	0	0	0	100	99.825	100	100	100	99.366	100	100	100	98.107	100	99.525	100	100	100	99.062	0	0	0	0	0	0	0	0	100	84.559
CRR045923	nap	0	0	0	0	0	0	0	0	100	99.825	100	100	100	99.366	100	100	100	98.107	100	99.525	100	100	100	99.062	0	0	0	0	0	0	0	0	100	84.559
CRR045924	nap	0	0	0	0	0	0	0	0	100	99.825	100	100	100	99.366	100	100	100	98.107	100	99.525	100	100	100	99.062	0	0	0	0	0	0	0	0	100	84.559
CRR045927	nap	0	0	0	0	0	0	0	0	100	99.825	100	100	100	99.366	100	100	100	98.107	100	99.525	100	100	100	99.062	0	0	0	0	0	0	0	0	100	84.559
CRR045929	nap	0	0	0	0	0	0	0	0	100	99.825	100	100	100	99.366	100	100	100	98.107	100	99.525	100	100	100	99.062	0	0	0	0	0	0	0	0	100	84.559
CRR045930	nap	0	0	0	0	0	0	0	0	100	99.825	100	100	100	99.366	100	100	100	98.107	100	99.525	100	100	100	99.062	0	0	0	0	0	0	0	0	100	84.559
CRR045932	nap	0	0	0	0	0	0	0	0	100	99.825	100	100	100	99.366	100	100	100	98.107	100	99.525	100	100	100	99.062	0	0	0	0	0	0	0	0	100	84.559
CRR045933	nap	0	0	0	0	0	0	0	0	100	99.825	100	100	100	99.366	100	100	100	98.107	100	99.525	100	100	100	99.062	0	0	0	0	0	0	0	0	100	84.559
CRR045934	nap	0	0	0	0	0	0	0	0	100	99.825	100	100	100	99.366	100	100	100	98.107	100	99.525	100	100	100	99.062	0	0	0	0	0	0	0	0	100	84.559
CRR045936	nap	0	0	0	0	0	0	0	0	100	99.825	100	100	100	99.366	100	100	100	98.107	100	99.525	100	100	100	99.062	0	0	0	0	0	0	0	0	100	84.559
CRR045937	nap	0	0	0	0	0	0	0	0	100	99.825	100	100	100	99.366	100	100	100	98.107	100	99.525	100	100	100	99.062	0	0	0	0	0	0	0	0	100	84.559
CRR045938	nap	0	0	0	0	0	0	0	0	100	99.825	100	100	100	99.366	100	100	100	98.107	100	99.525	100	100	100	99.062	0	0	0	0	0	0	0	0	100	84.559
CRR045939	nap	0	0	0	0	0	0	0	0	100	99.825	100	100	100	99.366	100	100	100	98.107	100	99.525	100	100	100	99.062	0	0	0	0	0	0	0	0	100	84.559
CRR045940	nap	0	0	0	0	0	0	0	0	100	99.825	100	100	100	99.366	100	100	100	98.107	100	99.525	100	100	100	99.062	0	0	0	0	0	0	0	0	100	84.559
CRR045941	nap	0	0	0	0	0	0	0	0	100	99.825	100	100	100	99.366	100	100	100	98.107	100	99.525	100	100	100	99.062	0	0	0	0	0	0	0	0	100	84.559
CRR045942	nap	0	0	0	0	0	0	0	0	100	99.825	100	100	100	99.366	100	100	100	98.107	100	99.525	100	100	100	99.062	0	0	0	0	0	0	0	0	100	84.559
CRR045943	nap	0	0	0	0	0	0	0	0	100	99.825	100	100	100	99.366	100	100	100	98.107	100	99.525	100	100	100	99.062	0	0	0	0	0	0	0	0	100	84.559
CRR045944	nap	0	0	0	0	0	0	0	0	100	99.825	100	100	100	99.366	100	100	100	98.107	100	99.525	100	100	100	99.062	0	0	0	0	0	0	0	0	100	84.559
CRR045945	nap	0	0	0	0	0	0	0	0	100	99.825	100	100	100	99.366	100	100	100	98.107	100	99.525	100	100	100	99.062	0	0	0	0	0	0	0	0	100	84.559
CRR045947	nap	0	0	0	0	0	0	0	0	100	99.825	100	100	100	99.366	100	100	100	98.107	100	99.525	100	100	100	99.062	0	0	0	0	0	0	0	0	100	84.559
CRR045949	nap	0	0	0	0	0	0	0	0	100	99.825	100	100	100	99.366	100	100	100	98.107	100	99.525	100	100	100	99.062	0	0	0	0	0	0	0	0	100	84.559
CRR045953	nap	0	0	0	0	0	0	0	0	100	99.825	100	100	100	99.366	100	100	100	98.107	100	99.525	100	100	100	99.062	0	0	0	0	0	0	0	0	100	84.559
CRR045954	nap	0	0	0	0	0	0	0	0	100	99.825	100	100	100	99.366	100	100	100	98.107	100	99.525	100	100	100	99.062	0	0	0	0	0	0	0	0	100	84.559
CRR045955	nap	0	0	0	0	0	0	0	0	100	99.825	100	100	100	99.366	100	100	100	98.107	100	99.525	100	100	100	99.062	0	0	0	0	0	0	0	0	100	84.559
CRR045957	nap	0	0	0	0	0	0	0	0	100	99.825	100	100	100	99.366	100	100	100	98.107	100	99.525	100	100	100	99.062	0	0	0	0	0	0	0	0	100	84.559
CRR045958	nap	0	0	0	0	0	0	0	0	100	99.825	100	100	100	99.366	100	100	100	98.107	100	99.525	100	100	100	99.062	0	0	0	0	0	0	0	0	100	84.559
CRR045959	nap	0	0	0	0	0	0	0	0	100	99.825	100	100	100	99.366	100	100	100	98.107	100	99.525	100	100	100	99.062	0	0	0	0	0	0	0	0	100	84.559
CRR045960	nap	0	0	0	0	0	0	0	0	100	99.825	100	100	100	99.366	100	100	100	98.107	100	99.525	100	100	100	99.062	0	0	0	0	0	0	0	0	100	84.559
CRR045961	nap	0	0	0	0	0	0	0	0	100	99.825	100	100	100	99.366	100	100	100	98.107	100	99.525	100	100	100	99.062	0	0	0	0	0	0	0	0	100	84.559
CRR045962	nap	0	0	0	0	0	0	0	0	100	99.825	100	100	100	99.366	100	100	100	98.107	100	99.525	100	100	100	99.062	0	0	0	0	0	0	0	0	100	84.559
CRR045963	nap	0	0	0	0	0	0	0	0	100	99.825	100	100	100	99.366	100	100	100	98.107	100	99.525	100	100	100	99.062	0	0	0	0	0	0	0	0	100	84.559
CRR045964	nap	0	0	0	0	0	0	0	0	100	99.825	100	100	100	99.366	100	100	100	98.107	100	99.525	100	100	100	99.062	0	0	0	0	0	0	0	0	100	84.559
CRR045965	nap	0	0	0	0	0	0	0	0	100	99.825	100	100	100	99.366	100	100	100	98.107	100	99.525	100	100	100	99.062	0	0	0	0	0	0	0	0	100	84.559
CRR045967	nap	0	0	0	0	0	0	0	0	100	99.825	100	100	100	99.366	100	100	100	98.107	100	99.525	100	100	100	99.062	0	0	0	0	0	0	0	0	100	84.559
CRR045970	nap	0	0	0	0	0	0	0	0	100	99.825	100	100	100	99.366	100	100	100	98.107	100	99.525	100	100	100	99.062	0	0	0	0	0	0	0	0	100	84.559
CRR045971	nap	0	0	0	0	0	0	0	0	100	99.825	100	100	100	99.366	100	100	100	98.107	100	99.525	100	100	100	99.062	0	0	0	0	0	0	0	0	100	84.559
CRR045973	nap	0	0	0	0	0	0	0	0	100	99.825	100	100	100	99.366	100	100	100	98.107	100	99.525	100	100	100	99.062	0	0	0	0	0	0	0	0	100	84.559
CRR045974	nap	0	0	0	0	0	0	0	0	100	99.825	100	100	100	99.366	100	100	100	98.107	100	99.525	100	100	100	99.062	0	0	0	0	0	0	0	0	100	84.559
CRR045975	nap	0	0	0	0	0	0	0	0	100	99.825	100	100	100	99.366	100	100	100	98.107	100	99.525	100	100	100	99.062	0	0	0	0	0	0	0	0	100	84.559
CRR045976	nap	0	0	0	0	0	0	0	0	100	99.825	100	100	100	99.366	100	100	100	98.107	100	99.525	100	100	100	99.062	0	0	0	0	0	0	0	0	100	84.559
CRR045978	nap	0	0	0	0	0	0	0	0	100	99.825	100	100	100	99.366	100	100	100	98.107	100	99.525	100	100	100	99.062	0	0	0	0	0	0	0	0	100	84.559
CRR045979	nap	0	0	0	0	0	0	0	0	100	99.825	100	100	100	99.366	100	100	100	98.107	100	99.525	100	100	100	99.062	0	0	0	0	0	0	0	0	100	84.559
CRR045981	nap	0	0	0	0	0	0	0	0	100	99.825	100	100	100	99.366	100	100	100	98.107	100	99.525	100	100	100	99.062	0	0	0	0	0	0	0	0	100	84.559
CRR045984	nap	0	0	0	0	0	0	0	0	100	99.825	100	100	100	99.366	100	100	100	98.107	100	99.525	100	100	100	99.062	0	0	0	0	0	0	0	0	100	84.559
CRR045985	nap	0	0	0	0	0	0	0	0	100	99.825	100	100	100	99.366	100	100	100	98.107	100	99.525	100	100	100	99.062	0	0	0	0	0	0	0	0	100	84.559
CRR045988	nap	0	0	0	0	0	0	0	0	100	99.825	100	100	100	99.366	100	100	100	98.107	100	99.525	100	100	100	99.062	0	0	0	0	0	0	0	0	100	84.559
CRR045989	nap	0	0	0	0	0	0	0	0	100	99.825	100	100	100	99.366	100	100	100	98.107	100	99.525	100	100	100	99.062	0	0	0	0	0	0	0	0	100	84.559
CRR045990	nap	0	0	0	0	0	0	0	0	100	99.825	100	100	100	99.366	100	100	100	98.107	100	99.525	100	100	100	99.062	0	0	0	0	0	0	0	0	100	84.559
CRR045991	nap	0	0	0	0	0	0	0	0	100	99.825	100	100	100	99.366	100	100	100	98.107	100	99.525	100	100	100	99.062	0	0	0	0	0	0	0	0	100	84.559
CRR045992	nap	0	0	0	0	0	0	0	0	100	99.825	100	100	100	99.366	100	100	100	98.107	100	99.525	100	100	100	99.062	0	0	0	0	0	0	0	0	100	84.559
CRR045993	nap	0	0	0	0	0	0	0	0	100	99.825	100	100	100	99.366	100	100	100	98.107	100	99.525	100	100	100	99.062	0	0	0	0	0	0	0	0	100	84.559
CRR045995	nap	0	0	0	0	0	0	0	0	100	99.825	100	100	100	99.366	100	100	100	98.107	100	99.525	100	100	100	99.062	0	0	0	0	0	0	0	0	100	84.559
CRR045996	nap	0	0	0	0	0	0	0	0	100	99.825	100	100	100	99.366	100	100	100	98.107	100	99.525	100	100	100	99.062	0	0	0	0	0	0	0	0	100	84.559
CRR045997	nap	0	0	0	0	0	0	0	0	100	99.825	100	100	100	99.366	100	100	100	98.107	100	99.525	100	100	100	99.062	0	0	0	0	0	0	0	0	100	84.559
CRR045998	nap	0	0	0	0	0	0	0	0	100	99.825	100	100	100	99.366	100	100	100	98.107	100	99.525	100	100	100	99.062	0	0	0	0	0	0	0	0	100	84.559
CRR046002	nap	0	0	0	0	0	0	0	0	100	99.825	100	100	100	99.366	100	100	100	98.107	100	99.525	100	100	100	99.062	0	0	0	0	0	0	0	0	100	84.559
CRR046003	nap	0	0	0	0	0	0	0	0	100	99.825	100	100	100	99.366	100	100	100	98.107	100	99.525	100	100	100	99.062	0	0	0	0	0	0	0	0	100	84.559
CRR046006	nap	0	0	0	0	0	0	0	0	100	99.825	100	100	100	99.366	100	100	100	98.107	100	99.525	100	100	100	99.062	0	0	0	0	0	0	0	0	100	84.559
CRR046008	nap	0	0	0	0	0	0	0	0	100	99.825	100	100	100	99.366	100	100	100	98.107	100	99.525	100	100	100	99.062	0	0	0	0	0	0	0	0	100	84.559
CRR046009	nap	0	0	0	0	0	0	0	0	100	99.825	100	100	100	99.366	100	100	100	98.107	100	99.525	100	100	100	99.062	0	0	0	0	0	0	0	0	100	84.559
CRR046010	nap	0	0	0	0	0	0	0	0	100	99.825	100	100	100	99.366	100	100	100	98.107	100	99.525	100	100	100	99.062	0	0	0	0	0	0	0	0	100	84.559
CRR046011	nap	0	0	0	0	0	0	0	0	100	99.825	100	100	100	99.366	100	100	100	98.107	100	99.525	100	100	100	99.062	0	0	0	0	0	0	0	0	100	84.559
CRR046012	nap	0	0	0	0	0	0	0	0	100	99.825	100	100	100	99.366	100	100	100	98.107	100	99.525	100	100	100	99.062	0	0	0	0	0	0	0	0	100	84.559
CRR046013	nap	0	0	0	0	0	0	0	0	100	99.825	100	100	100	99.366	100	100	100	98.107	100	99.525	100	100	100	99.062	0	0	0	0	0	0	0	0	100	84.559
CRR046014	nap	0	0	0	0	0	0	0	0	100	99.825	100	100	100	99.366	100	100	100	98.107	100	99.525	100	100	100	99.062	0	0	0	0	0	0	0	0	100	84.559
CRR046016	nap	0	0	0	0	0	0	0	0	100	99.825	100	100	100	99.366	100	100	100	98.107	100	99.525	100	100	100	99.062	0	0	0	0	0	0	0	0	100	84.559
CRR046017	nap	0	0	0	0	0	0	0	0	100	99.825	100	100	100	99.366	100	100	100	98.107	100	99.525	100	100	100	99.062	0	0	0	0	0	0	0	0	100	84.559
CRR046018	nap	0	0	0	0	0	0	0	0	100	99.825	100	100	100	99.366	100	100	100	98.107	100	99.525	100	100	100	99.062	0	0	0	0	0	0	0	0	100	84.559
CRR046021	nap	0	0	0	0	0	0	0	0	100	99.825	100	100	100	99.366	100	100	100	98.107	100	99.525	100	100	100	99.062	0	0	0	0	0	0	0	0	100	84.559
CRR046022	nap	0	0	0	0	0	0	0	0	100	99.825	100	100	100	99.366	100	100	100	98.107	100	99.525	100	100	100	99.062	0	0	0	0	0	0	0	0	100	84.559
CRR046023	nap	0	0	0	0	0	0	0	0	100	99.825	100	100	100	99.366	100	100	100	98.107	100	99.525	100	100	100	99.062	0	0	0	0	0	0	0	0	100	84.559
CRR046025	nap	0	0	0	0	0	0	0	0	100	99.825	100	100	100	99.366	100	100	100	98.107	100	99.525	100	100	100	99.062	0	0	0	0	0	0	0	0	100	84.559
CRR046029	nap	0	0	0	0	0	0	0	0	100	99.825	100	100	100	99.366	100	100	100	98.107	100	99.525	100	100	100	99.062	0	0	0	0	0	0	0	0	100	84.559
CRR046030	nap	0	0	0	0	0	0	0	0	100	99.825	100	100	100	99.366	100	100	100	98.107	100	99.525	100	100	100	99.062	0	0	0	0	0	0	0	0	100	84.559
CRR046031	nap	0	0	0	0	0	0	0	0	100	99.825	100	100	100	99.366	100	100	100	98.107	100	99.525	100	100	100	99.062	0	0	0	0	0	0	0	0	100	84.559
CRR046032	nap	0	0	0	0	0	0	0	0	100	99.825	100	100	100	99.366	100	100	100	98.107	100	99.525	100	100	100	99.062	0	0	0	0	0	0	0	0	100	84.559
CRR046033	nap	0	0	0	0	0	0	0	0	100	99.825	100	100	100	99.366	100	100	100	98.107	100	99.525	100	100	100	99.062	0	0	0	0	0	0	0	0	100	84.559
CRR046034	nap	0	0	0	0	0	0	0	0	100	99.825	100	100	100	99.366	100	100	100	98.107	100	99.525	100	100	100	99.062	0	0	0	0	0	0	0	0	100	84.559
R4155	nap	0	0	0	0	0	0	0	0	100	99.825	100	100	100	99.366	100	100	100	98.107	100	99.525	100	100	100	99.062	0	0	0	0	0	0	0	0	100	84.559
R4156	nap	0	0	0	0	0	0	0	0	100	99.825	100	100	100	99.366	100	100	100	98.107	100	99.525	100	100	100	99.062	0	0	0	0	0	0	0	0	100	84.559
R4157	nap	0	0	0	0	0	0	0	0	100	99.825	100	100	100	99.366	100	100	100	98.107	100	99.525	100	100	100	99.062	0	0	0	0	0	0	0	0	100	84.559
R4158	nap	0	0	0	0	0	0	0	0	100	99.825	100	100	100	99.366	100	100	100	98.107	100	99.525	100	100	100	99.062	0	0	0	0	0	0	0	0	100	84.559
R4159	nap	0	0	0	0	0	0	0	0	100	99.825	100	100	100	99.366	100	100	100	98.107	100	99.525	100	100	100	99.062	0	0	0	0	0	0	0	0	100	84.559
R4160	nap	0	0	0	0	0	0	0	0	100	99.825	100	100	100	99.366	100	100	100	98.107	100	99.525	100	100	100	99.062	0	0	0	0	0	0	0	0	100	84.559
R4161	nap	0	0	0	0	0	0	0	0	100	99.825	100	100	100	99.366	100	100	100	98.107	100	99.525	100	100	100	99.062	0	0	0	0	0	0	0	0	100	84.559
R4162	nap	0	0	0	0	0	0	0	0	100	99.825	100	100	100	99.366	100	100	100	98.107	100	99.525	100	100	100	99.062	0	0	0	0	0	0	0	0	100	84.559
R4163	nap	0	0	0	0	0	0	0	0	100	99.825	100	100	100	99.366	100	100	100	98.107	100	99.525	100	100	100	99.062	0	0	0	0	0	0	0	0	100	84.559
R4164	nap	0	0	0	0	0	0	0	0	100	99.825	100	100	100	99.366	100	100	100	98.107	100	99.525	100	100	100	99.062	0	0	0	0	0	0	0	0	100	84.559
R4165	nap	0	0	0	0	0	0	0	0	100	99.825	100	100	100	99.366	100	100	100	98.107	100	99.525	100	100	100	99.062	0	0	0	0	0	0	0	0	100	84.559
R4166	nap	0	0	0	0	0	0	0	0	100	99.825	100	100	100	99.366	100	100	100	98.107	100	99.525	100	100	100	99.062	0	0	0	0	0	0	0	0	100	84.559
R4170	nap	0	0	0	0	0	0	0	0	100	99.825	100	100	100	99.366	100	100	100	98.107	100	99.525	100	100	100	99.062	0	0	0	0	0	0	0	0	100	84.559
R4171	nap	0	0	0	0	0	0	0	0	100	99.825	100	100	100	99.366	100	100	100	98.107	100	99.525	100	100	100	99.062	0	0	0	0	0	0	0	0	100	84.559
R4172	nap	0	0	0	0	0	0	0	0	100	99.825	100	100	100	99.366	100	100	100	98.107	100	99.525	100	100	100	99.062	0	0	0	0	0	0	0	0	100	84.559
R4173	nap	0	0	0	0	0	0	0	0	100	99.825	100	100	100	99.366	100	100	100	98.107	100	99.525	100	100	100	99.062	0	0	0	0	0	0	0	0	100	84.559
R4174	nap	0	0	0	0	0	0	0	0	100	99.825	100	100	100	99.366	100	100	100	98.107	100	99.525	100	100	100	99.062	0	0	0	0	0	0	0	0	100	84.559
R4176	nap	0	0	0	0	0	0	0	0	100	99.825	100	100	100	99.366	100	100	100	98.107	100	99.525	100	100	100	99.062	0	0	0	0	0	0	0	0	100	84.559
R4178	nap	0	0	0	0	0	0	0	0	100	99.825	100	100	100	99.366	100	100	100	98.107	100	99.525	100	100	100	99.062	0	0	0	0	0	0	0	0	100	84.559
R4179	nap	0	0	0	0	0	0	0	0	100	99.825	100	100	100	99.366	100	100	100	98.107	100	99.525	100	100	100	99.062	0	0	0	0	0	0	0	0	100	84.559
R4182	nap	0	0	0	0	0	0	0	0	100	99.825	100	100	100	99.366	100	100	100	98.107	100	99.525	100	100	100	99.062	0	0	0	0	0	0	0	0	100	84.559
R4185	nap	0	0	0	0	0	0	0	0	100	99.825	100	100	100	99.366	100	100	100	98.107	100	99.525	100	100	100	99.062	0	0	0	0	0	0	0	0	100	84.559
R4186	nap	0	0	0	0	0	0	0	0	100	99.825	100	100	100	99.366	100	100	100	98.107	100	99.525	100	100	100	99.062	0	0	0	0	0	0	0	0	100	84.559
R4188	nap	0	0	0	0	0	0	0	0	100	99.825	100	100	100	99.366	100	100	100	98.107	100	99.525	100	100	100	99.062	0	0	0	0	0	0	0	0	100	84.559
R4192	nap	0	0	0	0	0	0	0	0	100	99.825	100	100	100	99.366	100	100	100	98.107	100	99.525	100	100	100	99.062	0	0	0	0	0	0	0	0	100	84.559
R4193	nap	0	0	0	0	0	0	0	0	100	99.825	100	100	100	99.366	100	100	100	98.107	100	99.525	100	100	100	99.062	0	0	0	0	0	0	0	0	100	84.559
R4194	nap	0	0	0	0	0	0	0	0	100	99.825	100	100	100	99.366	100	100	100	98.107	100	99.525	100	100	100	99.062	0	0	0	0	0	0	0	0	100	84.559
R4196	nap	0	0	0	0	0	0	0	0	100	99.825	100	100	100	99.366	100	100	100	98.107	100	99.525	100	100	100	99.062	0	0	0	0	0	0	0	0	100	84.559
R4199	nap	0	0	0	0	0	0	0	0	100	99.825	100	100	100	99.366	100	100	100	98.107	100	99.525	100	100	100	99.062	0	0	0	0	0	0	0	0	100	84.559
R4201	nap	0	0	0	0	0	0	0	0	100	99.825	100	100	100	99.366	100	100	100	98.107	100	99.525	100	100	100	99.062	0	0	0	0	0	0	0	0	100	84.559
R4202	nap	0	0	0	0	0	0	0	0	100	99.825	100	100	100	99.366	100	100	100	98.107	100	99.525	100	100	100	99.062	0	0	0	0	0	0	0	0	100	84.559
R4203	nap	0	0	0	0	0	0	0	0	100	99.825	100	100	100	99.366	100	100	100	98.107	100	99.525	100	100	100	99.062	0	0	0	0	0	0	0	0	100	84.559
R4205	nap	0	0	0	0	0	0	0	0	100	99.825	100	100	100	99.366	100	100	100	98.107	100	99.525	100	100	100	99.062	0	0	0	0	0	0	0	0	100	84.559
R4206	nap	0	0	0	0	0	0	0	0	100	99.825	100	100	100	99.366	100	100	100	98.107	100	99.525	100	100	100	99.062	0	0	0	0	0	0	0	0	100	84.559
R4207	nap	0	0	0	0	0	0	0	0	100	99.825	100	100	100	99.366	100	100	100	98.107	100	99.525	100	100	100	99.062	0	0	0	0	0	0	0	0	100	84.559
R4208	nap	0	0	0	0	0	0	0	0	100	99.825	100	100	100	99.366	100	100	100	98.107	100	99.525	100	100	100	99.062	0	0	0	0	0	0	0	0	100	84.559
R4211	nap	0	0	0	0	0	0	0	0	100	99.825	100	100	100	99.366	100	100	100	98.107	100	99.525	100	100	100	99.062	0	0	0	0	0	0	0	0	100	84.559
R4213	nap	0	0	0	0	0	0	0	0	100	99.825	100	100	100	99.366	100	100	100	98.107	100	99.525	100	100	100	99.062	0	0	0	0	0	0	0	0	100	84.559
R4214	nap	0	0	0	0	0	0	0	0	100	99.825	100	100	100	99.366	100	100	100	98.107	100	99.525	100	100	100	99.062	0	0	0	0	0	0	0	0	100	84.559
R4215	nap	0	0	0	0	0	0	0	0	100	99.825	100	100	100	99.366	100	100	100	98.107	100	99.525	100	100	100	99.062	0	0	0	0	0	0	0	0	100	84.559
R4217	nap	0	0	0	0	0	0	0	0	100	99.825	100	100	100	99.366	100	100	100	98.107	100	99.525	100	100	100	99.062	0	0	0	0	0	0	0	0	100	84.559
R4218	nap	0	0	0	0	0	0	0	0	100	99.825	100	100	100	99.366	100	100	100	98.107	100	99.525	100	100	100	99.062	0	0	0	0	0	0	0	0	100	84.559
R4219	nap	0	0	0	0	0	0	0	0	100	99.825	100	100	100	99.366	100	100	100	98.107	100	99.525	100	100	100	99.062	0	0	0	0	0	0	0	0	100	84.559
R4220	nap	0	0	0	0	0	0	0	0	100	99.825	100	100	100	99.366	100	100	100	98.107	100	99.525	100	100	100	99.062	0	0	0	0	0	0	0	0	100	84.559
R4221	nap	0	0	0	0	0	0	0	0	100	99.825	100	100	100	99.366	100	100	100	98.107	100	99.525	100	100	100	99.062	0	0	0	0	0	0	0	0	100	84.559
R4222	nap	0	0	0	0	0	0	0	0	100	99.825	100	100	100	99.366	100	100	100	98.107	100	99.525	100	100	100	99.062	0	0	0	0	0	0	0	0	100	84.559
R4223	nap	0	0	0	0	0	0	0	0	100	99.825	100	100	100	99.366	100	100	100	98.107	100	99.525	100	100	100	99.062	0	0	0	0	0	0	0	0	100	84.559
R4224	nap	0	0	0	0	0	0	0	0	100	99.825	100	100	100	99.366	100	100	100	98.107	100	99.525	100	100	100	99.062	0	0	0	0	0	0	0	0	100	84.559
R4226	nap	0	0	0	0	0	0	0	0	100	99.825	100	100	100	99.366	100	100	100	98.107	100	99.525	100	100	100	99.062	0	0	0	0	0	0	0	0	100	84.559
R4227	nap	0	0	0	0	0	0	0	0	100	99.825	100	100	100	99.366	100	100	100	98.107	100	99.525	100	100	100	99.062	0	0	0	0	0	0	0	0	100	84.559
R4228	nap	0	0	0	0	0	0	0	0	100	99.825	100	100	100	99.366	100	100	100	98.107	100	99.525	100	100	100	99.062	0	0	0	0	0	0	0	0	100	84.559
R4229	nap	0	0	0	0	0	0	0	0	100	99.825	100	100	100	99.366	100	100	100	98.107	100	99.525	100	100	100	99.062	0	0	0	0	0	0	0	0	100	84.559
R4230	nap	0	0	0	0	0	0	0	0	100	99.825	100	100	100	99.366	100	100	100	98.107	100	99.525	100	100	100	99.062	0	0	0	0	0	0	0	0	100	84.559
R4231	nap	0	0	0	0	0	0	0	0	100	99.825	100	100	100	99.366	100	100	100	98.107	100	99.525	100	100	100	99.062	0	0	0	0	0	0	0	0	100	84.559
R4233	nap	0	0	0	0	0	0	0	0	100	99.825	100	100	100	99.366	100	100	100	98.107	100	99.525	100	100	100	99.062	0	0	0	0	0	0	0	0	100	84.559
R4234	nap	0	0	0	0	0	0	0	0	100	99.825	100	100	100	99.366	100	100	100	98.107	100	99.525	100	100	100	99.062	0	0	0	0	0	0	0	0	100	84.559
R4235	nap	0	0	0	0	0	0	0	0	100	99.825	100	100	100	99.366	100	100	100	98.107	100	99.525	100	100	100	99.062	0	0	0	0	0	0	0	0	100	84.559
R4237	nap	0	0	0	0	0	0	0	0	100	99.825	100	100	100	99.366	100	100	100	98.107	100	99.525	100	100	100	99.062	0	0	0	0	0	0	0	0	100	84.559
R4238	nap	0	0	0	0	0	0	0	0	100	99.825	100	100	100	99.366	100	100	100	98.107	100	99.525	100	100	100	99.062	0	0	0	0	0	0	0	0	100	84.559
R4239	nap	0	0	0	0	0	0	0	0	100	99.825	100	100	100	99.366	100	100	100	98.107	100	99.525	100	100	100	99.062	0	0	0	0	0	0	0	0	100	84.559
R4240	nap	0	0	0	0	0	0	0	0	100	99.825	100	100	100	99.366	100	100	100	98.107	100	99.525	100	100	100	99.062	0	0	0	0	0	0	0	0	100	84.559
R4241	nap	0	0	0	0	0	0	0	0	100	99.825	100	100	100	99.366	100	100	100	98.107	100	99.525	100	100	100	99.062	0	0	0	0	0	0	0	0	100	84.559
R4242	nap	0	0	0	0	0	0	0	0	100	99.825	100	100	100	99.366	100	100	100	98.107	100	99.525	100	100	100	99.062	0	0	0	0	0	0	0	0	100	84.559
R4243	nap	0	0	0	0	0	0	0	0	100	99.825	100	100	100	99.366	100	100	100	98.107	100	99.525	100	100	100	99.062	0	0	0	0	0	0	0	0	100	84.559
R4245	nap	0	0	0	0	0	0	0	0	100	99.825	100	100	100	99.366	100	100	100	98.107	100	99.525	100	100	100	99.062	0	0	0	0	0	0	0	0	100	84.559
R4246	nap	0	0	0	0	0	0	0	0	100	99.825	100	100	100	99.366	100	100	100	98.107	100	99.525	100	100	100	99.062	0	0	0	0	0	0	0	0	100	84.559
R4247	nap	0	0	0	0	0	0	0	0	100	99.825	100	100	100	99.366	100	100	100	98.107	100	99.525	100	100	100	99.062	0	0	0	0	0	0	0	0	100	84.559
R4248	nap	0	0	0	0	0	0	0	0	100	99.825	100	100	100	99.366	100	100	100	98.107	100	99.525	100	100	100	99.062	0	0	0	0	0	0	0	0	100	84.559
R4249	nap	0	0	0	0	0	0	0	0	100	99.825	100	100	100	99.366	100	100	100	98.107	100	99.525	100	100	100	99.062	0	0	0	0	0	0	0	0	100	84.559
R4250	nap	0	0	0	0	0	0	0	0	100	99.825	100	100	100	99.366	100	100	100	98.107	100	99.525	100	100	100	99.062	0	0	0	0	0	0	0	0	100	84.559
R4252	nap	0	0	0	0	0	0	0	0	100	99.825	100	100	100	99.366	100	100	100	98.107	100	99.525	100	100	100	99.062	0	0	0	0	0	0	0	0	100	84.559
R4253	nap	0	0	0	0	0	0	0	0	100	99.825	100	100	100	99.366	100	100	100	98.107	100	99.525	100	100	100	99.062	0	0	0	0	0	0	0	0	100	84.559
R4254	nap	0	0	0	0	0	0	0	0	100	99.825	100	100	100	99.366	100	100	100	98.107	100	99.525	100	100	100	99.062	0	0	0	0	0	0	0	0	100	84.559
R4255	nap	0	0	0	0	0	0	0	0	100	99.825	100	100	100	99.366	100	100	100	98.107	100	99.525	100	100	100	99.062	0	0	0	0	0	0	0	0	100	84.559
R4256	nap	0	0	0	0	0	0	0	0	100	99.825	100	100	100	99.366	100	100	100	98.107	100	99.525	100	100	100	99.062	0	0	0	0	0	0	0	0	100	84.559
R4257	nap	0	0	0	0	0	0	0	0	100	99.825	100	100	100	99.366	100	100	100	98.107	100	99.525	100	100	100	99.062	0	0	0	0	0	0	0	0	100	84.559
R4258	nap	0	0	0	0	0	0	0	0	100	99.825	100	100	100	99.366	100	100	100	98.107	100	99.525	100	100	100	99.062	0	0	0	0	0	0	0	0	100	84.559
R4259	nap	0	0	0	0	0	0	0	0	100	99.825	100	100	100	99.366	100	100	100	98.107	100	99.525	100	100	100	99.062	0	0	0	0	0	0	0	0	100	84.559
R4261	nap	0	0	0	0	0	0	0	0	100	99.825	100	100	100	99.366	100	100	100	98.107	100	99.525	100	100	100	99.062	0	0	0	0	0	0	0	0	100	84.559
R4262	nap	0	0	0	0	0	0	0	0	100	99.825	100	100	100	99.366	100	100	100	98.107	100	99.525	100	100	100	99.062	0	0	0	0	0	0	0	0	100	84.559
R4263	nap	0	0	0	0	0	0	0	0	100	99.825	100	100	100	99.366	100	100	100	98.107	100	99.525	100	100	100	99.062	0	0	0	0	0	0	0	0	100	84.559
R4264	nap	0	0	0	0	0	0	0	0	100	99.825	100	100	100	99.366	100	100	100	98.107	100	99.525	100	100	100	99.062	0	0	0	0	0	0	0	0	100	84.559
R4266	nap	0	0	0	0	0	0	0	0	100	99.825	100	100	100	99.366	100	100	100	98.107	100	99.525	100	100	100	99.062	0	0	0	0	0	0	0	0	100	84.559
R4267	nap	0	0	0	0	0	0	0	0	100	99.825	100	100	100	99.366	100	100	100	98.107	100	99.525	100	100	100	99.062	0	0	0	0	0	0	0	0	100	84.559
R4268	nap	0	0	0	0	0	0	0	0	100	99.825	100	100	100	99.366	100	100	100	98.107	100	99.525	100	100	100	99.062	0	0	0	0	0	0	0	0	100	84.559
R4269	nap	0	0	0	0	0	0	0	0	100	99.825	100	100	100	99.366	100	100	100	98.107	100	99.525	100	100	100	99.062	0	0	0	0	0	0	0	0	100	84.559
R4271	nap	0	0	0	0	0	0	0	0	100	99.825	100	100	100	99.366	100	100	100	98.107	100	99.525	100	100	100	99.062	0	0	0	0	0	0	0	0	100	84.559
R4272	nap	0	0	0	0	0	0	0	0	100	99.825	100	100	100	99.366	100	100	100	98.107	100	99.525	100	100	100	99.062	0	0	0	0	0	0	0	0	100	84.559
R4273	nap	0	0	0	0	0	0	0	0	100	99.825	100	100	100	99.366	100	100	100	98.107	100	99.525	100	100	100	99.062	0	0	0	0	0	0	0	0	100	84.559
R4275	nap	0	0	0	0	0	0	0	0	100	99.825	100	100	100	99.366	100	100	100	98.107	100	99.525	100	100	100	99.062	0	0	0	0	0	0	0	0	100	84.559
R4276	nap	0	0	0	0	0	0	0	0	100	99.825	100	100	100	99.366	100	100	100	98.107	100	99.525	100	100	100	99.062	0	0	0	0	0	0	0	0	100	84.559
R4277	nap	0	0	0	0	0	0	0	0	100	99.825	100	100	100	99.366	100	100	100	98.107	100	99.525	100	100	100	99.062	0	0	0	0	0	0	0	0	100	84.559
R4278	nap	0	0	0	0	0	0	0	0	100	99.825	100	100	100	99.366	100	100	100	98.107	100	99.525	100	100	100	99.062	0	0	0	0	0	0	0	0	100	84.559
R4279	nap	0	0	0	0	0	0	0	0	100	99.825	100	100	100	99.366	100	100	100	98.107	100	99.525	100	100	100	99.062	0	0	0	0	0	0	0	0	100	84.559
R4281	nap	0	0	0	0	0	0	0	0	100	99.825	100	100	100	99.366	100	100	100	98.107	100	99.525	100	100	100	99.062	0	0	0	0	0	0	0	0	100	84.559
R4282	nap	0	0	0	0	0	0	0	0	100	99.825	100	100	100	99.366	100	100	100	98.107	100	99.525	100	100	100	99.062	0	0	0	0	0	0	0	0	100	84.559
R4283	nap	0	0	0	0	0	0	0	0	100	99.825	100	100	100	99.366	100	100	100	98.107	100	99.525	100	100	100	99.062	0	0	0	0	0	0	0	0	100	84.559
R4284	nap	0	0	0	0	0	0	0	0	100	99.825	100	100	100	99.366	100	100	100	98.107	100	99.525	100	100	100	99.062	0	0	0	0	0	0	0	0	100	84.559
R4285	nap	0	0	0	0	0	0	0	0	100	99.825	100	100	100	99.366	100	100	100	98.107	100	99.525	100	100	100	99.062	0	0	0	0	0	0	0	0	100	84.559
R4286	nap	0	0	0	0	0	0	0	0	100	99.825	100	100	100	99.366	100	100	100	98.107	100	99.525	100	100	100	99.062	0	0	0	0	0	0	0	0	100	84.559
R4287	nap	0	0	0	0	0	0	0	0	100	99.825	100	100	100	99.366	100	100	100	98.107	100	99.525	100	100	100	99.062	0	0	0	0	0	0	0	0	100	84.559
R4288	nap	0	0	0	0	0	0	0	0	100	99.825	100	100	100	99.366	100	100	100	98.107	100	99.525	100	100	100	99.062	0	0	0	0	0	0	0	0	100	84.559
R4289	nap	0	0	0	0	0	0	0	0	100	99.825	100	100	100	99.366	100	100	100	98.107	100	99.525	100	100	100	99.062	0	0	0	0	0	0	0	0	100	84.559
R4290	nap	0	0	0	0	0	0	0	0	100	99.825	100	100	100	99.366	100	100	100	98.107	100	99.525	100	100	100	99.062	0	0	0	0	0	0	0	0	100	84.559
R4291	nap	0	0	0	0	0	0	0	0	100	99.825	100	100	100	99.366	100	100	100	98.107	100	99.525	100	100	100	99.062	0	0	0	0	0	0	0	0	100	84.559
R4292	nap	0	0	0	0	0	0	0	0	100	99.825	100	100	100	99.366	100	100	100	98.107	100	99.525	100	100	100	99.062	0	0	0	0	0	0	0	0	100	84.559
R4293	nap	0	0	0	0	0	0	0	0	100	99.825	100	100	100	99.366	100	100	100	98.107	100	99.525	100	100	100	99.062	0	0	0	0	0	0	0	0	100	84.559
R4294	nap	0	0	0	0	0	0	0	0	100	99.825	100	100	100	99.366	100	100	100	98.107	100	99.525	100	100	100	99.062	0	0	0	0	0	0	0	0	100	84.559
R4295	nap	0	0	0	0	0	0	0	0	100	99.825	100	100	100	99.366	100	100	100	98.107	100	99.525	100	100	100	99.062	0	0	0	0	0	0	0	0	100	84.559
R4296	nap	0	0	0	0	0	0	0	0	100	99.825	100	100	100	99.366	100	100	100	98.107	100	99.525	100	100	100	99.062	0	0	0	0	0	0	0	0	100	84.559
R4298	nap	0	0	0	0	0	0	0	0	100	99.825	100	100	100	99.366	100	100	100	98.107	100	99.525	100	100	100	99.062	0	0	0	0	0	0	0	0	100	84.559
R4299	nap	0	0	0	0	0	0	0	0	100	99.825	100	100	100	99.366	100	100	100	98.107	100	99.525	100	100	100	99.062	0	0	0	0	0	0	0	0	100	84.559
R4300	nap	0	0	0	0	0	0	0	0	100	99.825	100	100	100	99.366	100	100	100	98.107	100	99.525	100	100	100	99.062	0	0	0	0	0	0	0	0	100	84.559
R4301	nap	0	0	0	0	0	0	0	0	100	99.825	100	100	100	99.366	100	100	100	98.107	100	99.525	100	100	100	99.062	0	0	0	0	0	0	0	0	100	84.559
R4302	nap	0	0	0	0	0	0	0	0	100	99.825	100	100	100	99.366	100	100	100	98.107	100	99.525	100	100	100	99.062	0	0	0	0	0	0	0	0	100	84.559
R4303	nap	0	0	0	0	0	0	0	0	100	99.825	100	100	100	99.366	100	100	100	98.107	100	99.525	100	100	100	99.062	0	0	0	0	0	0	0	0	100	84.559
R4304	nap	0	0	0	0	0	0	0	0	100	99.825	100	100	100	99.366	100	100	100	98.107	100	99.525	100	100	100	99.062	0	0	0	0	0	0	0	0	100	84.559
R4305	nap	0	0	0	0	0	0	0	0	100	99.825	100	100	100	99.366	100	100	100	98.107	100	99.525	100	100	100	99.062	0	0	0	0	0	0	0	0	100	84.559
R4306	nap	0	0	0	0	0	0	0	0	100	99.825	100	100	100	99.366	100	100	100	98.107	100	99.525	100	100	100	99.062	0	0	0	0	0	0	0	0	100	84.559
R4307	nap	0	0	0	0	0	0	0	0	100	99.825	100	100	100	99.366	100	100	100	98.107	100	99.525	100	100	100	99.062	0	0	0	0	0	0	0	0	100	84.559
R4308	nap	0	0	0	0	0	0	0	0	100	99.825	100	100	100	99.366	100	100	100	98.107	100	99.525	100	100	100	99.062	0	0	0	0	0	0	0	0	100	84.559
R4309	nap	0	0	0	0	0	0	0	0	100	99.825	100	100	100	99.366	100	100	100	98.107	100	99.525	100	100	100	99.062	0	0	0	0	0	0	0	0	100	84.559
R4310	nap	0	0	0	0	0	0	0	0	100	99.825	100	100	100	99.366	100	100	100	98.107	100	99.525	100	100	100	99.062	0	0	0	0	0	0	0	0	100	84.559
R4311	nap	0	0	0	0	0	0	0	0	100	99.825	100	100	100	99.366	100	100	100	98.107	100	99.525	100	100	100	99.062	0	0	0	0	0	0	0	0	100	84.559
R4313	nap	0	0	0	0	0	0	0	0	100	99.825	100	100	100	99.366	100	100	100	98.107	100	99.525	100	100	100	99.062	0	0	0	0	0	0	0	0	100	84.559
R4314	nap	0	0	0	0	0	0	0	0	100	99.825	100	100	100	99.366	100	100	100	98.107	100	99.525	100	100	100	99.062	0	0	0	0	0	0	0	0	100	84.559
R4315	nap	0	0	0	0	0	0	0	0	100	99.825	100	100	100	99.366	100	100	100	98.107	100	99.525	100	100	100	99.062	0	0	0	0	0	0	0	0	100	84.559
R4317	nap	0	0	0	0	0	0	0	0	100	99.825	100	100	100	99.366	100	100	100	98.107	100	99.525	100	100	100	99.062	0	0	0	0	0	0	0	0	100	84.559
R4318	nap	0	0	0	0	0	0	0	0	100	99.825	100	100	100	99.366	100	100	100	98.107	100	99.525	100	100	100	99.062	0	0	0	0	0	0	0	0	100	84.559
R4319	nap	0	0	0	0	0	0	0	0	100	99.825	100	100	100	99.366	100	100	100	98.107	100	99.525	100	100	100	99.062	0	0	0	0	0	0	0	0	100	84.559
R4320	nap	0	0	0	0	0	0	0	0	100	99.825	100	100	100	99.366	100	100	100	98.107	100	99.525	100	100	100	99.062	0	0	0	0	0	0	0	0	100	84.559
R4321	nap	0	0	0	0	0	0	0	0	100	99.825	100	100	100	99.366	100	100	100	98.107	100	99.525	100	100	100	99.062	0	0	0	0	0	0	0	0	100	84.559
R4322	nap	0	0	0	0	0	0	0	0	100	99.825	100	100	100	99.366	100	100	100	98.107	100	99.525	100	100	100	99.062	0	0	0	0	0	0	0	0	100	84.559
R4323	nap	0	0	0	0	0	0	0	0	100	99.825	100	100	100	99.366	100	100	100	98.107	100	99.525	100	100	100	99.062	0	0	0	0	0	0	0	0	100	84.559
R4324	nap	0	0	0	0	0	0	0	0	100	99.825	100	100	100	99.366	100	100	100	98.107	100	99.525	100	100	100	99.062	0	0	0	0	0	0	0	0	100	84.559
R4325	nap	0	0	0	0	0	0	0	0	100	99.825	100	100	100	99.366	100	100	100	98.107	100	99.525	100	100	100	99.062	0	0	0	0	0	0	0	0	100	84.559
R4327	nap	0	0	0	0	0	0	0	0	100	99.825	100	100	100	99.366	100	100	100	98.107	100	99.525	100	100	100	99.062	0	0	0	0	0	0	0	0	100	84.559
R4328	nap	0	0	0	0	0	0	0	0	100	99.825	100	100	100	99.366	100	100	100	98.107	100	99.525	100	100	100	99.062	0	0	0	0	0	0	0	0	100	84.559
R4329	nap	0	0	0	0	0	0	0	0	100	99.825	100	100	100	99.366	100	100	100	98.107	100	99.525	100	100	100	99.062	0	0	0	0	0	0	0	0	100	84.559
R4331	nap	0	0	0	0	0	0	0	0	100	99.825	100	100	100	99.366	100	100	100	98.107	100	99.525	100	100	100	99.062	0	0	0	0	0	0	0	0	100	84.559
R4332	nap	0	0	0	0	0	0	0	0	100	99.825	100	100	100	99.366	100	100	100	98.107	100	99.525	100	100	100	99.062	0	0	0	0	0	0	0	0	100	84.559
R4333	nap	0	0	0	0	0	0	0	0	100	99.825	100	100	100	99.366	100	100	100	98.107	100	99.525	100	100	100	99.062	0	0	0	0	0	0	0	0	100	84.559
R4334	nap	0	0	0	0	0	0	0	0	100	99.825	100	100	100	99.366	100	100	100	98.107	100	99.525	100	100	100	99.062	0	0	0	0	0	0	0	0	100	84.559
R4335	nap	0	0	0	0	0	0	0	0	100	99.825	100	100	100	99.366	100	100	100	98.107	100	99.525	100	100	100	99.062	0	0	0	0	0	0	0	0	100	84.559
R4336	nap	0	0	0	0	0	0	0	0	100	99.825	100	100	100	99.366	100	100	100	98.107	100	99.525	100	100	100	99.062	0	0	0	0	0	0	0	0	100	84.559
R4337	nap	0	0	0	0	0	0	0	0	100	99.825	100	100	100	99.366	100	100	100	98.107	100	99.525	100	100	100	99.062	0	0	0	0	0	0	0	0	100	84.559
R4340	nap	0	0	0	0	0	0	0	0	100	99.825	100	100	100	99.366	100	100	100	98.107	100	99.525	100	100	100	99.062	0	0	0	0	0	0	0	0	100	84.559
R4341	nap	0	0	0	0	0	0	0	0	100	99.825	100	100	100	99.366	100	100	100	98.107	100	99.525	100	100	100	99.062	0	0	0	0	0	0	0	0	100	84.559
R4342	nap	0	0	0	0	0	0	0	0	100	99.825	100	100	100	99.366	100	100	100	98.107	100	99.525	100	100	100	99.062	0	0	0	0	0	0	0	0	100	84.559
R4343	nap	0	0	0	0	0	0	0	0	100	99.825	100	100	100	99.366	100	100	100	98.107	100	99.525	100	100	100	99.062	0	0	0	0	0	0	0	0	100	84.559
R4344	nap	0	0	0	0	0	0	0	0	100	99.825	100	100	100	99.366	100	100	100	98.107	100	99.525	100	100	100	99.062	0	0	0	0	0	0	0	0	100	84.559
R4345	nap	0	0	0	0	0	0	0	0	100	99.825	100	100	100	99.366	100	100	100	98.107	100	99.525	100	100	100	99.062	0	0	0	0	0	0	0	0	100	84.559
R4346	nap	0	0	0	0	0	0	0	0	100	99.825	100	100	100	99.366	100	100	100	98.107	100	99.525	100	100	100	99.062	0	0	0	0	0	0	0	0	100	84.559
R4347	nap	0	0	0	0	0	0	0	0	100	99.825	100	100	100	99.366	100	100	100	98.107	100	99.525	100	100	100	99.062	0	0	0	0	0	0	0	0	100	84.559
R4348	nap	0	0	0	0	0	0	0	0	100	99.825	100	100	100	99.366	100	100	100	98.107	100	99.525	100	100	100	99.062	0	0	0	0	0	0	0	0	100	84.559
R4349	nap	0	0	0	0	0	0	0	0	100	99.825	100	100	100	99.366	100	100	100	98.107	100	99.525	100	100	100	99.062	0	0	0	0	0	0	0	0	100	84.559
R4350	nap	0	0	0	0	0	0	0	0	100	99.825	100	100	100	99.366	100	100	100	98.107	100	99.525	100	100	100	99.062	0	0	0	0	0	0	0	0	100	84.559
R4351	nap	0	0	0	0	0	0	0	0	100	99.825	100	100	100	99.366	100	100	100	98.107	100	99.525	100	100	100	99.062	0	0	0	0	0	0	0	0	100	84.559
R4352	nap	0	0	0	0	0	0	0	0	100	99.825	100	100	100	99.366	100	100	100	98.107	100	99.525	100	100	100	99.062	0	0	0	0	0	0	0	0	100	84.559
R4355	nap	0	0	0	0	0	0	0	0	100	99.825	100	100	100	99.366	100	100	100	98.107	100	99.525	100	100	100	99.062	0	0	0	0	0	0	0	0	100	84.559
R4356	nap	0	0	0	0	0	0	0	0	100	99.825	100	100	100	99.366	100	100	100	98.107	100	99.525	100	100	100	99.062	0	0	0	0	0	0	0	0	100	84.559
R4357	nap	0	0	0	0	0	0	0	0	100	99.825	100	100	100	99.366	100	100	100	98.107	100	99.525	100	100	100	99.062	0	0	0	0	0	0	0	0	100	84.559
R4358	nap	0	0	0	0	0	0	0	0	100	99.825	100	100	100	99.366	100	100	100	98.107	100	99.525	100	100	100	99.062	0	0	0	0	0	0	0	0	100	84.559
R4359	nap	0	0	0	0	0	0	0	0	100	99.825	100	100	100	99.366	100	100	100	98.107	100	99.525	100	100	100	99.062	0	0	0	0	0	0	0	0	100	84.559
R4360	nap	0	0	0	0	0	0	0	0	100	99.825	100	100	100	99.366	100	100	100	98.107	100	99.525	100	100	100	99.062	0	0	0	0	0	0	0	0	100	84.559
R4361	nap	0	0	0	0	0	0	0	0	100	99.825	100	100	100	99.366	100	100	100	98.107	100	99.525	100	100	100	99.062	0	0	0	0	0	0	0	0	100	84.559
R4366	nap	0	0	0	0	0	0	0	0	100	99.825	100	100	100	99.366	100	100	100	98.107	100	99.525	100	100	100	99.062	0	0	0	0	0	0	0	0	100	84.559
R4367	nap	0	0	0	0	0	0	0	0	100	99.825	100	100	100	99.366	100	100	100	98.107	100	99.525	100	100	100	99.062	0	0	0	0	0	0	0	0	100	84.559
R4368	nap	0	0	0	0	0	0	0	0	100	99.825	100	100	100	99.366	100	100	100	98.107	100	99.525	100	100	100	99.062	0	0	0	0	0	0	0	0	100	84.559
R4369	nap	0	0	0	0	0	0	0	0	100	99.825	100	100	100	99.366	100	100	100	98.107	100	99.525	100	100	100	99.062	0	0	0	0	0	0	0	0	100	84.559
R4370	nap	0	0	0	0	0	0	0	0	100	99.825	100	100	100	99.366	100	100	100	98.107	100	99.525	100	100	100	99.062	0	0	0	0	0	0	0	0	100	84.559
R4371	nap	0	0	0	0	0	0	0	0	100	99.825	100	100	100	99.366	100	100	100	98.107	100	99.525	100	100	100	99.062	0	0	0	0	0	0	0	0	100	84.559
R4372	nap	0	0	0	0	0	0	0	0	100	99.825	100	100	100	99.366	100	100	100	98.107	100	99.525	100	100	100	99.062	0	0	0	0	0	0	0	0	100	84.559
R4373	nap	0	0	0	0	0	0	0	0	100	99.825	100	100	100	99.366	100	100	100	98.107	100	99.525	100	100	100	99.062	0	0	0	0	0	0	0	0	100	84.559
R4374	nap	0	0	0	0	0	0	0	0	100	99.825	100	100	100	99.366	100	100	100	98.107	100	99.525	100	100	100	99.062	0	0	0	0	0	0	0	0	100	84.559
R4375	nap	0	0	0	0	0	0	0	0	100	99.825	100	100	100	99.366	100	100	100	98.107	100	99.525	100	100	100	99.062	0	0	0	0	0	0	0	0	100	84.559
R4376	nap	0	0	0	0	0	0	0	0	100	99.825	100	100	100	99.366	100	100	100	98.107	100	99.525	100	100	100	99.062	0	0	0	0	0	0	0	0	100	84.559
R4377	nap	0	0	0	0	0	0	0	0	100	99.825	100	100	100	99.366	100	100	100	98.107	100	99.525	100	100	100	99.062	0	0	0	0	0	0	0	0	100	84.559
R4378	nap	0	0	0	0	0	0	0	0	100	99.825	100	100	100	99.366	100	100	100	98.107	100	99.525	100	100	100	99.062	0	0	0	0	0	0	0	0	100	84.559
R4379	nap	0	0	0	0	0	0	0	0	100	99.825	100	100	100	99.366	100	100	100	98.107	100	99.525	100	100	100	99.062	0	0	0	0	0	0	0	0	100	84.559
R4380	nap	0	0	0	0	0	0	0	0	100	99.825	100	100	100	99.366	100	100	100	98.107	100	99.525	100	100	100	99.062	0	0	0	0	0	0	0	0	100	84.559
R4381	nap	0	0	0	0	0	0	0	0	100	99.825	100	100	100	99.366	100	100	100	98.107	100	99.525	100	100	100	99.062	0	0	0	0	0	0	0	0	100	84.559
R4382	nap	0	0	0	0	0	0	0	0	100	99.825	100	100	100	99.366	100	100	100	98.107	100	99.525	100	100	100	99.062	0	0	0	0	0	0	0	0	100	84.559
R4383	nap	0	0	0	0	0	0	0	0	100	99.825	100	100	100	99.366	100	100	100	98.107	100	99.525	100	100	100	99.062	0	0	0	0	0	0	0	0	100	84.559
R4384	nap	0	0	0	0	0	0	0	0	100	99.825	100	100	100	99.366	100	100	100	98.107	100	99.525	100	100	100	99.062	0	0	0	0	0	0	0	0	100	84.559
R4385	nap	0	0	0	0	0	0	0	0	100	99.825	100	100	100	99.366	100	100	100	98.107	100	99.525	100	100	100	99.062	0	0	0	0	0	0	0	0	100	84.559
R4386	nap	0	0	0	0	0	0	0	0	100	99.825	100	100	100	99.366	100	100	100	98.107	100	99.525	100	100	100	99.062	0	0	0	0	0	0	0	0	100	84.559
R4387	nap	0	0	0	0	0	0	0	0	100	99.825	100	100	100	99.366	100	100	100	98.107	100	99.525	100	100	100	99.062	0	0	0	0	0	0	0	0	100	84.559
R4388	nap	0	0	0	0	0	0	0	0	100	99.825	100	100	100	99.366	100	100	100	98.107	100	99.525	100	100	100	99.062	0	0	0	0	0	0	0	0	100	84.559
R4389	nap	0	0	0	0	0	0	0	0	100	99.825	100	100	100	99.366	100	100	100	98.107	100	99.525	100	100	100	99.062	0	0	0	0	0	0	0	0	100	84.559
R4390	nap	0	0	0	0	0	0	0	0	100	99.825	100	100	100	99.366	100	100	100	98.107	100	99.525	100	100	100	99.062	0	0	0	0	0	0	0	0	100	84.559
R4392	nap	0	0	0	0	0	0	0	0	100	99.825	100	100	100	99.366	100	100	100	98.107	100	99.525	100	100	100	99.062	0	0	0	0	0	0	0	0	100	84.559
R4393	nap	0	0	0	0	0	0	0	0	100	99.825	100	100	100	99.366	100	100	100	98.107	100	99.525	100	100	100	99.062	0	0	0	0	0	0	0	0	100	84.559
R4395	nap	0	0	0	0	0	0	0	0	100	99.825	100	100	100	99.366	100	100	100	98.107	100	99.525	100	100	100	99.062	0	0	0	0	0	0	0	0	100	84.559
R4396	nap	0	0	0	0	0	0	0	0	100	99.825	100	100	100	99.366	100	100	100	98.107	100	99.525	100	100	100	99.062	0	0	0	0	0	0	0	0	100	84.559
R4397	nap	0	0	0	0	0	0	0	0	100	99.825	100	100	100	99.366	100	100	100	98.107	100	99.525	100	100	100	99.062	0	0	0	0	0	0	0	0	100	84.559
R4398	nap	0	0	0	0	0	0	0	0	100	99.825	100	100	100	99.366	100	100	100	98.107	100	99.525	100	100	100	99.062	0	0	0	0	0	0	0	0	100	84.559
R4399	nap	0	0	0	0	0	0	0	0	100	99.825	100	100	100	99.366	100	100	100	98.107	100	99.525	100	100	100	99.062	0	0	0	0	0	0	0	0	100	84.559
R4400	nap	0	0	0	0	0	0	0	0	100	99.825	100	100	100	99.366	100	100	100	98.107	100	99.525	100	100	100	99.062	0	0	0	0	0	0	0	0	100	84.559
R4401	nap	0	0	0	0	0	0	0	0	100	99.825	100	100	100	99.366	100	100	100	98.107	100	99.525	100	100	100	99.062	0	0	0	0	0	0	0	0	100	84.559
R4402	nap	0	0	0	0	0	0	0	0	100	99.825	100	100	100	99.366	100	100	100	98.107	100	99.525	100	100	100	99.062	0	0	0	0	0	0	0	0	100	84.559
R4403	nap	0	0	0	0	0	0	0	0	100	99.825	100	100	100	99.366	100	100	100	98.107	100	99.525	100	100	100	99.062	0	0	0	0	0	0	0	0	100	84.559
R4404	nap	0	0	0	0	0	0	0	0	100	99.825	100	100	100	99.366	100	100	100	98.107	100	99.525	100	100	100	99.062	0	0	0	0	0	0	0	0	100	84.559
R4406	nap	0	0	0	0	0	0	0	0	100	99.825	100	100	100	99.366	100	100	100	98.107	100	99.525	100	100	100	99.062	0	0	0	0	0	0	0	0	100	84.559
R4407	nap	0	0	0	0	0	0	0	0	100	99.825	100	100	100	99.366	100	100	100	98.107	100	99.525	100	100	100	99.062	0	0	0	0	0	0	0	0	100	84.559
R4410	nap	0	0	0	0	0	0	0	0	100	99.825	100	100	100	99.366	100	100	100	98.107	100	99.525	100	100	100	99.062	0	0	0	0	0	0	0	0	100	84.559
R4411	nap	0	0	0	0	0	0	0	0	100	99.825	100	100	100	99.366	100	100	100	98.107	100	99.525	100	100	100	99.062	0	0	0	0	0	0	0	0	100	84.559
R4412	nap	0	0	0	0	0	0	0	0	100	99.825	100	100	100	99.366	100	100	100	98.107	100	99.525	100	100	100	99.062	0	0	0	0	0	0	0	0	100	84.559
R4414	nap	0	0	0	0	0	0	0	0	100	99.825	100	100	100	99.366	100	100	100	98.107	100	99.525	100	100	100	99.062	0	0	0	0	0	0	0	0	100	84.559
R4416	nap	0	0	0	0	0	0	0	0	100	99.825	100	100	100	99.366	100	100	100	98.107	100	99.525	100	100	100	99.062	0	0	0	0	0	0	0	0	100	84.559
R4417	nap	0	0	0	0	0	0	0	0	100	99.825	100	100	100	99.366	100	100	100	98.107	100	99.525	100	100	100	99.062	0	0	0	0	0	0	0	0	100	84.559
R4418	nap	0	0	0	0	0	0	0	0	100	99.825	100	100	100	99.366	100	100	100	98.107	100	99.525	100	100	100	99.062	0	0	0	0	0	0	0	0	100	84.559
R4419	nap	0	0	0	0	0	0	0	0	100	99.825	100	100	100	99.366	100	100	100	98.107	100	99.525	100	100	100	99.062	0	0	0	0	0	0	0	0	100	84.559
R4421	nap	0	0	0	0	0	0	0	0	100	99.825	100	100	100	99.366	100	100	100	98.107	100	99.525	100	100	100	99.062	0	0	0	0	0	0	0	0	100	84.559
R4422	nap	0	0	0	0	0	0	0	0	100	99.825	100	100	100	99.366	100	100	100	98.107	100	99.525	100	100	100	99.062	0	0	0	0	0	0	0	0	100	84.559
R4423	nap	0	0	0	0	0	0	0	0	100	99.825	100	100	100	99.366	100	100	100	98.107	100	99.525	100	100	100	99.062	0	0	0	0	0	0	0	0	100	84.559
R4424	nap	0	0	0	0	0	0	0	0	100	99.825	100	100	100	99.366	100	100	100	98.107	100	99.525	100	100	100	99.062	0	0	0	0	0	0	0	0	100	84.559
R4425	nap	0	0	0	0	0	0	0	0	100	99.825	100	100	100	99.366	100	100	100	98.107	100	99.525	100	100	100	99.062	0	0	0	0	0	0	0	0	100	84.559
R4426	nap	0	0	0	0	0	0	0	0	100	99.825	100	100	100	99.366	100	100	100	98.107	100	99.525	100	100	100	99.062	0	0	0	0	0	0	0	0	100	84.559
R4428	nap	0	0	0	0	0	0	0	0	100	99.825	100	100	100	99.366	100	100	100	98.107	100	99.525	100	100	100	99.062	0	0	0	0	0	0	0	0	100	84.559
R4429	nap	0	0	0	0	0	0	0	0	100	99.825	100	100	100	99.366	100	100	100	98.107	100	99.525	100	100	100	99.062	0	0	0	0	0	0	0	0	100	84.559
R4433	nap	0	0	0	0	0	0	0	0	100	99.825	100	100	100	99.366	100	100	100	98.107	100	99.525	100	100	100	99.062	0	0	0	0	0	0	0	0	100	84.559
R4437	nap	0	0	0	0	0	0	0	0	100	99.825	100	100	100	99.366	100	100	100	98.107	100	99.525	100	100	100	99.062	0	0	0	0	0	0	0	0	100	84.559
R4438	nap	0	0	0	0	0	0	0	0	100	99.825	100	100	100	99.366	100	100	100	98.107	100	99.525	100	100	100	99.062	0	0	0	0	0	0	0	0	100	84.559
R4439	nap	0	0	0	0	0	0	0	0	100	99.825	100	100	100	99.366	100	100	100	98.107	100	99.525	100	100	100	99.062	0	0	0	0	0	0	0	0	100	84.559
R4441	nap	0	0	0	0	0	0	0	0	100	99.825	100	100	100	99.366	100	100	100	98.107	100	99.525	100	100	100	99.062	0	0	0	0	0	0	0	0	100	84.559
R4442	nap	0	0	0	0	0	0	0	0	100	99.825	100	100	100	99.366	100	100	100	98.107	100	99.525	100	100	100	99.062	0	0	0	0	0	0	0	0	100	84.559
R4443	nap	0	0	0	0	0	0	0	0	100	99.825	100	100	100	99.366	100	100	100	98.107	100	99.525	100	100	100	99.062	0	0	0	0	0	0	0	0	100	84.559
R4444	nap	0	0	0	0	0	0	0	0	100	99.825	100	100	100	99.366	100	100	100	98.107	100	99.525	100	100	100	99.062	0	0	0	0	0	0	0	0	100	84.559
R4445	nap	0	0	0	0	0	0	0	0	100	99.825	100	100	100	99.366	100	100	100	98.107	100	99.525	100	100	100	99.062	0	0	0	0	0	0	0	0	100	84.559
R4448	nap	0	0	0	0	0	0	0	0	100	99.825	100	100	100	99.366	100	100	100	98.107	100	99.525	100	100	100	99.062	0	0	0	0	0	0	0	0	100	84.559
R4449	nap	0	0	0	0	0	0	0	0	100	99.825	100	100	100	99.366	100	100	100	98.107	100	99.525	100	100	100	99.062	0	0	0	0	0	0	0	0	100	84.559
R4451	nap	0	0	0	0	0	0	0	0	100	99.825	100	100	100	99.366	100	100	100	98.107	100	99.525	100	100	100	99.062	0	0	0	0	0	0	0	0	100	84.559
R4452	nap	0	0	0	0	0	0	0	0	100	99.825	100	100	100	99.366	100	100	100	98.107	100	99.525	100	100	100	99.062	0	0	0	0	0	0	0	0	100	84.559
R4453	nap	0	0	0	0	0	0	0	0	100	99.825	100	100	100	99.366	100	100	100	98.107	100	99.525	100	100	100	99.062	0	0	0	0	0	0	0	0	100	84.559
R4454	nap	0	0	0	0	0	0	0	0	100	99.825	100	100	100	99.366	100	100	100	98.107	100	99.525	100	100	100	99.062	0	0	0	0	0	0	0	0	100	84.559
R4455	nap	0	0	0	0	0	0	0	0	100	99.825	100	100	100	99.366	100	100	100	98.107	100	99.525	100	100	100	99.062	0	0	0	0	0	0	0	0	100	84.559
R4456	nap	0	0	0	0	0	0	0	0	100	99.825	100	100	100	99.366	100	100	100	98.107	100	99.525	100	100	100	99.062	0	0	0	0	0	0	0	0	100	84.559
R4458	nap	0	0	0	0	0	0	0	0	100	99.825	100	100	100	99.366	100	100	100	98.107	100	99.525	100	100	100	99.062	0	0	0	0	0	0	0	0	100	84.559
R4459	nap	0	0	0	0	0	0	0	0	100	99.825	100	100	100	99.366	100	100	100	98.107	100	99.525	100	100	100	99.062	0	0	0	0	0	0	0	0	100	84.559
R4460	nap	0	0	0	0	0	0	0	0	100	99.825	100	100	100	99.366	100	100	100	98.107	100	99.525	100	100	100	99.062	0	0	0	0	0	0	0	0	100	84.559
R4462	nap	0	0	0	0	0	0	0	0	100	99.825	100	100	100	99.366	100	100	100	98.107	100	99.525	100	100	100	99.062	0	0	0	0	0	0	0	0	100	84.559
R4463	nap	0	0	0	0	0	0	0	0	100	99.825	100	100	100	99.366	100	100	100	98.107	100	99.525	100	100	100	99.062	0	0	0	0	0	0	0	0	100	84.559
R4464	nap	0	0	0	0	0	0	0	0	100	99.825	100	100	100	99.366	100	100	100	98.107	100	99.525	100	100	100	99.062	0	0	0	0	0	0	0	0	100	84.559
R4465	nap	0	0	0	0	0	0	0	0	100	99.825	100	100	100	99.366	100	100	100	98.107	100	99.525	100	100	100	99.062	0	0	0	0	0	0	0	0	100	84.559
R4466	nap	0	0	0	0	0	0	0	0	100	99.825	100	100	100	99.366	100	100	100	98.107	100	99.525	100	100	100	99.062	0	0	0	0	0	0	0	0	100	84.559
R4467	nap	0	0	0	0	0	0	0	0	100	99.825	100	100	100	99.366	100	100	100	98.107	100	99.525	100	100	100	99.062	0	0	0	0	0	0	0	0	100	84.559
R4468	nap	0	0	0	0	0	0	0	0	100	99.825	100	100	100	99.366	100	100	100	98.107	100	99.525	100	100	100	99.062	0	0	0	0	0	0	0	0	100	84.559
R4469	nap	0	0	0	0	0	0	0	0	100	99.825	100	100	100	99.366	100	100	100	98.107	100	99.525	100	100	100	99.062	0	0	0	0	0	0	0	0	100	84.559
R4471	nap	0	0	0	0	0	0	0	0	100	99.825	100	100	100	99.366	100	100	100	98.107	100	99.525	100	100	100	99.062	0	0	0	0	0	0	0	0	100	84.559
R4472	nap	0	0	0	0	0	0	0	0	100	99.825	100	100	100	99.366	100	100	100	98.107	100	99.525	100	100	100	99.062	0	0	0	0	0	0	0	0	100	84.559
R4473	nap	0	0	0	0	0	0	0	0	100	99.825	100	100	100	99.366	100	100	100	98.107	100	99.525	100	100	100	99.062	0	0	0	0	0	0	0	0	100	84.559
R4474	nap	0	0	0	0	0	0	0	0	100	99.825	100	100	100	99.366	100	100	100	98.107	100	99.525	100	100	100	99.062	0	0	0	0	0	0	0	0	100	84.559
R4476	nap	0	0	0	0	0	0	0	0	100	99.825	100	100	100	99.366	100	100	100	98.107	100	99.525	100	100	100	99.062	0	0	0	0	0	0	0	0	100	84.559
R4477	nap	0	0	0	0	0	0	0	0	100	99.825	100	100	100	99.366	100	100	100	98.107	100	99.525	100	100	100	99.062	0	0	0	0	0	0	0	0	100	84.559
R4479	nap	0	0	0	0	0	0	0	0	100	99.825	100	100	100	99.366	100	100	100	98.107	100	99.525	100	100	100	99.062	0	0	0	0	0	0	0	0	100	84.559
R4480	nap	0	0	0	0	0	0	0	0	100	99.825	100	100	100	99.366	100	100	100	98.107	100	99.525	100	100	100	99.062	0	0	0	0	0	0	0	0	100	84.559
R4481	nap	0	0	0	0	0	0	0	0	100	99.825	100	100	100	99.366	100	100	100	98.107	100	99.525	100	100	100	99.062	0	0	0	0	0	0	0	0	100	84.559
R4482	nap	0	0	0	0	0	0	0	0	100	99.825	100	100	100	99.366	100	100	100	98.107	100	99.525	100	100	100	99.062	0	0	0	0	0	0	0	0	100	84.559
R4483	nap	0	0	0	0	0	0	0	0	100	99.825	100	100	100	99.366	100	100	100	98.107	100	99.525	100	100	100	99.062	0	0	0	0	0	0	0	0	100	84.559
R4484	nap	0	0	0	0	0	0	0	0	100	99.825	100	100	100	99.366	100	100	100	98.107	100	99.525	100	100	100	99.062	0	0	0	0	0	0	0	0	100	84.559
R4485	nap	0	0	0	0	0	0	0	0	100	99.825	100	100	100	99.366	100	100	100	98.107	100	99.525	100	100	100	99.062	0	0	0	0	0	0	0	0	100	84.559
R4486	nap	0	0	0	0	0	0	0	0	100	99.825	100	100	100	99.366	100	100	100	98.107	100	99.525	100	100	100	99.062	0	0	0	0	0	0	0	0	100	84.559
R4487	nap	0	0	0	0	0	0	0	0	100	99.825	100	100	100	99.366	100	100	100	98.107	100	99.525	100	100	100	99.062	0	0	0	0	0	0	0	0	100	84.559
R4488	nap	0	0	0	0	0	0	0	0	100	99.825	100	100	100	99.366	100	100	100	98.107	100	99.525	100	100	100	99.062	0	0	0	0	0	0	0	0	100	84.559
R4489	nap	0	0	0	0	0	0	0	0	100	99.825	100	100	100	99.366	100	100	100	98.107	100	99.525	100	100	100	99.062	0	0	0	0	0	0	0	0	100	84.559
R4492	nap	0	0	0	0	0	0	0	0	100	99.825	100	100	100	99.366	100	100	100	98.107	100	99.525	100	100	100	99.062	0	0	0	0	0	0	0	0	100	84.559
R4493	nap	0	0	0	0	0	0	0	0	100	99.825	100	100	100	99.366	100	100	100	98.107	100	99.525	100	100	100	99.062	0	0	0	0	0	0	0	0	100	84.559
R4494	nap	0	0	0	0	0	0	0	0	100	99.825	100	100	100	99.366	100	100	100	98.107	100	99.525	100	100	100	99.062	0	0	0	0	0	0	0	0	100	84.559
R4495	nap	0	0	0	0	0	0	0	0	100	99.825	100	100	100	99.366	100	100	100	98.107	100	99.525	100	100	100	99.062	0	0	0	0	0	0	0	0	100	84.559
R4496	nap	0	0	0	0	0	0	0	0	100	99.825	100	100	100	99.366	100	100	100	98.107	100	99.525	100	100	100	99.062	0	0	0	0	0	0	0	0	100	84.559
R4500	nap	0	0	0	0	0	0	0	0	100	99.825	100	100	100	99.366	100	100	100	98.107	100	99.525	100	100	100	99.062	0	0	0	0	0	0	0	0	100	84.559
R4501	nap	0	0	0	0	0	0	0	0	100	99.825	100	100	100	99.366	100	100	100	98.107	100	99.525	100	100	100	99.062	0	0	0	0	0	0	0	0	100	84.559
R4502	nap	0	0	0	0	0	0	0	0	100	99.825	100	100	100	99.366	100	100	100	98.107	100	99.525	100	100	100	99.062	0	0	0	0	0	0	0	0	100	84.559
R4503	nap	0	0	0	0	0	0	0	0	100	99.825	100	100	100	99.366	100	100	100	98.107	100	99.525	100	100	100	99.062	0	0	0	0	0	0	0	0	100	84.559
R4504	nap	0	0	0	0	0	0	0	0	100	99.825	100	100	100	99.366	100	100	100	98.107	100	99.525	100	100	100	99.062	0	0	0	0	0	0	0	0	100	84.559
R4506	nap	0	0	0	0	0	0	0	0	100	99.825	100	100	100	99.366	100	100	100	98.107	100	99.525	100	100	100	99.062	0	0	0	0	0	0	0	0	100	84.559
R4510	nap	0	0	0	0	0	0	0	0	100	99.825	100	100	100	99.366	100	100	100	98.107	100	99.525	100	100	100	99.062	0	0	0	0	0	0	0	0	100	84.559
R4511	nap	0	0	0	0	0	0	0	0	100	99.825	100	100	100	99.366	100	100	100	98.107	100	99.525	100	100	100	99.062	0	0	0	0	0	0	0	0	100	84.559
R4512	nap	0	0	0	0	0	0	0	0	100	99.825	100	100	100	99.366	100	100	100	98.107	100	99.525	100	100	100	99.062	0	0	0	0	0	0	0	0	100	84.559
R4513	nap	0	0	0	0	0	0	0	0	100	99.825	100	100	100	99.366	100	100	100	98.107	100	99.525	100	100	100	99.062	0	0	0	0	0	0	0	0	100	84.559
R4514	nap	0	0	0	0	0	0	0	0	100	99.825	100	100	100	99.366	100	100	100	98.107	100	99.525	100	100	100	99.062	0	0	0	0	0	0	0	0	100	84.559
R4515	nap	0	0	0	0	0	0	0	0	100	99.825	100	100	100	99.366	100	100	100	98.107	100	99.525	100	100	100	99.062	0	0	0	0	0	0	0	0	100	84.559
R4516	nap	0	0	0	0	0	0	0	0	100	99.825	100	100	100	99.366	100	100	100	98.107	100	99.525	100	100	100	99.062	0	0	0	0	0	0	0	0	100	84.559
R4517	nap	0	0	0	0	0	0	0	0	100	99.825	100	100	100	99.366	100	100	100	98.107	100	99.525	100	100	100	99.062	0	0	0	0	0	0	0	0	100	84.559
R4519	nap	0	0	0	0	0	0	0	0	100	99.825	100	100	100	99.366	100	100	100	98.107	100	99.525	100	100	100	99.062	0	0	0	0	0	0	0	0	100	84.559
R4520	nap	0	0	0	0	0	0	0	0	100	99.825	100	100	100	99.366	100	100	100	98.107	100	99.525	100	100	100	99.062	0	0	0	0	0	0	0	0	100	84.559
R4522	nap	0	0	0	0	0	0	0	0	100	99.825	100	100	100	99.366	100	100	100	98.107	100	99.525	100	100	100	99.062	0	0	0	0	0	0	0	0	100	84.559
R4523	nap	0	0	0	0	0	0	0	0	100	99.825	100	100	100	99.366	100	100	100	98.107	100	99.525	100	100	100	99.062	0	0	0	0	0	0	0	0	100	84.559
R4524	nap	0	0	0	0	0	0	0	0	100	99.825	100	100	100	99.366	100	100	100	98.107	100	99.525	100	100	100	99.062	0	0	0	0	0	0	0	0	100	84.559
R4525	nap	0	0	0	0	0	0	0	0	100	99.825	100	100	100	99.366	100	100	100	98.107	100	99.525	100	100	100	99.062	0	0	0	0	0	0	0	0	100	84.559
R4527	nap	0	0	0	0	0	0	0	0	100	99.825	100	100	100	99.366	100	100	100	98.107	100	99.525	100	100	100	99.062	0	0	0	0	0	0	0	0	100	84.559
R4528	nap	0	0	0	0	0	0	0	0	100	99.825	100	100	100	99.366	100	100	100	98.107	100	99.525	100	100	100	99.062	0	0	0	0	0	0	0	0	100	84.559
R4529	nap	0	0	0	0	0	0	0	0	100	99.825	100	100	100	99.366	100	100	100	98.107	100	99.525	100	100	100	99.062	0	0	0	0	0	0	0	0	100	84.559
R4533	nap	0	0	0	0	0	0	0	0	100	99.825	100	100	100	99.366	100	100	100	98.107	100	99.525	100	100	100	99.062	0	0	0	0	0	0	0	0	100	84.559
R4534	nap	0	0	0	0	0	0	0	0	100	99.825	100	100	100	99.366	100	100	100	98.107	100	99.525	100	100	100	99.062	0	0	0	0	0	0	0	0	100	84.559
R4535	nap	0	0	0	0	0	0	0	0	100	99.825	100	100	100	99.366	100	100	100	98.107	100	99.525	100	100	100	99.062	0	0	0	0	0	0	0	0	100	84.559
R4537	nap	0	0	0	0	0	0	0	0	100	99.825	100	100	100	99.366	100	100	100	98.107	100	99.525	100	100	100	99.062	0	0	0	0	0	0	0	0	100	84.559
R4538	nap	0	0	0	0	0	0	0	0	100	99.825	100	100	100	99.366	100	100	100	98.107	100	99.525	100	100	100	99.062	0	0	0	0	0	0	0	0	100	84.559
R4539	nap	0	0	0	0	0	0	0	0	100	99.825	100	100	100	99.366	100	100	100	98.107	100	99.525	100	100	100	99.062	0	0	0	0	0	0	0	0	100	84.559
R4542	nap	0	0	0	0	0	0	0	0	100	99.825	100	100	100	99.366	100	100	100	98.107	100	99.525	100	100	100	99.062	0	0	0	0	0	0	0	0	100	84.559
R4543	nap	0	0	0	0	0	0	0	0	100	99.825	100	100	100	99.366	100	100	100	98.107	100	99.525	100	100	100	99.062	0	0	0	0	0	0	0	0	100	84.559
R4544	nap	0	0	0	0	0	0	0	0	100	99.825	100	100	100	99.366	100	100	100	98.107	100	99.525	100	100	100	99.062	0	0	0	0	0	0	0	0	100	84.559
R4545	nap	0	0	0	0	0	0	0	0	100	99.825	100	100	100	99.366	100	100	100	98.107	100	99.525	100	100	100	99.062	0	0	0	0	0	0	0	0	100	84.559
R4546	nap	0	0	0	0	0	0	0	0	100	99.825	100	100	100	99.366	100	100	100	98.107	100	99.525	100	100	100	99.062	0	0	0	0	0	0	0	0	100	84.559
R4547	nap	0	0	0	0	0	0	0	0	100	99.825	100	100	100	99.366	100	100	100	98.107	100	99.525	100	100	100	99.062	0	0	0	0	0	0	0	0	100	84.559
R4548	nap	0	0	0	0	0	0	0	0	100	99.825	100	100	100	99.366	100	100	100	98.107	100	99.525	100	100	100	99.062	0	0	0	0	0	0	0	0	100	84.559
R4549	nap	0	0	0	0	0	0	0	0	100	99.825	100	100	100	99.366	100	100	100	98.107	100	99.525	100	100	100	99.062	0	0	0	0	0	0	0	0	100	84.559
R4550	nap	0	0	0	0	0	0	0	0	100	99.825	100	100	100	99.366	100	100	100	98.107	100	99.525	100	100	100	99.062	0	0	0	0	0	0	0	0	100	84.559
R4551	nap	0	0	0	0	0	0	0	0	100	99.825	100	100	100	99.366	100	100	100	98.107	100	99.525	100	100	100	99.062	0	0	0	0	0	0	0	0	100	84.559
R4552	nap	0	0	0	0	0	0	0	0	100	99.825	100	100	100	99.366	100	100	100	98.107	100	99.525	100	100	100	99.062	0	0	0	0	0	0	0	0	100	84.559
R4553	nap	0	0	0	0	0	0	0	0	100	99.825	100	100	100	99.366	100	100	100	98.107	100	99.525	100	100	100	99.062	0	0	0	0	0	0	0	0	100	84.559
R4555	nap	0	0	0	0	0	0	0	0	100	99.825	100	100	100	99.366	100	100	100	98.107	100	99.525	100	100	100	99.062	0	0	0	0	0	0	0	0	100	84.559
R4556	nap	0	0	0	0	0	0	0	0	100	99.825	100	100	100	99.366	100	100	100	98.107	100	99.525	100	100	100	99.062	0	0	0	0	0	0	0	0	100	84.559
R4557	nap	0	0	0	0	0	0	0	0	100	99.825	100	100	100	99.366	100	100	100	98.107	100	99.525	100	100	100	99.062	0	0	0	0	0	0	0	0	100	84.559
R4558	nap	0	0	0	0	0	0	0	0	100	99.825	100	100	100	99.366	100	100	100	98.107	100	99.525	100	100	100	99.062	0	0	0	0	0	0	0	0	100	84.559
R4559	nap	0	0	0	0	0	0	0	0	100	99.825	100	100	100	99.366	100	100	100	98.107	100	99.525	100	100	100	99.062	0	0	0	0	0	0	0	0	100	84.559
R4560	nap	0	0	0	0	0	0	0	0	100	99.825	100	100	100	99.366	100	100	100	98.107	100	99.525	100	100	100	99.062	0	0	0	0	0	0	0	0	100	84.559
R4561	nap	0	0	0	0	0	0	0	0	100	99.825	100	100	100	99.366	100	100	100	98.107	100	99.525	100	100	100	99.062	0	0	0	0	0	0	0	0	100	84.559
R4562	nap	0	0	0	0	0	0	0	0	100	99.825	100	100	100	99.366	100	100	100	98.107	100	99.525	100	100	100	99.062	0	0	0	0	0	0	0	0	100	84.559
R4563	nap	0	0	0	0	0	0	0	0	100	99.825	100	100	100	99.366	100	100	100	98.107	100	99.525	100	100	100	99.062	0	0	0	0	0	0	0	0	100	84.559
R4564	nap	0	0	0	0	0	0	0	0	100	99.825	100	100	100	99.366	100	100	100	98.107	100	99.525	100	100	100	99.062	0	0	0	0	0	0	0	0	100	84.559
R4565	nap	0	0	0	0	0	0	0	0	100	99.825	100	100	100	99.366	100	100	100	98.107	100	99.525	100	100	100	99.062	0	0	0	0	0	0	0	0	100	84.559
R4566	nap	0	0	0	0	0	0	0	0	100	99.825	100	100	100	99.366	100	100	100	98.107	100	99.525	100	100	100	99.062	0	0	0	0	0	0	0	0	100	84.559
R4567	nap	0	0	0	0	0	0	0	0	100	99.825	100	100	100	99.366	100	100	100	98.107	100	99.525	100	100	100	99.062	0	0	0	0	0	0	0	0	100	84.559
R4568	nap	0	0	0	0	0	0	0	0	100	99.825	100	100	100	99.366	100	100	100	98.107	100	99.525	100	100	100	99.062	0	0	0	0	0	0	0	0	100	84.559
R4569	nap	0	0	0	0	0	0	0	0	100	99.825	100	100	100	99.366	100	100	100	98.107	100	99.525	100	100	100	99.062	0	0	0	0	0	0	0	0	100	84.559
R4570	nap	0	0	0	0	0	0	0	0	100	99.825	100	100	100	99.366	100	100	100	98.107	100	99.525	100	100	100	99.062	0	0	0	0	0	0	0	0	100	84.559
R4571	nap	0	0	0	0	0	0	0	0	100	99.825	100	100	100	99.366	100	100	100	98.107	100	99.525	100	100	100	99.062	0	0	0	0	0	0	0	0	100	84.559
R4572	nap	0	0	0	0	0	0	0	0	100	99.825	100	100	100	99.366	100	100	100	98.107	100	99.525	100	100	100	99.062	0	0	0	0	0	0	0	0	100	84.559
R4573	nap	0	0	0	0	0	0	0	0	100	99.825	100	100	100	99.366	100	100	100	98.107	100	99.525	100	100	100	99.062	0	0	0	0	0	0	0	0	100	84.559
R4574	nap	0	0	0	0	0	0	0	0	100	99.825	100	100	100	99.366	100	100	100	98.107	100	99.525	100	100	100	99.062	0	0	0	0	0	0	0	0	100	84.559
R4575	nap	0	0	0	0	0	0	0	0	100	99.825	100	100	100	99.366	100	100	100	98.107	100	99.525	100	100	100	99.062	0	0	0	0	0	0	0	0	100	84.559
R4576	nap	0	0	0	0	0	0	0	0	100	99.825	100	100	100	99.366	100	100	100	98.107	100	99.525	100	100	100	99.062	0	0	0	0	0	0	0	0	100	84.559
R4577	nap	0	0	0	0	0	0	0	0	100	99.825	100	100	100	99.366	100	100	100	98.107	100	99.525	100	100	100	99.062	0	0	0	0	0	0	0	0	100	84.559
R4578	nap	0	0	0	0	0	0	0	0	100	99.825	100	100	100	99.366	100	100	100	98.107	100	99.525	100	100	100	99.062	0	0	0	0	0	0	0	0	100	84.559
R4579	nap	0	0	0	0	0	0	0	0	100	99.825	100	100	100	99.366	100	100	100	98.107	100	99.525	100	100	100	99.062	0	0	0	0	0	0	0	0	100	84.559
R4581	nap	0	0	0	0	0	0	0	0	100	99.825	100	100	100	99.366	100	100	100	98.107	100	99.525	100	100	100	99.062	0	0	0	0	0	0	0	0	100	84.559
R4582	nap	0	0	0	0	0	0	0	0	100	99.825	100	100	100	99.366	100	100	100	98.107	100	99.525	100	100	100	99.062	0	0	0	0	0	0	0	0	100	84.559
R4583	nap	0	0	0	0	0	0	0	0	100	99.825	100	100	100	99.366	100	100	100	98.107	100	99.525	100	100	100	99.062	0	0	0	0	0	0	0	0	100	84.559
R4584	nap	0	0	0	0	0	0	0	0	100	99.825	100	100	100	99.366	100	100	100	98.107	100	99.525	100	100	100	99.062	0	0	0	0	0	0	0	0	100	84.559
R4585	nap	0	0	0	0	0	0	0	0	100	99.825	100	100	100	99.366	100	100	100	98.107	100	99.525	100	100	100	99.062	0	0	0	0	0	0	0	0	100	84.559
R4586	nap	0	0	0	0	0	0	0	0	100	99.825	100	100	100	99.366	100	100	100	98.107	100	99.525	100	100	100	99.062	0	0	0	0	0	0	0	0	100	84.559
R4587	nap	0	0	0	0	0	0	0	0	100	99.825	100	100	100	99.366	100	100	100	98.107	100	99.525	100	100	100	99.062	0	0	0	0	0	0	0	0	100	84.559
R4588	nap	0	0	0	0	0	0	0	0	100	99.825	100	100	100	99.366	100	100	100	98.107	100	99.525	100	100	100	99.062	0	0	0	0	0	0	0	0	100	84.559
R4589	nap	0	0	0	0	0	0	0	0	100	99.825	100	100	100	99.366	100	100	100	98.107	100	99.525	100	100	100	99.062	0	0	0	0	0	0	0	0	100	84.559
R4590	nap	0	0	0	0	0	0	0	0	100	99.825	100	100	100	99.366	100	100	100	98.107	100	99.525	100	100	100	99.062	0	0	0	0	0	0	0	0	100	84.559
R4591	nap	0	0	0	0	0	0	0	0	100	99.825	100	100	100	99.366	100	100	100	98.107	100	99.525	100	100	100	99.062	0	0	0	0	0	0	0	0	100	84.559
R4592	nap	0	0	0	0	0	0	0	0	100	99.825	100	100	100	99.366	100	100	100	98.107	100	99.525	100	100	100	99.062	0	0	0	0	0	0	0	0	100	84.559
R4593	nap	0	0	0	0	0	0	0	0	100	99.825	100	100	100	99.366	100	100	100	98.107	100	99.525	100	100	100	99.062	0	0	0	0	0	0	0	0	100	84.559
R4594	nap	0	0	0	0	0	0	0	0	100	99.825	100	100	100	99.366	100	100	100	98.107	100	99.525	100	100	100	99.062	0	0	0	0	0	0	0	0	100	84.559
R4595	nap	0	0	0	0	0	0	0	0	100	99.825	100	100	100	99.366	100	100	100	98.107	100	99.525	100	100	100	99.062	0	0	0	0	0	0	0	0	100	84.559
R4596	nap	0	0	0	0	0	0	0	0	100	99.825	100	100	100	99.366	100	100	100	98.107	100	99.525	100	100	100	99.062	0	0	0	0	0	0	0	0	100	84.559
R4597	nap	0	0	0	0	0	0	0	0	100	99.825	100	100	100	99.366	100	100	100	98.107	100	99.525	100	100	100	99.062	0	0	0	0	0	0	0	0	100	84.559
R4598	nap	0	0	0	0	0	0	0	0	100	99.825	100	100	100	99.366	100	100	100	98.107	100	99.525	100	100	100	99.062	0	0	0	0	0	0	0	0	100	84.559
R4599	nap	0	0	0	0	0	0	0	0	100	99.825	100	100	100	99.366	100	100	100	98.107	100	99.525	100	100	100	99.062	0	0	0	0	0	0	0	0	100	84.559
R4600	nap	0	0	0	0	0	0	0	0	100	99.825	100	100	100	99.366	100	100	100	98.107	100	99.525	100	100	100	99.062	0	0	0	0	0	0	0	0	100	84.559
R4601	nap	0	0	0	0	0	0	0	0	100	99.825	100	100	100	99.366	100	100	100	98.107	100	99.525	100	100	100	99.062	0	0	0	0	0	0	0	0	100	84.559
R4602	nap	0	0	0	0	0	0	0	0	100	99.825	100	100	100	99.366	100	100	100	98.107	100	99.525	100	100	100	99.062	0	0	0	0	0	0	0	0	100	84.559
R4603	nap	0	0	0	0	0	0	0	0	100	99.825	100	100	100	99.366	100	100	100	98.107	100	99.525	100	100	100	99.062	0	0	0	0	0	0	0	0	100	84.559
R4604	nap	0	0	0	0	0	0	0	0	100	99.825	100	100	100	99.366	100	100	100	98.107	100	99.525	100	100	100	99.062	0	0	0	0	0	0	0	0	100	84.559
R4605	nap	0	0	0	0	0	0	0	0	100	99.825	100	100	100	99.366	100	100	100	98.107	100	99.525	100	100	100	99.062	0	0	0	0	0	0	0	0	100	84.559
R4606	nap	0	0	0	0	0	0	0	0	100	99.825	100	100	100	99.366	100	100	100	98.107	100	99.525	100	100	100	99.062	0	0	0	0	0	0	0	0	100	84.559
R4608	nap	0	0	0	0	0	0	0	0	100	99.825	100	100	100	99.366	100	100	100	98.107	100	99.525	100	100	100	99.062	0	0	0	0	0	0	0	0	100	84.559
R4613	nap	0	0	0	0	0	0	0	0	100	99.825	100	100	100	99.366	100	100	100	98.107	100	99.525	100	100	100	99.062	0	0	0	0	0	0	0	0	100	84.559
R4614	nap	0	0	0	0	0	0	0	0	100	99.825	100	100	100	99.366	100	100	100	98.107	100	99.525	100	100	100	99.062	0	0	0	0	0	0	0	0	100	84.559
R4615	nap	0	0	0	0	0	0	0	0	100	99.825	100	100	100	99.366	100	100	100	98.107	100	99.525	100	100	100	99.062	0	0	0	0	0	0	0	0	100	84.559
R4616	nap	0	0	0	0	0	0	0	0	100	99.825	100	100	100	99.366	100	100	100	98.107	100	99.525	100	100	100	99.062	0	0	0	0	0	0	0	0	100	84.559
R4617	nap	0	0	0	0	0	0	0	0	100	99.825	100	100	100	99.366	100	100	100	98.107	100	99.525	100	100	100	99.062	0	0	0	0	0	0	0	0	100	84.559
R4620	nap	0	0	0	0	0	0	0	0	100	99.825	100	100	100	99.366	100	100	100	98.107	100	99.525	100	100	100	99.062	0	0	0	0	0	0	0	0	100	84.559
R4621	nap	0	0	0	0	0	0	0	0	100	99.825	100	100	100	99.366	100	100	100	98.107	100	99.525	100	100	100	99.062	0	0	0	0	0	0	0	0	100	84.559
R4622	nap	0	0	0	0	0	0	0	0	100	99.825	100	100	100	99.366	100	100	100	98.107	100	99.525	100	100	100	99.062	0	0	0	0	0	0	0	0	100	84.559
R4623	nap	0	0	0	0	0	0	0	0	100	99.825	100	100	100	99.366	100	100	100	98.107	100	99.525	100	100	100	99.062	0	0	0	0	0	0	0	0	100	84.559
R4624	nap	0	0	0	0	0	0	0	0	100	99.825	100	100	100	99.366	100	100	100	98.107	100	99.525	100	100	100	99.062	0	0	0	0	0	0	0	0	100	84.559
R4625	nap	0	0	0	0	0	0	0	0	100	99.825	100	100	100	99.366	100	100	100	98.107	100	99.525	100	100	100	99.062	0	0	0	0	0	0	0	0	100	84.559
R4626	nap	0	0	0	0	0	0	0	0	100	99.825	100	100	100	99.366	100	100	100	98.107	100	99.525	100	100	100	99.062	0	0	0	0	0	0	0	0	100	84.559
R4627	nap	0	0	0	0	0	0	0	0	100	99.825	100	100	100	99.366	100	100	100	98.107	100	99.525	100	100	100	99.062	0	0	0	0	0	0	0	0	100	84.559
R4629	nap	0	0	0	0	0	0	0	0	100	99.825	100	100	100	99.366	100	100	100	98.107	100	99.525	100	100	100	99.062	0	0	0	0	0	0	0	0	100	84.559
R4630	nap	0	0	0	0	0	0	0	0	100	99.825	100	100	100	99.366	100	100	100	98.107	100	99.525	100	100	100	99.062	0	0	0	0	0	0	0	0	100	84.559
R4631	nap	0	0	0	0	0	0	0	0	100	99.825	100	100	100	99.366	100	100	100	98.107	100	99.525	100	100	100	99.062	0	0	0	0	0	0	0	0	100	84.559
R4633	nap	0	0	0	0	0	0	0	0	100	99.825	100	100	100	99.366	100	100	100	98.107	100	99.525	100	100	100	99.062	0	0	0	0	0	0	0	0	100	84.559
R4635	nap	0	0	0	0	0	0	0	0	100	99.825	100	100	100	99.366	100	100	100	98.107	100	99.525	100	100	100	99.062	0	0	0	0	0	0	0	0	100	84.559
R4636	nap	0	0	0	0	0	0	0	0	100	99.825	100	100	100	99.366	100	100	100	98.107	100	99.525	100	100	100	99.062	0	0	0	0	0	0	0	0	100	84.559
R4638	nap	0	0	0	0	0	0	0	0	100	99.825	100	100	100	99.366	100	100	100	98.107	100	99.525	100	100	100	99.062	0	0	0	0	0	0	0	0	100	84.559
R4639	nap	0	0	0	0	0	0	0	0	100	99.825	100	100	100	99.366	100	100	100	98.107	100	99.525	100	100	100	99.062	0	0	0	0	0	0	0	0	100	84.559
R4640	nap	0	0	0	0	0	0	0	0	100	99.825	100	100	100	99.366	100	100	100	98.107	100	99.525	100	100	100	99.062	0	0	0	0	0	0	0	0	100	84.559
R4641	nap	0	0	0	0	0	0	0	0	100	99.825	100	100	100	99.366	100	100	100	98.107	100	99.525	100	100	100	99.062	0	0	0	0	0	0	0	0	100	84.559
R4642	nap	0	0	0	0	0	0	0	0	100	99.825	100	100	100	99.366	100	100	100	98.107	100	99.525	100	100	100	99.062	0	0	0	0	0	0	0	0	100	84.559
R4643	nap	0	0	0	0	0	0	0	0	100	99.825	100	100	100	99.366	100	100	100	98.107	100	99.525	100	100	100	99.062	0	0	0	0	0	0	0	0	100	84.559
R4647	nap	0	0	0	0	0	0	0	0	100	99.825	100	100	100	99.366	100	100	100	98.107	100	99.525	100	100	100	99.062	0	0	0	0	0	0	0	0	100	84.559
R4648	nap	0	0	0	0	0	0	0	0	100	99.825	100	100	100	99.366	100	100	100	98.107	100	99.525	100	100	100	99.062	0	0	0	0	0	0	0	0	100	84.559
R4649	nap	0	0	0	0	0	0	0	0	100	99.825	100	100	100	99.366	100	100	100	98.107	100	99.525	100	100	100	99.062	0	0	0	0	0	0	0	0	100	84.559
R4650	nap	0	0	0	0	0	0	0	0	100	99.825	100	100	100	99.366	100	100	100	98.107	100	99.525	100	100	100	99.062	0	0	0	0	0	0	0	0	100	84.559
R4651	nap	0	0	0	0	0	0	0	0	100	99.825	100	100	100	99.366	100	100	100	98.107	100	99.525	100	100	100	99.062	0	0	0	0	0	0	0	0	100	84.559
R4652	nap	0	0	0	0	0	0	0	0	100	99.825	100	100	100	99.366	100	100	100	98.107	100	99.525	100	100	100	99.062	0	0	0	0	0	0	0	0	100	84.559
R4653	nap	0	0	0	0	0	0	0	0	100	99.825	100	100	100	99.366	100	100	100	98.107	100	99.525	100	100	100	99.062	0	0	0	0	0	0	0	0	100	84.559
R4654	nap	0	0	0	0	0	0	0	0	100	99.825	100	100	100	99.366	100	100	100	98.107	100	99.525	100	100	100	99.062	0	0	0	0	0	0	0	0	100	84.559
R4655	nap	0	0	0	0	0	0	0	0	100	99.825	100	100	100	99.366	100	100	100	98.107	100	99.525	100	100	100	99.062	0	0	0	0	0	0	0	0	100	84.559
R4656	nap	0	0	0	0	0	0	0	0	100	99.825	100	100	100	99.366	100	100	100	98.107	100	99.525	100	100	100	99.062	0	0	0	0	0	0	0	0	100	84.559
R4657	nap	0	0	0	0	0	0	0	0	100	99.825	100	100	100	99.366	100	100	100	98.107	100	99.525	100	100	100	99.062	0	0	0	0	0	0	0	0	100	84.559
R4658	nap	0	0	0	0	0	0	0	0	100	99.825	100	100	100	99.366	100	100	100	98.107	100	99.525	100	100	100	99.062	0	0	0	0	0	0	0	0	100	84.559
R4659	nap	0	0	0	0	0	0	0	0	100	99.825	100	100	100	99.366	100	100	100	98.107	100	99.525	100	100	100	99.062	0	0	0	0	0	0	0	0	100	84.559
R4660	nap	0	0	0	0	0	0	0	0	100	99.825	100	100	100	99.366	100	100	100	98.107	100	99.525	100	100	100	99.062	0	0	0	0	0	0	0	0	100	84.559
R4661	nap	0	0	0	0	0	0	0	0	100	99.825	100	100	100	99.366	100	100	100	98.107	100	99.525	100	100	100	99.062	0	0	0	0	0	0	0	0	100	84.559
R4662	nap	0	0	0	0	0	0	0	0	100	99.825	100	100	100	99.366	100	100	100	98.107	100	99.525	100	100	100	99.062	0	0	0	0	0	0	0	0	100	84.559
R4663	nap	0	0	0	0	0	0	0	0	100	99.825	100	100	100	99.366	100	100	100	98.107	100	99.525	100	100	100	99.062	0	0	0	0	0	0	0	0	100	84.559
R4665	nap	0	0	0	0	0	0	0	0	100	99.825	100	100	100	99.366	100	100	100	98.107	100	99.525	100	100	100	99.062	0	0	0	0	0	0	0	0	100	84.559
R4666	nap	0	0	0	0	0	0	0	0	100	99.825	100	100	100	99.366	100	100	100	98.107	100	99.525	100	100	100	99.062	0	0	0	0	0	0	0	0	100	84.559
R4667	nap	0	0	0	0	0	0	0	0	100	99.825	100	100	100	99.366	100	100	100	98.107	100	99.525	100	100	100	99.062	0	0	0	0	0	0	0	0	100	84.559
R4668	nap	0	0	0	0	0	0	0	0	100	99.825	100	100	100	99.366	100	100	100	98.107	100	99.525	100	100	100	99.062	0	0	0	0	0	0	0	0	100	84.559
R4669	nap	0	0	0	0	0	0	0	0	100	99.825	100	100	100	99.366	100	100	100	98.107	100	99.525	100	100	100	99.062	0	0	0	0	0	0	0	0	100	84.559
R4670	nap	0	0	0	0	0	0	0	0	100	99.825	100	100	100	99.366	100	100	100	98.107	100	99.525	100	100	100	99.062	0	0	0	0	0	0	0	0	100	84.559
R4671	nap	0	0	0	0	0	0	0	0	100	99.825	100	100	100	99.366	100	100	100	98.107	100	99.525	100	100	100	99.062	0	0	0	0	0	0	0	0	100	84.559
R4672	nap	0	0	0	0	0	0	0	0	100	99.825	100	100	100	99.366	100	100	100	98.107	100	99.525	100	100	100	99.062	0	0	0	0	0	0	0	0	100	84.559
R4673	nap	0	0	0	0	0	0	0	0	100	99.825	100	100	100	99.366	100	100	100	98.107	100	99.525	100	100	100	99.062	0	0	0	0	0	0	0	0	100	84.559
R4674	nap	0	0	0	0	0	0	0	0	100	99.825	100	100	100	99.366	100	100	100	98.107	100	99.525	100	100	100	99.062	0	0	0	0	0	0	0	0	100	84.559
R4675	nap	0	0	0	0	0	0	0	0	100	99.825	100	100	100	99.366	100	100	100	98.107	100	99.525	100	100	100	99.062	0	0	0	0	0	0	0	0	100	84.559
R4676	nap	0	0	0	0	0	0	0	0	100	99.825	100	100	100	99.366	100	100	100	98.107	100	99.525	100	100	100	99.062	0	0	0	0	0	0	0	0	100	84.559
R4679	nap	0	0	0	0	0	0	0	0	100	99.825	100	100	100	99.366	100	100	100	98.107	100	99.525	100	100	100	99.062	0	0	0	0	0	0	0	0	100	84.559
R4680	nap	0	0	0	0	0	0	0	0	100	99.825	100	100	100	99.366	100	100	100	98.107	100	99.525	100	100	100	99.062	0	0	0	0	0	0	0	0	100	84.559
R4681	nap	0	0	0	0	0	0	0	0	100	99.825	100	100	100	99.366	100	100	100	98.107	100	99.525	100	100	100	99.062	0	0	0	0	0	0	0	0	100	84.559
R4682	nap	0	0	0	0	0	0	0	0	100	99.825	100	100	100	99.366	100	100	100	98.107	100	99.525	100	100	100	99.062	0	0	0	0	0	0	0	0	100	84.559
R4683	nap	0	0	0	0	0	0	0	0	100	99.825	100	100	100	99.366	100	100	100	98.107	100	99.525	100	100	100	99.062	0	0	0	0	0	0	0	0	100	84.559
R4684	nap	0	0	0	0	0	0	0	0	100	99.825	100	100	100	99.366	100	100	100	98.107	100	99.525	100	100	100	99.062	0	0	0	0	0	0	0	0	100	84.559
R4685	nap	0	0	0	0	0	0	0	0	100	99.825	100	100	100	99.366	100	100	100	98.107	100	99.525	100	100	100	99.062	0	0	0	0	0	0	0	0	100	84.559
R4686	nap	0	0	0	0	0	0	0	0	100	99.825	100	100	100	99.366	100	100	100	98.107	100	99.525	100	100	100	99.062	0	0	0	0	0	0	0	0	100	84.559
R4687	nap	0	0	0	0	0	0	0	0	100	99.825	100	100	100	99.366	100	100	100	98.107	100	99.525	100	100	100	99.062	0	0	0	0	0	0	0	0	100	84.559
R4688	nap	0	0	0	0	0	0	0	0	100	99.825	100	100	100	99.366	100	100	100	98.107	100	99.525	100	100	100	99.062	0	0	0	0	0	0	0	0	100	84.559
R4689	nap	0	0	0	0	0	0	0	0	100	99.825	100	100	100	99.366	100	100	100	98.107	100	99.525	100	100	100	99.062	0	0	0	0	0	0	0	0	100	84.559
R4690	nap	0	0	0	0	0	0	0	0	100	99.825	100	100	100	99.366	100	100	100	98.107	100	99.525	100	100	100	99.062	0	0	0	0	0	0	0	0	100	84.559
R4691	nap	0	0	0	0	0	0	0	0	100	99.825	100	100	100	99.366	100	100	100	98.107	100	99.525	100	100	100	99.062	0	0	0	0	0	0	0	0	100	84.559
R4692	nap	0	0	0	0	0	0	0	0	100	99.825	100	100	100	99.366	100	100	100	98.107	100	99.525	100	100	100	99.062	0	0	0	0	0	0	0	0	100	84.559
R4693	nap	0	0	0	0	0	0	0	0	100	99.825	100	100	100	99.366	100	100	100	98.107	100	99.525	100	100	100	99.062	0	0	0	0	0	0	0	0	100	84.559
R4694	nap	0	0	0	0	0	0	0	0	100	99.825	100	100	100	99.366	100	100	100	98.107	100	99.525	100	100	100	99.062	0	0	0	0	0	0	0	0	100	84.559
R4695	nap	0	0	0	0	0	0	0	0	100	99.825	100	100	100	99.366	100	100	100	98.107	100	99.525	100	100	100	99.062	0	0	0	0	0	0	0	0	100	84.559
R4696	nap	0	0	0	0	0	0	0	0	100	99.825	100	100	100	99.366	100	100	100	98.107	100	99.525	100	100	100	99.062	0	0	0	0	0	0	0	0	100	84.559
R4697	nap	0	0	0	0	0	0	0	0	100	99.825	100	100	100	99.366	100	100	100	98.107	100	99.525	100	100	100	99.062	0	0	0	0	0	0	0	0	100	84.559
R4700	nap	0	0	0	0	0	0	0	0	100	99.825	100	100	100	99.366	100	100	100	98.107	100	99.525	100	100	100	99.062	0	0	0	0	0	0	0	0	100	84.559
R4701	nap	0	0	0	0	0	0	0	0	100	99.825	100	100	100	99.366	100	100	100	98.107	100	99.525	100	100	100	99.062	0	0	0	0	0	0	0	0	100	84.559
R4702	nap	0	0	0	0	0	0	0	0	100	99.825	100	100	100	99.366	100	100	100	98.107	100	99.525	100	100	100	99.062	0	0	0	0	0	0	0	0	100	84.559
R4703	nap	0	0	0	0	0	0	0	0	100	99.825	100	100	100	99.366	100	100	100	98.107	100	99.525	100	100	100	99.062	0	0	0	0	0	0	0	0	100	84.559
R4704	nap	0	0	0	0	0	0	0	0	100	99.825	100	100	100	99.366	100	100	100	98.107	100	99.525	100	100	100	99.062	0	0	0	0	0	0	0	0	100	84.559
R4705	nap	0	0	0	0	0	0	0	0	100	99.825	100	100	100	99.366	100	100	100	98.107	100	99.525	100	100	100	99.062	0	0	0	0	0	0	0	0	100	84.559
R4706	nap	0	0	0	0	0	0	0	0	100	99.825	100	100	100	99.366	100	100	100	98.107	100	99.525	100	100	100	99.062	0	0	0	0	0	0	0	0	100	84.559
R4707	nap	0	0	0	0	0	0	0	0	100	99.825	100	100	100	99.366	100	100	100	98.107	100	99.525	100	100	100	99.062	0	0	0	0	0	0	0	0	100	84.559
R4708	nap	0	0	0	0	0	0	0	0	100	99.825	100	100	100	99.366	100	100	100	98.107	100	99.525	100	100	100	99.062	0	0	0	0	0	0	0	0	100	84.559
R4709	nap	0	0	0	0	0	0	0	0	100	99.825	100	100	100	99.366	100	100	100	98.107	100	99.525	100	100	100	99.062	0	0	0	0	0	0	0	0	100	84.559
R4710	nap	0	0	0	0	0	0	0	0	100	99.825	100	100	100	99.366	100	100	100	98.107	100	99.525	100	100	100	99.062	0	0	0	0	0	0	0	0	100	84.559
R4711	nap	0	0	0	0	0	0	0	0	100	99.825	100	100	100	99.366	100	100	100	98.107	100	99.525	100	100	100	99.062	0	0	0	0	0	0	0	0	100	84.559
R4712	nap	0	0	0	0	0	0	0	0	100	99.825	100	100	100	99.366	100	100	100	98.107	100	99.525	100	100	100	99.062	0	0	0	0	0	0	0	0	100	84.559
R4713	nap	0	0	0	0	0	0	0	0	100	99.825	100	100	100	99.366	100	100	100	98.107	100	99.525	100	100	100	99.062	0	0	0	0	0	0	0	0	100	84.559
R4714	nap	0	0	0	0	0	0	0	0	100	99.825	100	100	100	99.366	100	100	100	98.107	100	99.525	100	100	100	99.062	0	0	0	0	0	0	0	0	100	84.559
R4715	nap	0	0	0	0	0	0	0	0	100	99.825	100	100	100	99.366	100	100	100	98.107	100	99.525	100	100	100	99.062	0	0	0	0	0	0	0	0	100	84.559
R4722	nap	0	0	0	0	0	0	0	0	100	99.825	100	100	100	99.366	100	100	100	98.107	100	99.525	100	100	100	99.062	0	0	0	0	0	0	0	0	100	84.559
R4723	nap	0	0	0	0	0	0	0	0	100	99.825	100	100	100	99.366	100	100	100	98.107	100	99.525	100	100	100	99.062	0	0	0	0	0	0	0	0	100	84.559
R4724	nap	0	0	0	0	0	0	0	0	100	99.825	100	100	100	99.366	100	100	100	98.107	100	99.525	100	100	100	99.062	0	0	0	0	0	0	0	0	100	84.559
R4725	nap	0	0	0	0	0	0	0	0	100	99.825	100	100	100	99.366	100	100	100	98.107	100	99.525	100	100	100	99.062	0	0	0	0	0	0	0	0	100	84.559
R4726	nap	0	0	0	0	0	0	0	0	100	99.825	100	100	100	99.366	100	100	100	98.107	100	99.525	100	100	100	99.062	0	0	0	0	0	0	0	0	100	84.559
R4727	nap	0	0	0	0	0	0	0	0	100	99.825	100	100	100	99.366	100	100	100	98.107	100	99.525	100	100	100	99.062	0	0	0	0	0	0	0	0	100	84.559
R4728	nap	0	0	0	0	0	0	0	0	100	99.825	100	100	100	99.366	100	100	100	98.107	100	99.525	100	100	100	99.062	0	0	0	0	0	0	0	0	100	84.559
R4729	nap	0	0	0	0	0	0	0	0	100	99.825	100	100	100	99.366	100	100	100	98.107	100	99.525	100	100	100	99.062	0	0	0	0	0	0	0	0	100	84.559
R4730	nap	0	0	0	0	0	0	0	0	100	99.825	100	100	100	99.366	100	100	100	98.107	100	99.525	100	100	100	99.062	0	0	0	0	0	0	0	0	100	84.559
R4731	nap	0	0	0	0	0	0	0	0	100	99.825	100	100	100	99.366	100	100	100	98.107	100	99.525	100	100	100	99.062	0	0	0	0	0	0	0	0	100	84.559
R4734	nap	0	0	0	0	0	0	0	0	100	99.825	100	100	100	99.366	100	100	100	98.107	100	99.525	100	100	100	99.062	0	0	0	0	0	0	0	0	100	84.559
R4735	nap	0	0	0	0	0	0	0	0	100	99.825	100	100	100	99.366	100	100	100	98.107	100	99.525	100	100	100	99.062	0	0	0	0	0	0	0	0	100	84.559
R4736	nap	0	0	0	0	0	0	0	0	100	99.825	100	100	100	99.366	100	100	100	98.107	100	99.525	100	100	100	99.062	0	0	0	0	0	0	0	0	100	84.559
R4737	nap	0	0	0	0	0	0	0	0	100	99.825	100	100	100	99.366	100	100	100	98.107	100	99.525	100	100	100	99.062	0	0	0	0	0	0	0	0	100	84.559
R4738	nap	0	0	0	0	0	0	0	0	100	99.825	100	100	100	99.366	100	100	100	98.107	100	99.525	100	100	100	99.062	0	0	0	0	0	0	0	0	100	84.559
R4739	nap	0	0	0	0	0	0	0	0	100	99.825	100	100	100	99.366	100	100	100	98.107	100	99.525	100	100	100	99.062	0	0	0	0	0	0	0	0	100	84.559
R4740	nap	0	0	0	0	0	0	0	0	100	99.825	100	100	100	99.366	100	100	100	98.107	100	99.525	100	100	100	99.062	0	0	0	0	0	0	0	0	100	84.559
R4741	nap	0	0	0	0	0	0	0	0	100	99.825	100	100	100	99.366	100	100	100	98.107	100	99.525	100	100	100	99.062	0	0	0	0	0	0	0	0	100	84.559
R4742	nap	0	0	0	0	0	0	0	0	100	99.825	100	100	100	99.366	100	100	100	98.107	100	99.525	100	100	100	99.062	0	0	0	0	0	0	0	0	100	84.559
R4743	nap	0	0	0	0	0	0	0	0	100	99.825	100	100	100	99.366	100	100	100	98.107	100	99.525	100	100	100	99.062	0	0	0	0	0	0	0	0	100	84.559
R4744	nap	0	0	0	0	0	0	0	0	100	99.825	100	100	100	99.366	100	100	100	98.107	100	99.525	100	100	100	99.062	0	0	0	0	0	0	0	0	100	84.559
R4745	nap	0	0	0	0	0	0	0	0	100	99.825	100	100	100	99.366	100	100	100	98.107	100	99.525	100	100	100	99.062	0	0	0	0	0	0	0	0	100	84.559
R4746	nap	0	0	0	0	0	0	0	0	100	99.825	100	100	100	99.366	100	100	100	98.107	100	99.525	100	100	100	99.062	0	0	0	0	0	0	0	0	100	84.559
R4747	nap	0	0	0	0	0	0	0	0	100	99.825	100	100	100	99.366	100	100	100	98.107	100	99.525	100	100	100	99.062	0	0	0	0	0	0	0	0	100	84.559
R4750	nap	0	0	0	0	0	0	0	0	100	99.825	100	100	100	99.366	100	100	100	98.107	100	99.525	100	100	100	99.062	0	0	0	0	0	0	0	0	100	84.559
R4751	nap	0	0	0	0	0	0	0	0	100	99.825	100	100	100	99.366	100	100	100	98.107	100	99.525	100	100	100	99.062	0	0	0	0	0	0	0	0	100	84.559
R4752	nap	0	0	0	0	0	0	0	0	100	99.825	100	100	100	99.366	100	100	100	98.107	100	99.525	100	100	100	99.062	0	0	0	0	0	0	0	0	100	84.559
R4753	nap	0	0	0	0	0	0	0	0	100	99.825	100	100	100	99.366	100	100	100	98.107	100	99.525	100	100	100	99.062	0	0	0	0	0	0	0	0	100	84.559
R4755	nap	0	0	0	0	0	0	0	0	100	99.825	100	100	100	99.366	100	100	100	98.107	100	99.525	100	100	100	99.062	0	0	0	0	0	0	0	0	100	84.559
R4757	nap	0	0	0	0	0	0	0	0	100	99.825	100	100	100	99.366	100	100	100	98.107	100	99.525	100	100	100	99.062	0	0	0	0	0	0	0	0	100	84.559
R4759	nap	0	0	0	0	0	0	0	0	100	99.825	100	100	100	99.366	100	100	100	98.107	100	99.525	100	100	100	99.062	0	0	0	0	0	0	0	0	100	84.559
R4760	nap	0	0	0	0	0	0	0	0	100	99.825	100	100	100	99.366	100	100	100	98.107	100	99.525	100	100	100	99.062	0	0	0	0	0	0	0	0	100	84.559
R4763	nap	0	0	0	0	0	0	0	0	100	99.825	100	100	100	99.366	100	100	100	98.107	100	99.525	100	100	100	99.062	0	0	0	0	0	0	0	0	100	84.559
R4765	nap	0	0	0	0	0	0	0	0	100	99.825	100	100	100	99.366	100	100	100	98.107	100	99.525	100	100	100	99.062	0	0	0	0	0	0	0	0	100	84.559
R4766	nap	0	0	0	0	0	0	0	0	100	99.825	100	100	100	99.366	100	100	100	98.107	100	99.525	100	100	100	99.062	0	0	0	0	0	0	0	0	100	84.559
R4767	nap	0	0	0	0	0	0	0	0	100	99.825	100	100	100	99.366	100	100	100	98.107	100	99.525	100	100	100	99.062	0	0	0	0	0	0	0	0	100	84.559
R4768	nap	0	0	0	0	0	0	0	0	100	99.825	100	100	100	99.366	100	100	100	98.107	100	99.525	100	100	100	99.062	0	0	0	0	0	0	0	0	100	84.559
R4769	nap	0	0	0	0	0	0	0	0	100	99.825	100	100	100	99.366	100	100	100	98.107	100	99.525	100	100	100	99.062	0	0	0	0	0	0	0	0	100	84.559
R4770	nap	0	0	0	0	0	0	0	0	100	99.825	100	100	100	99.366	100	100	100	98.107	100	99.525	100	100	100	99.062	0	0	0	0	0	0	0	0	100	84.559
R4774	nap	0	0	0	0	0	0	0	0	100	99.825	100	100	100	99.366	100	100	100	98.107	100	99.525	100	100	100	99.062	0	0	0	0	0	0	0	0	100	84.559
R4776	nap	0	0	0	0	0	0	0	0	100	99.825	100	100	100	99.366	100	100	100	98.107	100	99.525	100	100	100	99.062	0	0	0	0	0	0	0	0	100	84.559
R4777	nap	0	0	0	0	0	0	0	0	100	99.825	100	100	100	99.366	100	100	100	98.107	100	99.525	100	100	100	99.062	0	0	0	0	0	0	0	0	100	84.559
R4778	nap	0	0	0	0	0	0	0	0	100	99.825	100	100	100	99.366	100	100	100	98.107	100	99.525	100	100	100	99.062	0	0	0	0	0	0	0	0	100	84.559
R4779	nap	0	0	0	0	0	0	0	0	100	99.825	100	100	100	99.366	100	100	100	98.107	100	99.525	100	100	100	99.062	0	0	0	0	0	0	0	0	100	84.559
R4780	nap	0	0	0	0	0	0	0	0	100	99.825	100	100	100	99.366	100	100	100	98.107	100	99.525	100	100	100	99.062	0	0	0	0	0	0	0	0	100	84.559
R4784	nap	0	0	0	0	0	0	0	0	100	99.825	100	100	100	99.366	100	100	100	98.107	100	99.525	100	100	100	99.062	0	0	0	0	0	0	0	0	100	84.559
R4785	nap	0	0	0	0	0	0	0	0	100	99.825	100	100	100	99.366	100	100	100	98.107	100	99.525	100	100	100	99.062	0	0	0	0	0	0	0	0	100	84.559
R4787	nap	0	0	0	0	0	0	0	0	100	99.825	100	100	100	99.366	100	100	100	98.107	100	99.525	100	100	100	99.062	0	0	0	0	0	0	0	0	100	84.559
R4789	nap	0	0	0	0	0	0	0	0	100	99.825	100	100	100	99.366	100	100	100	98.107	100	99.525	100	100	100	99.062	0	0	0	0	0	0	0	0	100	84.559
R4790	nap	0	0	0	0	0	0	0	0	100	99.825	100	100	100	99.366	100	100	100	98.107	100	99.525	100	100	100	99.062	0	0	0	0	0	0	0	0	100	84.559
R4791	nap	0	0	0	0	0	0	0	0	100	99.825	100	100	100	99.366	100	100	100	98.107	100	99.525	100	100	100	99.062	0	0	0	0	0	0	0	0	100	84.559
R4792	nap	0	0	0	0	0	0	0	0	100	99.825	100	100	100	99.366	100	100	100	98.107	100	99.525	100	100	100	99.062	0	0	0	0	0	0	0	0	100	84.559
R4794	nap	0	0	0	0	0	0	0	0	100	99.825	100	100	100	99.366	100	100	100	98.107	100	99.525	100	100	100	99.062	0	0	0	0	0	0	0	0	100	84.559
R4795	nap	0	0	0	0	0	0	0	0	100	99.825	100	100	100	99.366	100	100	100	98.107	100	99.525	100	100	100	99.062	0	0	0	0	0	0	0	0	100	84.559
R4797	nap	0	0	0	0	0	0	0	0	100	99.825	100	100	100	99.366	100	100	100	98.107	100	99.525	100	100	100	99.062	0	0	0	0	0	0	0	0	100	84.559
R4799	nap	0	0	0	0	0	0	0	0	100	99.825	100	100	100	99.366	100	100	100	98.107	100	99.525	100	100	100	99.062	0	0	0	0	0	0	0	0	100	84.559
R4800	nap	0	0	0	0	0	0	0	0	100	99.825	100	100	100	99.366	100	100	100	98.107	100	99.525	100	100	100	99.062	0	0	0	0	0	0	0	0	100	84.559
R4801	nap	0	0	0	0	0	0	0	0	100	99.825	100	100	100	99.366	100	100	100	98.107	100	99.525	100	100	100	99.062	0	0	0	0	0	0	0	0	100	84.559
R4802	nap	0	0	0	0	0	0	0	0	100	99.825	100	100	100	99.366	100	100	100	98.107	100	99.525	100	100	100	99.062	0	0	0	0	0	0	0	0	100	84.559
R4803	nap	0	0	0	0	0	0	0	0	100	99.825	100	100	100	99.366	100	100	100	98.107	100	99.525	100	100	100	99.062	0	0	0	0	0	0	0	0	100	84.559
R4804	nap	0	0	0	0	0	0	0	0	100	99.825	100	100	100	99.366	100	100	100	98.107	100	99.525	100	100	100	99.062	0	0	0	0	0	0	0	0	100	84.559
R4805	nap	0	0	0	0	0	0	0	0	100	99.825	100	100	100	99.366	100	100	100	98.107	100	99.525	100	100	100	99.062	0	0	0	0	0	0	0	0	100	84.559
R4806	nap	0	0	0	0	0	0	0	0	100	99.825	100	100	100	99.366	100	100	100	98.107	100	99.525	100	100	100	99.062	0	0	0	0	0	0	0	0	100	84.559
R4808	nap	0	0	0	0	0	0	0	0	100	99.825	100	100	100	99.366	100	100	100	98.107	100	99.525	100	100	100	99.062	0	0	0	0	0	0	0	0	100	84.559
R4809	nap	0	0	0	0	0	0	0	0	100	99.825	100	100	100	99.366	100	100	100	98.107	100	99.525	100	100	100	99.062	0	0	0	0	0	0	0	0	100	84.559
R4810	nap	0	0	0	0	0	0	0	0	100	99.825	100	100	100	99.366	100	100	100	98.107	100	99.525	100	100	100	99.062	0	0	0	0	0	0	0	0	100	84.559
R4811	nap	0	0	0	0	0	0	0	0	100	99.825	100	100	100	99.366	100	100	100	98.107	100	99.525	100	100	100	99.062	0	0	0	0	0	0	0	0	100	84.559
R4812	nap	0	0	0	0	0	0	0	0	100	99.825	100	100	100	99.366	100	100	100	98.107	100	99.525	100	100	100	99.062	0	0	0	0	0	0	0	0	100	84.559
R4813	nap	0	0	0	0	0	0	0	0	100	99.825	100	100	100	99.366	100	100	100	98.107	100	99.525	100	100	100	99.062	0	0	0	0	0	0	0	0	100	84.559
R4814	nap	0	0	0	0	0	0	0	0	100	99.825	100	100	100	99.366	100	100	100	98.107	100	99.525	100	100	100	99.062	0	0	0	0	0	0	0	0	100	84.559
R4815	nap	0	0	0	0	0	0	0	0	100	99.825	100	100	100	99.366	100	100	100	98.107	100	99.525	100	100	100	99.062	0	0	0	0	0	0	0	0	100	84.559
R4816	nap	0	0	0	0	0	0	0	0	100	99.825	100	100	100	99.366	100	100	100	98.107	100	99.525	100	100	100	99.062	0	0	0	0	0	0	0	0	100	84.559
R4817	nap	0	0	0	0	0	0	0	0	100	99.825	100	100	100	99.366	100	100	100	98.107	100	99.525	100	100	100	99.062	0	0	0	0	0	0	0	0	100	84.559
R4818	nap	0	0	0	0	0	0	0	0	100	99.825	100	100	100	99.366	100	100	100	98.107	100	99.525	100	100	100	99.062	0	0	0	0	0	0	0	0	100	84.559
R4819	nap	0	0	0	0	0	0	0	0	100	99.825	100	100	100	99.366	100	100	100	98.107	100	99.525	100	100	100	99.062	0	0	0	0	0	0	0	0	100	84.559
R4822	nap	0	0	0	0	0	0	0	0	100	99.825	100	100	100	99.366	100	100	100	98.107	100	99.525	100	100	100	99.062	0	0	0	0	0	0	0	0	100	84.559
R4824	nap	0	0	0	0	0	0	0	0	100	99.825	100	100	100	99.366	100	100	100	98.107	100	99.525	100	100	100	99.062	0	0	0	0	0	0	0	0	100	84.559
R4825	nap	0	0	0	0	0	0	0	0	100	99.825	100	100	100	99.366	100	100	100	98.107	100	99.525	100	100	100	99.062	0	0	0	0	0	0	0	0	100	84.559
R4826	nap	0	0	0	0	0	0	0	0	100	99.825	100	100	100	99.366	100	100	100	98.107	100	99.525	100	100	100	99.062	0	0	0	0	0	0	0	0	100	84.559
R4827	nap	0	0	0	0	0	0	0	0	100	99.825	100	100	100	99.366	100	100	100	98.107	100	99.525	100	100	100	99.062	0	0	0	0	0	0	0	0	100	84.559
R4828	nap	0	0	0	0	0	0	0	0	100	99.825	100	100	100	99.366	100	100	100	98.107	100	99.525	100	100	100	99.062	0	0	0	0	0	0	0	0	100	84.559
R4829	nap	0	0	0	0	0	0	0	0	100	99.825	100	100	100	99.366	100	100	100	98.107	100	99.525	100	100	100	99.062	0	0	0	0	0	0	0	0	100	84.559
R4831	nap	0	0	0	0	0	0	0	0	100	99.825	100	100	100	99.366	100	100	100	98.107	100	99.525	100	100	100	99.062	0	0	0	0	0	0	0	0	100	84.559
R4832	nap	0	0	0	0	0	0	0	0	100	99.825	100	100	100	99.366	100	100	100	98.107	100	99.525	100	100	100	99.062	0	0	0	0	0	0	0	0	100	84.559
R4833	nap	0	0	0	0	0	0	0	0	100	99.825	100	100	100	99.366	100	100	100	98.107	100	99.525	100	100	100	99.062	0	0	0	0	0	0	0	0	100	84.559
R4834	nap	0	0	0	0	0	0	0	0	100	99.825	100	100	100	99.366	100	100	100	98.107	100	99.525	100	100	100	99.062	0	0	0	0	0	0	0	0	100	84.559
R4835	nap	0	0	0	0	0	0	0	0	100	99.825	100	100	100	99.366	100	100	100	98.107	100	99.525	100	100	100	99.062	0	0	0	0	0	0	0	0	100	84.559
R4836	nap	0	0	0	0	0	0	0	0	100	99.825	100	100	100	99.366	100	100	100	98.107	100	99.525	100	100	100	99.062	0	0	0	0	0	0	0	0	100	84.559
R4837	nap	0	0	0	0	0	0	0	0	100	99.825	100	100	100	99.366	100	100	100	98.107	100	99.525	100	100	100	99.062	0	0	0	0	0	0	0	0	100	84.559
R4838	nap	0	0	0	0	0	0	0	0	100	99.825	100	100	100	99.366	100	100	100	98.107	100	99.525	100	100	100	99.062	0	0	0	0	0	0	0	0	100	84.559
R4839	nap	0	0	0	0	0	0	0	0	100	99.825	100	100	100	99.366	100	100	100	98.107	100	99.525	100	100	100	99.062	0	0	0	0	0	0	0	0	100	84.559
R4840	nap	0	0	0	0	0	0	0	0	100	99.825	100	100	100	99.366	100	100	100	98.107	100	99.525	100	100	100	99.062	0	0	0	0	0	0	0	0	100	84.559
R4841	nap	0	0	0	0	0	0	0	0	100	99.825	100	100	100	99.366	100	100	100	98.107	100	99.525	100	100	100	99.062	0	0	0	0	0	0	0	0	100	84.559
R4842	nap	0	0	0	0	0	0	0	0	100	99.825	100	100	100	99.366	100	100	100	98.107	100	99.525	100	100	100	99.062	0	0	0	0	0	0	0	0	100	84.559
R4843	nap	0	0	0	0	0	0	0	0	100	99.825	100	100	100	99.366	100	100	100	98.107	100	99.525	100	100	100	99.062	0	0	0	0	0	0	0	0	100	84.559
R4845	nap	0	0	0	0	0	0	0	0	100	99.825	100	100	100	99.366	100	100	100	98.107	100	99.525	100	100	100	99.062	0	0	0	0	0	0	0	0	100	84.559
R4846	nap	0	0	0	0	0	0	0	0	100	99.825	100	100	100	99.366	100	100	100	98.107	100	99.525	100	100	100	99.062	0	0	0	0	0	0	0	0	100	84.559
R4847	nap	0	0	0	0	0	0	0	0	100	99.825	100	100	100	99.366	100	100	100	98.107	100	99.525	100	100	100	99.062	0	0	0	0	0	0	0	0	100	84.559
R4848	nap	0	0	0	0	0	0	0	0	100	99.825	100	100	100	99.366	100	100	100	98.107	100	99.525	100	100	100	99.062	0	0	0	0	0	0	0	0	100	84.559
R4849	nap	0	0	0	0	0	0	0	0	100	99.825	100	100	100	99.366	100	100	100	98.107	100	99.525	100	100	100	99.062	0	0	0	0	0	0	0	0	100	84.559
R4850	nap	0	0	0	0	0	0	0	0	100	99.825	100	100	100	99.366	100	100	100	98.107	100	99.525	100	100	100	99.062	0	0	0	0	0	0	0	0	100	84.559
R4851	nap	0	0	0	0	0	0	0	0	100	99.825	100	100	100	99.366	100	100	100	98.107	100	99.525	100	100	100	99.062	0	0	0	0	0	0	0	0	100	84.559
R4852	nap	0	0	0	0	0	0	0	0	100	99.825	100	100	100	99.366	100	100	100	98.107	100	99.525	100	100	100	99.062	0	0	0	0	0	0	0	0	100	84.559
R4853	nap	0	0	0	0	0	0	0	0	100	99.825	100	100	100	99.366	100	100	100	98.107	100	99.525	100	100	100	99.062	0	0	0	0	0	0	0	0	100	84.559
R4855	nap	0	0	0	0	0	0	0	0	100	99.825	100	100	100	99.366	100	100	100	98.107	100	99.525	100	100	100	99.062	0	0	0	0	0	0	0	0	100	84.559
R4857	nap	0	0	0	0	0	0	0	0	100	99.825	100	100	100	99.366	100	100	100	98.107	100	99.525	100	100	100	99.062	0	0	0	0	0	0	0	0	100	84.559
R4858	nap	0	0	0	0	0	0	0	0	100	99.825	100	100	100	99.366	100	100	100	98.107	100	99.525	100	100	100	99.062	0	0	0	0	0	0	0	0	100	84.559
R4859	nap	0	0	0	0	0	0	0	0	100	99.825	100	100	100	99.366	100	100	100	98.107	100	99.525	100	100	100	99.062	0	0	0	0	0	0	0	0	100	84.559
R4863	nap	0	0	0	0	0	0	0	0	100	99.825	100	100	100	99.366	100	100	100	98.107	100	99.525	100	100	100	99.062	0	0	0	0	0	0	0	0	100	84.559
R4864	nap	0	0	0	0	0	0	0	0	100	99.825	100	100	100	99.366	100	100	100	98.107	100	99.525	100	100	100	99.062	0	0	0	0	0	0	0	0	100	84.559
R4865	nap	0	0	0	0	0	0	0	0	100	99.825	100	100	100	99.366	100	100	100	98.107	100	99.525	100	100	100	99.062	0	0	0	0	0	0	0	0	100	84.559
R4866	nap	0	0	0	0	0	0	0	0	100	99.825	100	100	100	99.366	100	100	100	98.107	100	99.525	100	100	100	99.062	0	0	0	0	0	0	0	0	100	84.559
R4867	nap	0	0	0	0	0	0	0	0	100	99.825	100	100	100	99.366	100	100	100	98.107	100	99.525	100	100	100	99.062	0	0	0	0	0	0	0	0	100	84.559
R4868	nap	0	0	0	0	0	0	0	0	100	99.825	100	100	100	99.366	100	100	100	98.107	100	99.525	100	100	100	99.062	0	0	0	0	0	0	0	0	100	84.559
R4869	nap	0	0	0	0	0	0	0	0	100	99.825	100	100	100	99.366	100	100	100	98.107	100	99.525	100	100	100	99.062	0	0	0	0	0	0	0	0	100	84.559
R4870	nap	0	0	0	0	0	0	0	0	100	99.825	100	100	100	99.366	100	100	100	98.107	100	99.525	100	100	100	99.062	0	0	0	0	0	0	0	0	100	84.559
R4871	nap	0	0	0	0	0	0	0	0	100	99.825	100	100	100	99.366	100	100	100	98.107	100	99.525	100	100	100	99.062	0	0	0	0	0	0	0	0	100	84.559
R4872	nap	0	0	0	0	0	0	0	0	100	99.825	100	100	100	99.366	100	100	100	98.107	100	99.525	100	100	100	99.062	0	0	0	0	0	0	0	0	100	84.559
R4873	nap	0	0	0	0	0	0	0	0	100	99.825	100	100	100	99.366	100	100	100	98.107	100	99.525	100	100	100	99.062	0	0	0	0	0	0	0	0	100	84.559
R4874	nap	0	0	0	0	0	0	0	0	100	99.825	100	100	100	99.366	100	100	100	98.107	100	99.525	100	100	100	99.062	0	0	0	0	0	0	0	0	100	84.559
R4875	nap	0	0	0	0	0	0	0	0	100	99.825	100	100	100	99.366	100	100	100	98.107	100	99.525	100	100	100	99.062	0	0	0	0	0	0	0	0	100	84.559
R4876	nap	0	0	0	0	0	0	0	0	100	99.825	100	100	100	99.366	100	100	100	98.107	100	99.525	100	100	100	99.062	0	0	0	0	0	0	0	0	100	84.559
R4877	nap	0	0	0	0	0	0	0	0	100	99.825	100	100	100	99.366	100	100	100	98.107	100	99.525	100	100	100	99.062	0	0	0	0	0	0	0	0	100	84.559
R4878	nap	0	0	0	0	0	0	0	0	100	99.825	100	100	100	99.366	100	100	100	98.107	100	99.525	100	100	100	99.062	0	0	0	0	0	0	0	0	100	84.559
R4879	nap	0	0	0	0	0	0	0	0	100	99.825	100	100	100	99.366	100	100	100	98.107	100	99.525	100	100	100	99.062	0	0	0	0	0	0	0	0	100	84.559
R4880	nap	0	0	0	0	0	0	0	0	100	99.825	100	100	100	99.366	100	100	100	98.107	100	99.525	100	100	100	99.062	0	0	0	0	0	0	0	0	100	84.559
R4881	nap	0	0	0	0	0	0	0	0	100	99.825	100	100	100	99.366	100	100	100	98.107	100	99.525	100	100	100	99.062	0	0	0	0	0	0	0	0	100	84.559
R4882	nap	0	0	0	0	0	0	0	0	100	99.825	100	100	100	99.366	100	100	100	98.107	100	99.525	100	100	100	99.062	0	0	0	0	0	0	0	0	100	84.559
R4883	nap	0	0	0	0	0	0	0	0	100	99.825	100	100	100	99.366	100	100	100	98.107	100	99.525	100	100	100	99.062	0	0	0	0	0	0	0	0	100	84.559
R4884	nap	0	0	0	0	0	0	0	0	100	99.825	100	100	100	99.366	100	100	100	98.107	100	99.525	100	100	100	99.062	0	0	0	0	0	0	0	0	100	84.559
R4885	nap	0	0	0	0	0	0	0	0	100	99.825	100	100	100	99.366	100	100	100	98.107	100	99.525	100	100	100	99.062	0	0	0	0	0	0	0	0	100	84.559
R4886	nap	0	0	0	0	0	0	0	0	100	99.825	100	100	100	99.366	100	100	100	98.107	100	99.525	100	100	100	99.062	0	0	0	0	0	0	0	0	100	84.559
R4887	nap	0	0	0	0	0	0	0	0	100	99.825	100	100	100	99.366	100	100	100	98.107	100	99.525	100	100	100	99.062	0	0	0	0	0	0	0	0	100	84.559
R4888	nap	0	0	0	0	0	0	0	0	100	99.825	100	100	100	99.366	100	100	100	98.107	100	99.525	100	100	100	99.062	0	0	0	0	0	0	0	0	100	84.559
R4889	nap	0	0	0	0	0	0	0	0	100	99.825	100	100	100	99.366	100	100	100	98.107	100	99.525	100	100	100	99.062	0	0	0	0	0	0	0	0	100	84.559
R4890	nap	0	0	0	0	0	0	0	0	100	99.825	100	100	100	99.366	100	100	100	98.107	100	99.525	100	100	100	99.062	0	0	0	0	0	0	0	0	100	84.559
R4891	nap	0	0	0	0	0	0	0	0	100	99.825	100	100	100	99.366	100	100	100	98.107	100	99.525	100	100	100	99.062	0	0	0	0	0	0	0	0	100	84.559
R4892	nap	0	0	0	0	0	0	0	0	100	99.825	100	100	100	99.366	100	100	100	98.107	100	99.525	100	100	100	99.062	0	0	0	0	0	0	0	0	100	84.559
R4893	nap	0	0	0	0	0	0	0	0	100	99.825	100	100	100	99.366	100	100	100	98.107	100	99.525	100	100	100	99.062	0	0	0	0	0	0	0	0	100	84.559
R4894	nap	0	0	0	0	0	0	0	0	100	99.825	100	100	100	99.366	100	100	100	98.107	100	99.525	100	100	100	99.062	0	0	0	0	0	0	0	0	100	84.559
R4895	nap	0	0	0	0	0	0	0	0	100	99.825	100	100	100	99.366	100	100	100	98.107	100	99.525	100	100	100	99.062	0	0	0	0	0	0	0	0	100	84.559
R4896	nap	0	0	0	0	0	0	0	0	100	99.825	100	100	100	99.366	100	100	100	98.107	100	99.525	100	100	100	99.062	0	0	0	0	0	0	0	0	100	84.559
R4898	nap	0	0	0	0	0	0	0	0	100	99.825	100	100	100	99.366	100	100	100	98.107	100	99.525	100	100	100	99.062	0	0	0	0	0	0	0	0	100	84.559
R4899	nap	0	0	0	0	0	0	0	0	100	99.825	100	100	100	99.366	100	100	100	98.107	100	99.525	100	100	100	99.062	0	0	0	0	0	0	0	0	100	84.559
R4900	nap	0	0	0	0	0	0	0	0	100	99.825	100	100	100	99.366	100	100	100	98.107	100	99.525	100	100	100	99.062	0	0	0	0	0	0	0	0	100	84.559
R4901	nap	0	0	0	0	0	0	0	0	100	99.825	100	100	100	99.366	100	100	100	98.107	100	99.525	100	100	100	99.062	0	0	0	0	0	0	0	0	100	84.559
R4902	nap	0	0	0	0	0	0	0	0	100	99.825	100	100	100	99.366	100	100	100	98.107	100	99.525	100	100	100	99.062	0	0	0	0	0	0	0	0	100	84.559
R4903	nap	0	0	0	0	0	0	0	0	100	99.825	100	100	100	99.366	100	100	100	98.107	100	99.525	100	100	100	99.062	0	0	0	0	0	0	0	0	100	84.559
R4904	nap	0	0	0	0	0	0	0	0	100	99.825	100	100	100	99.366	100	100	100	98.107	100	99.525	100	100	100	99.062	0	0	0	0	0	0	0	0	100	84.559
R4908	nap	0	0	0	0	0	0	0	0	100	99.825	100	100	100	99.366	100	100	100	98.107	100	99.525	100	100	100	99.062	0	0	0	0	0	0	0	0	100	84.559
R4909	nap	0	0	0	0	0	0	0	0	100	99.825	100	100	100	99.366	100	100	100	98.107	100	99.525	100	100	100	99.062	0	0	0	0	0	0	0	0	100	84.559
R4910	nap	0	0	0	0	0	0	0	0	100	99.825	100	100	100	99.366	100	100	100	98.107	100	99.525	100	100	100	99.062	0	0	0	0	0	0	0	0	100	84.559
R4912	nap	0	0	0	0	0	0	0	0	100	99.825	100	100	100	99.366	100	100	100	98.107	100	99.525	100	100	100	99.062	0	0	0	0	0	0	0	0	100	84.559
R4913	nap	0	0	0	0	0	0	0	0	100	99.825	100	100	100	99.366	100	100	100	98.107	100	99.525	100	100	100	99.062	0	0	0	0	0	0	0	0	100	84.559
R4914	nap	0	0	0	0	0	0	0	0	100	99.825	100	100	100	99.366	100	100	100	98.107	100	99.525	100	100	100	99.062	0	0	0	0	0	0	0	0	100	84.559
R4915	nap	0	0	0	0	0	0	0	0	100	99.825	100	100	100	99.366	100	100	100	98.107	100	99.525	100	100	100	99.062	0	0	0	0	0	0	0	0	100	84.559
R4917	nap	0	0	0	0	0	0	0	0	100	99.825	100	100	100	99.366	100	100	100	98.107	100	99.525	100	100	100	99.062	0	0	0	0	0	0	0	0	100	84.559
R4918	nap	0	0	0	0	0	0	0	0	100	99.825	100	100	100	99.366	100	100	100	98.107	100	99.525	100	100	100	99.062	0	0	0	0	0	0	0	0	100	84.559
R4919	nap	0	0	0	0	0	0	0	0	100	99.825	100	100	100	99.366	100	100	100	98.107	100	99.525	100	100	100	99.062	0	0	0	0	0	0	0	0	100	84.559
R4920	nap	0	0	0	0	0	0	0	0	100	99.825	100	100	100	99.366	100	100	100	98.107	100	99.525	100	100	100	99.062	0	0	0	0	0	0	0	0	100	84.559
R4921	nap	0	0	0	0	0	0	0	0	100	99.825	100	100	100	99.366	100	100	100	98.107	100	99.525	100	100	100	99.062	0	0	0	0	0	0	0	0	100	84.559
R4922	nap	0	0	0	0	0	0	0	0	100	99.825	100	100	100	99.366	100	100	100	98.107	100	99.525	100	100	100	99.062	0	0	0	0	0	0	0	0	100	84.559
R4923	nap	0	0	0	0	0	0	0	0	100	99.825	100	100	100	99.366	100	100	100	98.107	100	99.525	100	100	100	99.062	0	0	0	0	0	0	0	0	100	84.559
R4925	nap	0	0	0	0	0	0	0	0	100	99.825	100	100	100	99.366	100	100	100	98.107	100	99.525	100	100	100	99.062	0	0	0	0	0	0	0	0	100	84.559
R4927	nap	0	0	0	0	0	0	0	0	100	99.825	100	100	100	99.366	100	100	100	98.107	100	99.525	100	100	100	99.062	0	0	0	0	0	0	0	0	100	84.559
R4928	nap	0	0	0	0	0	0	0	0	100	99.825	100	100	100	99.366	100	100	100	98.107	100	99.525	100	100	100	99.062	0	0	0	0	0	0	0	0	100	84.559
R4931	nap	0	0	0	0	0	0	0	0	100	99.825	100	100	100	99.366	100	100	100	98.107	100	99.525	100	100	100	99.062	0	0	0	0	0	0	0	0	100	84.559
R4932	nap	0	0	0	0	0	0	0	0	100	99.825	100	100	100	99.366	100	100	100	98.107	100	99.525	100	100	100	99.062	0	0	0	0	0	0	0	0	100	84.559
R4934	nap	0	0	0	0	0	0	0	0	100	99.825	100	100	100	99.366	100	100	100	98.107	100	99.525	100	100	100	99.062	0	0	0	0	0	0	0	0	100	84.559
R4935	nap	0	0	0	0	0	0	0	0	100	99.825	100	100	100	99.366	100	100	100	98.107	100	99.525	100	100	100	99.062	0	0	0	0	0	0	0	0	100	84.559
R4937	nap	0	0	0	0	0	0	0	0	100	99.825	100	100	100	99.366	100	100	100	98.107	100	99.525	100	100	100	99.062	0	0	0	0	0	0	0	0	100	84.559
R4938	nap	0	0	0	0	0	0	0	0	100	99.825	100	100	100	99.366	100	100	100	98.107	100	99.525	100	100	100	99.062	0	0	0	0	0	0	0	0	100	84.559
R4939	nap	0	0	0	0	0	0	0	0	100	99.825	100	100	100	99.366	100	100	100	98.107	100	99.525	100	100	100	99.062	0	0	0	0	0	0	0	0	100	84.559
R4940	nap	0	0	0	0	0	0	0	0	100	99.825	100	100	100	99.366	100	100	100	98.107	100	99.525	100	100	100	99.062	0	0	0	0	0	0	0	0	100	84.559
R4941	nap	0	0	0	0	0	0	0	0	100	99.825	100	100	100	99.366	100	100	100	98.107	100	99.525	100	100	100	99.062	0	0	0	0	0	0	0	0	100	84.559
R4943	nap	0	0	0	0	0	0	0	0	100	99.825	100	100	100	99.366	100	100	100	98.107	100	99.525	100	100	100	99.062	0	0	0	0	0	0	0	0	100	84.559
R4944	nap	0	0	0	0	0	0	0	0	100	99.825	100	100	100	99.366	100	100	100	98.107	100	99.525	100	100	100	99.062	0	0	0	0	0	0	0	0	100	84.559
R4945	nap	0	0	0	0	0	0	0	0	100	99.825	100	100	100	99.366	100	100	100	98.107	100	99.525	100	100	100	99.062	0	0	0	0	0	0	0	0	100	84.559
R4946	nap	0	0	0	0	0	0	0	0	100	99.825	100	100	100	99.366	100	100	100	98.107	100	99.525	100	100	100	99.062	0	0	0	0	0	0	0	0	100	84.559
R4947	nap	0	0	0	0	0	0	0	0	100	99.825	100	100	100	99.366	100	100	100	98.107	100	99.525	100	100	100	99.062	0	0	0	0	0	0	0	0	100	84.559
R4948	nap	0	0	0	0	0	0	0	0	100	99.825	100	100	100	99.366	100	100	100	98.107	100	99.525	100	100	100	99.062	0	0	0	0	0	0	0	0	100	84.559
R4949	nap	0	0	0	0	0	0	0	0	100	99.825	100	100	100	99.366	100	100	100	98.107	100	99.525	100	100	100	99.062	0	0	0	0	0	0	0	0	100	84.559
R4950	nap	0	0	0	0	0	0	0	0	100	99.825	100	100	100	99.366	100	100	100	98.107	100	99.525	100	100	100	99.062	0	0	0	0	0	0	0	0	100	84.559
R4951	nap	0	0	0	0	0	0	0	0	100	99.825	100	100	100	99.366	100	100	100	98.107	100	99.525	100	100	100	99.062	0	0	0	0	0	0	0	0	100	84.559
R4952	nap	0	0	0	0	0	0	0	0	100	99.825	100	100	100	99.366	100	100	100	98.107	100	99.525	100	100	100	99.062	0	0	0	0	0	0	0	0	100	84.559
R4953	nap	0	0	0	0	0	0	0	0	100	99.825	100	100	100	99.366	100	100	100	98.107	100	99.525	100	100	100	99.062	0	0	0	0	0	0	0	0	100	84.559
R4954	nap	0	0	0	0	0	0	0	0	100	99.825	100	100	100	99.366	100	100	100	98.107	100	99.525	100	100	100	99.062	0	0	0	0	0	0	0	0	100	84.559
R4955	nap	0	0	0	0	0	0	0	0	100	99.825	100	100	100	99.366	100	100	100	98.107	100	99.525	100	100	100	99.062	0	0	0	0	0	0	0	0	100	84.559
R4957	nap	0	0	0	0	0	0	0	0	100	99.825	100	100	100	99.366	100	100	100	98.107	100	99.525	100	100	100	99.062	0	0	0	0	0	0	0	0	100	84.559
R4958	nap	0	0	0	0	0	0	0	0	100	99.825	100	100	100	99.366	100	100	100	98.107	100	99.525	100	100	100	99.062	0	0	0	0	0	0	0	0	100	84.559
R4959	nap	0	0	0	0	0	0	0	0	100	99.825	100	100	100	99.366	100	100	100	98.107	100	99.525	100	100	100	99.062	0	0	0	0	0	0	0	0	100	84.559
R4960	nap	0	0	0	0	0	0	0	0	100	99.825	100	100	100	99.366	100	100	100	98.107	100	99.525	100	100	100	99.062	0	0	0	0	0	0	0	0	100	84.559
R4961	nap	0	0	0	0	0	0	0	0	100	99.825	100	100	100	99.366	100	100	100	98.107	100	99.525	100	100	100	99.062	0	0	0	0	0	0	0	0	100	84.559
R4962	nap	0	0	0	0	0	0	0	0	100	99.825	100	100	100	99.366	100	100	100	98.107	100	99.525	100	100	100	99.062	0	0	0	0	0	0	0	0	100	84.559
R4964	nap	0	0	0	0	0	0	0	0	100	99.825	100	100	100	99.366	100	100	100	98.107	100	99.525	100	100	100	99.062	0	0	0	0	0	0	0	0	100	84.559
R4965	nap	0	0	0	0	0	0	0	0	100	99.825	100	100	100	99.366	100	100	100	98.107	100	99.525	100	100	100	99.062	0	0	0	0	0	0	0	0	100	84.559
R4966	nap	0	0	0	0	0	0	0	0	100	99.825	100	100	100	99.366	100	100	100	98.107	100	99.525	100	100	100	99.062	0	0	0	0	0	0	0	0	100	84.559
R4967	nap	0	0	0	0	0	0	0	0	100	99.825	100	100	100	99.366	100	100	100	98.107	100	99.525	100	100	100	99.062	0	0	0	0	0	0	0	0	100	84.559
R4968	nap	0	0	0	0	0	0	0	0	100	99.825	100	100	100	99.366	100	100	100	98.107	100	99.525	100	100	100	99.062	0	0	0	0	0	0	0	0	100	84.559
R4969	nap	0	0	0	0	0	0	0	0	100	99.825	100	100	100	99.366	100	100	100	98.107	100	99.525	100	100	100	99.062	0	0	0	0	0	0	0	0	100	84.559
R4971	nap	0	0	0	0	0	0	0	0	100	99.825	100	100	100	99.366	100	100	100	98.107	100	99.525	100	100	100	99.062	0	0	0	0	0	0	0	0	100	84.559
R4973	nap	0	0	0	0	0	0	0	0	100	99.825	100	100	100	99.366	100	100	100	98.107	100	99.525	100	100	100	99.062	0	0	0	0	0	0	0	0	100	84.559
R4974	nap	0	0	0	0	0	0	0	0	100	99.825	100	100	100	99.366	100	100	100	98.107	100	99.525	100	100	100	99.062	0	0	0	0	0	0	0	0	100	84.559
R4975	nap	0	0	0	0	0	0	0	0	100	99.825	100	100	100	99.366	100	100	100	98.107	100	99.525	100	100	100	99.062	0	0	0	0	0	0	0	0	100	84.559
R4977	nap	0	0	0	0	0	0	0	0	100	99.825	100	100	100	99.366	100	100	100	98.107	100	99.525	100	100	100	99.062	0	0	0	0	0	0	0	0	100	84.559
R4978	nap	0	0	0	0	0	0	0	0	100	99.825	100	100	100	99.366	100	100	100	98.107	100	99.525	100	100	100	99.062	0	0	0	0	0	0	0	0	100	84.559
R4979	nap	0	0	0	0	0	0	0	0	100	99.825	100	100	100	99.366	100	100	100	98.107	100	99.525	100	100	100	99.062	0	0	0	0	0	0	0	0	100	84.559
R4980	nap	0	0	0	0	0	0	0	0	100	99.825	100	100	100	99.366	100	100	100	98.107	100	99.525	100	100	100	99.062	0	0	0	0	0	0	0	0	100	84.559
R4981	nap	0	0	0	0	0	0	0	0	100	99.825	100	100	100	99.366	100	100	100	98.107	100	99.525	100	100	100	99.062	0	0	0	0	0	0	0	0	100	84.559
R4983	nap	0	0	0	0	0	0	0	0	100	99.825	100	100	100	99.366	100	100	100	98.107	100	99.525	100	100	100	99.062	0	0	0	0	0	0	0	0	100	84.559
R4984	nap	0	0	0	0	0	0	0	0	100	99.825	100	100	100	99.366	100	100	100	98.107	100	99.525	100	100	100	99.062	0	0	0	0	0	0	0	0	100	84.559
R4985	nap	0	0	0	0	0	0	0	0	100	99.825	100	100	100	99.366	100	100	100	98.107	100	99.525	100	100	100	99.062	0	0	0	0	0	0	0	0	100	84.559
R4986	nap	0	0	0	0	0	0	0	0	100	99.825	100	100	100	99.366	100	100	100	98.107	100	99.525	100	100	100	99.062	0	0	0	0	0	0	0	0	100	84.559
R4987	nap	0	0	0	0	0	0	0	0	100	99.825	100	100	100	99.366	100	100	100	98.107	100	99.525	100	100	100	99.062	0	0	0	0	0	0	0	0	100	84.559
R4988	nap	0	0	0	0	0	0	0	0	100	99.825	100	100	100	99.366	100	100	100	98.107	100	99.525	100	100	100	99.062	0	0	0	0	0	0	0	0	100	84.559
R4989	nap	0	0	0	0	0	0	0	0	100	99.825	100	100	100	99.366	100	100	100	98.107	100	99.525	100	100	100	99.062	0	0	0	0	0	0	0	0	100	84.559
R4992	nap	0	0	0	0	0	0	0	0	100	99.825	100	100	100	99.366	100	100	100	98.107	100	99.525	100	100	100	99.062	0	0	0	0	0	0	0	0	100	84.559
R4993	nap	0	0	0	0	0	0	0	0	100	99.825	100	100	100	99.366	100	100	100	98.107	100	99.525	100	100	100	99.062	0	0	0	0	0	0	0	0	100	84.559
R4994	nap	0	0	0	0	0	0	0	0	100	99.825	100	100	100	99.366	100	100	100	98.107	100	99.525	100	100	100	99.062	0	0	0	0	0	0	0	0	100	84.559
R4995	nap	0	0	0	0	0	0	0	0	100	99.825	100	100	100	99.366	100	100	100	98.107	100	99.525	100	100	100	99.062	0	0	0	0	0	0	0	0	100	84.559
R4996	nap	0	0	0	0	0	0	0	0	100	99.825	100	100	100	99.366	100	100	100	98.107	100	99.525	100	100	100	99.062	0	0	0	0	0	0	0	0	100	84.559
R4997	nap	0	0	0	0	0	0	0	0	100	99.825	100	100	100	99.366	100	100	100	98.107	100	99.525	100	100	100	99.062	0	0	0	0	0	0	0	0	100	84.559
R4998	nap	0	0	0	0	0	0	0	0	100	99.825	100	100	100	99.366	100	100	100	98.107	100	99.525	100	100	100	99.062	0	0	0	0	0	0	0	0	100	84.559
R4999	nap	0	0	0	0	0	0	0	0	100	99.825	100	100	100	99.366	100	100	100	98.107	100	99.525	100	100	100	99.062	0	0	0	0	0	0	0	0	100	84.559
R5000	nap	0	0	0	0	0	0	0	0	100	99.825	100	100	100	99.366	100	100	100	98.107	100	99.525	100	100	100	99.062	0	0	0	0	0	0	0	0	100	84.559
R5001	nap	0	0	0	0	0	0	0	0	100	99.825	100	100	100	99.366	100	100	100	98.107	100	99.525	100	100	100	99.062	0	0	0	0	0	0	0	0	100	84.559
R5002	nap	0	0	0	0	0	0	0	0	100	99.825	100	100	100	99.366	100	100	100	98.107	100	99.525	100	100	100	99.062	0	0	0	0	0	0	0	0	100	84.559
R5003	nap	0	0	0	0	0	0	0	0	100	99.825	100	100	100	99.366	100	100	100	98.107	100	99.525	100	100	100	99.062	0	0	0	0	0	0	0	0	100	84.559
R5004	nap	0	0	0	0	0	0	0	0	100	99.825	100	100	100	99.366	100	100	100	98.107	100	99.525	100	100	100	99.062	0	0	0	0	0	0	0	0	100	84.559
R5005	nap	0	0	0	0	0	0	0	0	100	99.825	100	100	100	99.366	100	100	100	98.107	100	99.525	100	100	100	99.062	0	0	0	0	0	0	0	0	100	84.559
R5006	nap	0	0	0	0	0	0	0	0	100	99.825	100	100	100	99.366	100	100	100	98.107	100	99.525	100	100	100	99.062	0	0	0	0	0	0	0	0	100	84.559
R5007	nap	0	0	0	0	0	0	0	0	100	99.825	100	100	100	99.366	100	100	100	98.107	100	99.525	100	100	100	99.062	0	0	0	0	0	0	0	0	100	84.559
R5008	nap	0	0	0	0	0	0	0	0	100	99.825	100	100	100	99.366	100	100	100	98.107	100	99.525	100	100	100	99.062	0	0	0	0	0	0	0	0	100	84.559
R5011	nap	0	0	0	0	0	0	0	0	100	99.825	100	100	100	99.366	100	100	100	98.107	100	99.525	100	100	100	99.062	0	0	0	0	0	0	0	0	100	84.559
R5012	nap	0	0	0	0	0	0	0	0	100	99.825	100	100	100	99.366	100	100	100	98.107	100	99.525	100	100	100	99.062	0	0	0	0	0	0	0	0	100	84.559
R5013	nap	0	0	0	0	0	0	0	0	100	99.825	100	100	100	99.366	100	100	100	98.107	100	99.525	100	100	100	99.062	0	0	0	0	0	0	0	0	100	84.559
R5014	nap	0	0	0	0	0	0	0	0	100	99.825	100	100	100	99.366	100	100	100	98.107	100	99.525	100	100	100	99.062	0	0	0	0	0	0	0	0	100	84.559
R5015	nap	0	0	0	0	0	0	0	0	100	99.825	100	100	100	99.366	100	100	100	98.107	100	99.525	100	100	100	99.062	0	0	0	0	0	0	0	0	100	84.559
R5016	nap	0	0	0	0	0	0	0	0	100	99.825	100	100	100	99.366	100	100	100	98.107	100	99.525	100	100	100	99.062	0	0	0	0	0	0	0	0	100	84.559
R5017	nap	0	0	0	0	0	0	0	0	100	99.825	100	100	100	99.366	100	100	100	98.107	100	99.525	100	100	100	99.062	0	0	0	0	0	0	0	0	100	84.559
R5018	nap	0	0	0	0	0	0	0	0	100	99.825	100	100	100	99.366	100	100	100	98.107	100	99.525	100	100	100	99.062	0	0	0	0	0	0	0	0	100	84.559
R5019	nap	0	0	0	0	0	0	0	0	100	99.825	100	100	100	99.366	100	100	100	98.107	100	99.525	100	100	100	99.062	0	0	0	0	0	0	0	0	100	84.559
R5020	nap	0	0	0	0	0	0	0	0	100	99.825	100	100	100	99.366	100	100	100	98.107	100	99.525	100	100	100	99.062	0	0	0	0	0	0	0	0	100	84.559
R5021	nap	0	0	0	0	0	0	0	0	100	99.825	100	100	100	99.366	100	100	100	98.107	100	99.525	100	100	100	99.062	0	0	0	0	0	0	0	0	100	84.559
R5023	nap	0	0	0	0	0	0	0	0	100	99.825	100	100	100	99.366	100	100	100	98.107	100	99.525	100	100	100	99.062	0	0	0	0	0	0	0	0	100	84.559
R5024	nap	0	0	0	0	0	0	0	0	100	99.825	100	100	100	99.366	100	100	100	98.107	100	99.525	100	100	100	99.062	0	0	0	0	0	0	0	0	100	84.559
R5026	nap	0	0	0	0	0	0	0	0	100	99.825	100	100	100	99.366	100	100	100	98.107	100	99.525	100	100	100	99.062	0	0	0	0	0	0	0	0	100	84.559
R5027	nap	0	0	0	0	0	0	0	0	100	99.825	100	100	100	99.366	100	100	100	98.107	100	99.525	100	100	100	99.062	0	0	0	0	0	0	0	0	100	84.559
R5028	nap	0	0	0	0	0	0	0	0	100	99.825	100	100	100	99.366	100	100	100	98.107	100	99.525	100	100	100	99.062	0	0	0	0	0	0	0	0	100	84.559
R5029	nap	0	0	0	0	0	0	0	0	100	99.825	100	100	100	99.366	100	100	100	98.107	100	99.525	100	100	100	99.062	0	0	0	0	0	0	0	0	100	84.559
R5030	nap	0	0	0	0	0	0	0	0	100	99.825	100	100	100	99.366	100	100	100	98.107	100	99.525	100	100	100	99.062	0	0	0	0	0	0	0	0	100	84.559
R5031	nap	0	0	0	0	0	0	0	0	100	99.825	100	100	100	99.366	100	100	100	98.107	100	99.525	100	100	100	99.062	0	0	0	0	0	0	0	0	100	84.559
R5032	nap	0	0	0	0	0	0	0	0	100	99.825	100	100	100	99.366	100	100	100	98.107	100	99.525	100	100	100	99.062	0	0	0	0	0	0	0	0	100	84.559
R5033	nap	0	0	0	0	0	0	0	0	100	99.825	100	100	100	99.366	100	100	100	98.107	100	99.525	100	100	100	99.062	0	0	0	0	0	0	0	0	100	84.559
R5034	nap	0	0	0	0	0	0	0	0	100	99.825	100	100	100	99.366	100	100	100	98.107	100	99.525	100	100	100	99.062	0	0	0	0	0	0	0	0	100	84.559
R5035	nap	0	0	0	0	0	0	0	0	100	99.825	100	100	100	99.366	100	100	100	98.107	100	99.525	100	100	100	99.062	0	0	0	0	0	0	0	0	100	84.559
R5036	nap	0	0	0	0	0	0	0	0	100	99.825	100	100	100	99.366	100	100	100	98.107	100	99.525	100	100	100	99.062	0	0	0	0	0	0	0	0	100	84.559
R5037	nap	0	0	0	0	0	0	0	0	100	99.825	100	100	100	99.366	100	100	100	98.107	100	99.525	100	100	100	99.062	0	0	0	0	0	0	0	0	100	84.559
R5038	nap	0	0	0	0	0	0	0	0	100	99.825	100	100	100	99.366	100	100	100	98.107	100	99.525	100	100	100	99.062	0	0	0	0	0	0	0	0	100	84.559
R5039	nap	0	0	0	0	0	0	0	0	100	99.825	100	100	100	99.366	100	100	100	98.107	100	99.525	100	100	100	99.062	0	0	0	0	0	0	0	0	100	84.559
R5040	nap	0	0	0	0	0	0	0	0	100	99.825	100	100	100	99.366	100	100	100	98.107	100	99.525	100	100	100	99.062	0	0	0	0	0	0	0	0	100	84.559
R5041	nap	0	0	0	0	0	0	0	0	100	99.825	100	100	100	99.366	100	100	100	98.107	100	99.525	100	100	100	99.062	0	0	0	0	0	0	0	0	100	84.559
R5043	nap	0	0	0	0	0	0	0	0	100	99.825	100	100	100	99.366	100	100	100	98.107	100	99.525	100	100	100	99.062	0	0	0	0	0	0	0	0	100	84.559
R5044	nap	0	0	0	0	0	0	0	0	100	99.825	100	100	100	99.366	100	100	100	98.107	100	99.525	100	100	100	99.062	0	0	0	0	0	0	0	0	100	84.559
R5045	nap	0	0	0	0	0	0	0	0	100	99.825	100	100	100	99.366	100	100	100	98.107	100	99.525	100	100	100	99.062	0	0	0	0	0	0	0	0	100	84.559
R5046	nap	0	0	0	0	0	0	0	0	100	99.825	100	100	100	99.366	100	100	100	98.107	100	99.525	100	100	100	99.062	0	0	0	0	0	0	0	0	100	84.559
R5048	nap	0	0	0	0	0	0	0	0	100	99.825	100	100	100	99.366	100	100	100	98.107	100	99.525	100	100	100	99.062	0	0	0	0	0	0	0	0	100	84.559
R5049	nap	0	0	0	0	0	0	0	0	100	99.825	100	100	100	99.366	100	100	100	98.107	100	99.525	100	100	100	99.062	0	0	0	0	0	0	0	0	100	84.559
R5050	nap	0	0	0	0	0	0	0	0	100	99.825	100	100	100	99.366	100	100	100	98.107	100	99.525	100	100	100	99.062	0	0	0	0	0	0	0	0	100	84.559
R5051	nap	0	0	0	0	0	0	0	0	100	99.825	100	100	100	99.366	100	100	100	98.107	100	99.525	100	100	100	99.062	0	0	0	0	0	0	0	0	100	84.559
R5052	nap	0	0	0	0	0	0	0	0	100	99.825	100	100	100	99.366	100	100	100	98.107	100	99.525	100	100	100	99.062	0	0	0	0	0	0	0	0	100	84.559
R5053	nap	0	0	0	0	0	0	0	0	100	99.825	100	100	100	99.366	100	100	100	98.107	100	99.525	100	100	100	99.062	0	0	0	0	0	0	0	0	100	84.559
R5054	nap	0	0	0	0	0	0	0	0	100	99.825	100	100	100	99.366	100	100	100	98.107	100	99.525	100	100	100	99.062	0	0	0	0	0	0	0	0	100	84.559
R5055	nap	0	0	0	0	0	0	0	0	100	99.825	100	100	100	99.366	100	100	100	98.107	100	99.525	100	100	100	99.062	0	0	0	0	0	0	0	0	100	84.559
R5056	nap	0	0	0	0	0	0	0	0	100	99.825	100	100	100	99.366	100	100	100	98.107	100	99.525	100	100	100	99.062	0	0	0	0	0	0	0	0	100	84.559
R5057	nap	0	0	0	0	0	0	0	0	100	99.825	100	100	100	99.366	100	100	100	98.107	100	99.525	100	100	100	99.062	0	0	0	0	0	0	0	0	100	84.559
R5058	nap	0	0	0	0	0	0	0	0	100	99.825	100	100	100	99.366	100	100	100	98.107	100	99.525	100	100	100	99.062	0	0	0	0	0	0	0	0	100	84.559
R5059	nap	0	0	0	0	0	0	0	0	100	99.825	100	100	100	99.366	100	100	100	98.107	100	99.525	100	100	100	99.062	0	0	0	0	0	0	0	0	100	84.559
R5060	nap	0	0	0	0	0	0	0	0	100	99.825	100	100	100	99.366	100	100	100	98.107	100	99.525	100	100	100	99.062	0	0	0	0	0	0	0	0	100	84.559
R5061	nap	0	0	0	0	0	0	0	0	100	99.825	100	100	100	99.366	100	100	100	98.107	100	99.525	100	100	100	99.062	0	0	0	0	0	0	0	0	100	84.559
R5062	nap	0	0	0	0	0	0	0	0	100	99.825	100	100	100	99.366	100	100	100	98.107	100	99.525	100	100	100	99.062	0	0	0	0	0	0	0	0	100	84.559
R5063	nap	0	0	0	0	0	0	0	0	100	99.825	100	100	100	99.366	100	100	100	98.107	100	99.525	100	100	100	99.062	0	0	0	0	0	0	0	0	100	84.559
R5064	nap	0	0	0	0	0	0	0	0	100	99.825	100	100	100	99.366	100	100	100	98.107	100	99.525	100	100	100	99.062	0	0	0	0	0	0	0	0	100	84.559
R5065	nap	0	0	0	0	0	0	0	0	100	99.825	100	100	100	99.366	100	100	100	98.107	100	99.525	100	100	100	99.062	0	0	0	0	0	0	0	0	100	84.559
R5066	nap	0	0	0	0	0	0	0	0	100	99.825	100	100	100	99.366	100	100	100	98.107	100	99.525	100	100	100	99.062	0	0	0	0	0	0	0	0	100	84.559
R5071	nap	0	0	0	0	0	0	0	0	100	99.825	100	100	100	99.366	100	100	100	98.107	100	99.525	100	100	100	99.062	0	0	0	0	0	0	0	0	100	84.559
R5072	nap	0	0	0	0	0	0	0	0	100	99.825	100	100	100	99.366	100	100	100	98.107	100	99.525	100	100	100	99.062	0	0	0	0	0	0	0	0	100	84.559
R5073	nap	0	0	0	0	0	0	0	0	100	99.825	100	100	100	99.366	100	100	100	98.107	100	99.525	100	100	100	99.062	0	0	0	0	0	0	0	0	100	84.559
R5074	nap	0	0	0	0	0	0	0	0	100	99.825	100	100	100	99.366	100	100	100	98.107	100	99.525	100	100	100	99.062	0	0	0	0	0	0	0	0	100	84.559
R5075	nap	0	0	0	0	0	0	0	0	100	99.825	100	100	100	99.366	100	100	100	98.107	100	99.525	100	100	100	99.062	0	0	0	0	0	0	0	0	100	84.559
R5076	nap	0	0	0	0	0	0	0	0	100	99.825	100	100	100	99.366	100	100	100	98.107	100	99.525	100	100	100	99.062	0	0	0	0	0	0	0	0	100	84.559
R5077	nap	0	0	0	0	0	0	0	0	100	99.825	100	100	100	99.366	100	100	100	98.107	100	99.525	100	100	100	99.062	0	0	0	0	0	0	0	0	100	84.559
R5078	nap	0	0	0	0	0	0	0	0	100	99.825	100	100	100	99.366	100	100	100	98.107	100	99.525	100	100	100	99.062	0	0	0	0	0	0	0	0	100	84.559
R5079	nap	0	0	0	0	0	0	0	0	100	99.825	100	100	100	99.366	100	100	100	98.107	100	99.525	100	100	100	99.062	0	0	0	0	0	0	0	0	100	84.559
R5081	nap	0	0	0	0	0	0	0	0	100	99.825	100	100	100	99.366	100	100	100	98.107	100	99.525	100	100	100	99.062	0	0	0	0	0	0	0	0	100	84.559
R5084	nap	0	0	0	0	0	0	0	0	100	99.825	100	100	100	99.366	100	100	100	98.107	100	99.525	100	100	100	99.062	0	0	0	0	0	0	0	0	100	84.559
R5089	nap	0	0	0	0	0	0	0	0	100	99.825	100	100	100	99.366	100	100	100	98.107	100	99.525	100	100	100	99.062	0	0	0	0	0	0	0	0	100	84.559
R5095	nap	0	0	0	0	0	0	0	0	100	99.825	100	100	100	99.366	100	100	100	98.107	100	99.525	100	100	100	99.062	0	0	0	0	0	0	0	0	100	84.559
R5098	nap	0	0	0	0	0	0	0	0	100	99.825	100	100	100	99.366	100	100	100	98.107	100	99.525	100	100	100	99.062	0	0	0	0	0	0	0	0	100	84.559
R5100	nap	0	0	0	0	0	0	0	0	100	99.825	100	100	100	99.366	100	100	100	98.107	100	99.525	100	100	100	99.062	0	0	0	0	0	0	0	0	100	84.559
R5101	nap	0	0	0	0	0	0	0	0	100	99.825	100	100	100	99.366	100	100	100	98.107	100	99.525	100	100	100	99.062	0	0	0	0	0	0	0	0	100	84.559
R5102	nap	0	0	0	0	0	0	0	0	100	99.825	100	100	100	99.366	100	100	100	98.107	100	99.525	100	100	100	99.062	0	0	0	0	0	0	0	0	100	84.559
R5103	nap	0	0	0	0	0	0	0	0	100	99.825	100	100	100	99.366	100	100	100	98.107	100	99.525	100	100	100	99.062	0	0	0	0	0	0	0	0	100	84.559
R5104	nap	0	0	0	0	0	0	0	0	100	99.825	100	100	100	99.366	100	100	100	98.107	100	99.525	100	100	100	99.062	0	0	0	0	0	0	0	0	100	84.559
R5105	nap	0	0	0	0	0	0	0	0	100	99.825	100	100	100	99.366	100	100	100	98.107	100	99.525	100	100	100	99.062	0	0	0	0	0	0	0	0	100	84.559
R5106	nap	0	0	0	0	0	0	0	0	100	99.825	100	100	100	99.366	100	100	100	98.107	100	99.525	100	100	100	99.062	0	0	0	0	0	0	0	0	100	84.559
R5108	nap	0	0	0	0	0	0	0	0	100	99.825	100	100	100	99.366	100	100	100	98.107	100	99.525	100	100	100	99.062	0	0	0	0	0	0	0	0	100	84.559
R5109	nap	0	0	0	0	0	0	0	0	100	99.825	100	100	100	99.366	100	100	100	98.107	100	99.525	100	100	100	99.062	0	0	0	0	0	0	0	0	100	84.559
R5110	nap	0	0	0	0	0	0	0	0	100	99.825	100	100	100	99.366	100	100	100	98.107	100	99.525	100	100	100	99.062	0	0	0	0	0	0	0	0	100	84.559
R5111	nap	0	0	0	0	0	0	0	0	100	99.825	100	100	100	99.366	100	100	100	98.107	100	99.525	100	100	100	99.062	0	0	0	0	0	0	0	0	100	84.559
R5114	nap	0	0	0	0	0	0	0	0	100	99.825	100	100	100	99.366	100	100	100	98.107	100	99.525	100	100	100	99.062	0	0	0	0	0	0	0	0	100	84.559
R5115	nap	0	0	0	0	0	0	0	0	100	99.825	100	100	100	99.366	100	100	100	98.107	100	99.525	100	100	100	99.062	0	0	0	0	0	0	0	0	100	84.559
R5116	nap	0	0	0	0	0	0	0	0	100	99.825	100	100	100	99.366	100	100	100	98.107	100	99.525	100	100	100	99.062	0	0	0	0	0	0	0	0	100	84.559
R5117	nap	0	0	0	0	0	0	0	0	100	99.825	100	100	100	99.366	100	100	100	98.107	100	99.525	100	100	100	99.062	0	0	0	0	0	0	0	0	100	84.559
R5118	nap	0	0	0	0	0	0	0	0	100	99.825	100	100	100	99.366	100	100	100	98.107	100	99.525	100	100	100	99.062	0	0	0	0	0	0	0	0	100	84.559
R5120	nap	0	0	0	0	0	0	0	0	100	99.825	100	100	100	99.366	100	100	100	98.107	100	99.525	100	100	100	99.062	0	0	0	0	0	0	0	0	100	84.559
R5121	nap	0	0	0	0	0	0	0	0	100	99.825	100	100	100	99.366	100	100	100	98.107	100	99.525	100	100	100	99.062	0	0	0	0	0	0	0	0	100	84.559
R5122	nap	0	0	0	0	0	0	0	0	100	99.825	100	100	100	99.366	100	100	100	98.107	100	99.525	100	100	100	99.062	0	0	0	0	0	0	0	0	100	84.559
R5126	nap	0	0	0	0	0	0	0	0	100	99.825	100	100	100	99.366	100	100	100	98.107	100	99.525	100	100	100	99.062	0	0	0	0	0	0	0	0	100	84.559
R5132	nap	0	0	0	0	0	0	0	0	100	99.825	100	100	100	99.366	100	100	100	98.107	100	99.525	100	100	100	99.062	0	0	0	0	0	0	0	0	100	84.559
R5133	nap	0	0	0	0	0	0	0	0	100	99.825	100	100	100	99.366	100	100	100	98.107	100	99.525	100	100	100	99.062	0	0	0	0	0	0	0	0	100	84.559
R5134	nap	0	0	0	0	0	0	0	0	100	99.825	100	100	100	99.366	100	100	100	98.107	100	99.525	100	100	100	99.062	0	0	0	0	0	0	0	0	100	84.559
R5135	nap	0	0	0	0	0	0	0	0	100	99.825	100	100	100	99.366	100	100	100	98.107	100	99.525	100	100	100	99.062	0	0	0	0	0	0	0	0	100	84.559
R5136	nap	0	0	0	0	0	0	0	0	100	99.825	100	100	100	99.366	100	100	100	98.107	100	99.525	100	100	100	99.062	0	0	0	0	0	0	0	0	100	84.559
R5137	nap	0	0	0	0	0	0	0	0	100	99.825	100	100	100	99.366	100	100	100	98.107	100	99.525	100	100	100	99.062	0	0	0	0	0	0	0	0	100	84.559
R5141	nap	0	0	0	0	0	0	0	0	100	99.825	100	100	100	99.366	100	100	100	98.107	100	99.525	100	100	100	99.062	0	0	0	0	0	0	0	0	100	84.559
R5142	nap	0	0	0	0	0	0	0	0	100	99.825	100	100	100	99.366	100	100	100	98.107	100	99.525	100	100	100	99.062	0	0	0	0	0	0	0	0	100	84.559
R5143	nap	0	0	0	0	0	0	0	0	100	99.825	100	100	100	99.366	100	100	100	98.107	100	99.525	100	100	100	99.062	0	0	0	0	0	0	0	0	100	84.559
R5144	nap	0	0	0	0	0	0	0	0	100	99.825	100	100	100	99.366	100	100	100	98.107	100	99.525	100	100	100	99.062	0	0	0	0	0	0	0	0	100	84.559
R5146	nap	0	0	0	0	0	0	0	0	100	99.825	100	100	100	99.366	100	100	100	98.107	100	99.525	100	100	100	99.062	0	0	0	0	0	0	0	0	100	84.559
R5147	nap	0	0	0	0	0	0	0	0	100	99.825	100	100	100	99.366	100	100	100	98.107	100	99.525	100	100	100	99.062	0	0	0	0	0	0	0	0	100	84.559
R5149	nap	0	0	0	0	0	0	0	0	100	99.825	100	100	100	99.366	100	100	100	98.107	100	99.525	100	100	100	99.062	0	0	0	0	0	0	0	0	100	84.559
R5150	nap	0	0	0	0	0	0	0	0	100	99.825	100	100	100	99.366	100	100	100	98.107	100	99.525	100	100	100	99.062	0	0	0	0	0	0	0	0	100	84.559
R5152	nap	0	0	0	0	0	0	0	0	100	99.825	100	100	100	99.366	100	100	100	98.107	100	99.525	100	100	100	99.062	0	0	0	0	0	0	0	0	100	84.559
R5153	nap	0	0	0	0	0	0	0	0	100	99.825	100	100	100	99.366	100	100	100	98.107	100	99.525	100	100	100	99.062	0	0	0	0	0	0	0	0	100	84.559
R5156	nap	0	0	0	0	0	0	0	0	100	99.825	100	100	100	99.366	100	100	100	98.107	100	99.525	100	100	100	99.062	0	0	0	0	0	0	0	0	100	84.559
R5157	nap	0	0	0	0	0	0	0	0	100	99.825	100	100	100	99.366	100	100	100	98.107	100	99.525	100	100	100	99.062	0	0	0	0	0	0	0	0	100	84.559
R5158	nap	0	0	0	0	0	0	0	0	100	99.825	100	100	100	99.366	100	100	100	98.107	100	99.525	100	100	100	99.062	0	0	0	0	0	0	0	0	100	84.559
R5159	nap	0	0	0	0	0	0	0	0	100	99.825	100	100	100	99.366	100	100	100	98.107	100	99.525	100	100	100	99.062	0	0	0	0	0	0	0	0	100	84.559
R5160	nap	0	0	0	0	0	0	0	0	100	99.825	100	100	100	99.366	100	100	100	98.107	100	99.525	100	100	100	99.062	0	0	0	0	0	0	0	0	100	84.559
R5161	nap	0	0	0	0	0	0	0	0	100	99.825	100	100	100	99.366	100	100	100	98.107	100	99.525	100	100	100	99.062	0	0	0	0	0	0	0	0	100	84.559
CRR045625	ole	0	0	0	0	0	0	0	0	0	0	31.86	87.324	100	98.423	100	98.107	100	100	100	98.58	0	0	0	0	0	0	0	0	0	0	0	0	25.93	98.286
CRR045626	ole	0	0	0	0	0	0	0	0	0	0	31.86	87.324	100	98.423	100	98.107	100	100	100	98.58	0	0	0	0	0	0	0	0	0	0	0	0	25.93	98.286
CRR045803	ole	0	0	0	0	0	0	0	0	0	0	31.86	87.324	100	98.423	100	98.107	100	100	100	98.58	0	0	0	0	0	0	0	0	0	0	0	0	25.93	98.286
CRR045808	ole	0	0	0	0	0	0	0	0	0	0	31.86	87.324	100	98.423	100	98.107	100	100	100	98.58	0	0	0	0	0	0	0	0	0	0	0	0	25.93	98.286
CRR045840	ole	0	0	0	0	0	0	0	0	0	0	31.86	87.324	100	98.423	100	98.107	100	100	100	98.58	0	0	0	0	0	0	0	0	0	0	0	0	25.93	98.286
CRR045857	ole	0	0	0	0	0	0	0	0	0	0	31.86	87.324	100	98.423	100	98.107	100	100	100	98.58	0	0	0	0	0	0	0	0	0	0	0	0	25.93	98.286
CRR045922	ole	0	0	0	0	0	0	0	0	0	0	31.86	87.324	100	98.423	100	98.107	100	100	100	98.58	0	0	0	0	0	0	0	0	0	0	0	0	25.93	98.286
CRR045969	ole	0	0	0	0	0	0	0	0	0	0	31.86	87.324	100	98.423	100	98.107	100	100	100	98.58	0	0	0	0	0	0	0	0	0	0	0	0	25.93	98.286
R4209	ole	0	0	0	0	0	0	0	0	0	0	31.86	87.324	100	98.423	100	98.107	100	100	100	98.58	0	0	0	0	0	0	0	0	0	0	0	0	25.93	98.286
R4330	ole	0	0	0	0	0	0	0	0	0	0	31.86	87.324	100	98.423	100	98.107	100	100	100	98.58	0	0	0	0	0	0	0	0	0	0	0	0	25.93	98.286
R4431	ole	0	0	0	0	0	0	0	0	0	0	31.86	87.324	100	98.423	100	98.107	100	100	100	98.58	0	0	0	0	0	0	0	0	0	0	0	0	25.93	98.286
R4497	ole	0	0	0	0	0	0	0	0	0	0	31.86	87.324	100	98.423	100	98.107	100	100	100	98.58	0	0	0	0	0	0	0	0	0	0	0	0	25.93	98.286
R4716	ole	0	0	0	0	0	0	0	0	0	0	31.86	87.324	100	98.423	100	98.107	100	100	100	98.58	0	0	0	0	0	0	0	0	0	0	0	0	25.93	98.286
R4717	ole	0	0	0	0	0	0	0	0	0	0	31.86	87.324	100	98.423	100	98.107	100	100	100	98.58	0	0	0	0	0	0	0	0	0	0	0	0	25.93	98.286
R4748	ole	0	0	0	0	0	0	0	0	0	0	31.86	87.324	100	98.423	100	98.107	100	100	100	98.58	0	0	0	0	0	0	0	0	0	0	0	0	25.93	98.286
R4754	ole	0	0	0	0	0	0	0	0	0	0	31.86	87.324	100	98.423	100	98.107	100	100	100	98.58	0	0	0	0	0	0	0	0	0	0	0	0	25.93	98.286
R4758	ole	0	0	0	0	0	0	0	0	0	0	31.86	87.324	100	98.423	100	98.107	100	100	100	98.58	0	0	0	0	0	0	0	0	0	0	0	0	25.93	98.286
R4761	ole	0	0	0	0	0	0	0	0	0	0	31.86	87.324	100	98.423	100	98.107	100	100	100	98.58	0	0	0	0	0	0	0	0	0	0	0	0	25.93	98.286
CRR045437	pol	0	0	0	0	0	0	0	0	0	0	100	84.765	100	99.842	100	99.525	100	98.58	100	100	100	99.062	100	100	100	100	100	100	0	0	100	100	100	100
CRR045442	pol	0	0	0	0	0	0	0	0	0	0	100	84.765	100	99.842	100	99.525	100	98.58	100	100	100	99.062	100	100	100	100	100	100	0	0	100	100	100	100
CRR045443	pol	0	0	0	0	0	0	0	0	0	0	100	84.765	100	99.842	100	99.525	100	98.58	100	100	100	99.062	100	100	100	100	100	100	0	0	100	100	100	100
CRR045507	pol	0	0	0	0	0	0	0	0	0	0	100	84.765	100	99.842	100	99.525	100	98.58	100	100	100	99.062	100	100	100	100	100	100	0	0	100	100	100	100
CRR045508	pol	0	0	0	0	0	0	0	0	0	0	100	84.765	100	99.842	100	99.525	100	98.58	100	100	100	99.062	100	100	100	100	100	100	0	0	100	100	100	100
CRR045517	pol	0	0	0	0	0	0	0	0	0	0	100	84.765	100	99.842	100	99.525	100	98.58	100	100	100	99.062	100	100	100	100	100	100	0	0	100	100	100	100
CRR045546	pol	0	0	0	0	0	0	0	0	0	0	100	84.765	100	99.842	100	99.525	100	98.58	100	100	100	99.062	100	100	100	100	100	100	0	0	100	100	100	100
CRR045575	pol	0	0	0	0	0	0	0	0	0	0	100	84.765	100	99.842	100	99.525	100	98.58	100	100	100	99.062	100	100	100	100	100	100	0	0	100	100	100	100
CRR045576	pol	0	0	0	0	0	0	0	0	0	0	100	84.765	100	99.842	100	99.525	100	98.58	100	100	100	99.062	100	100	100	100	100	100	0	0	100	100	100	100
CRR045577	pol	0	0	0	0	0	0	0	0	0	0	100	84.765	100	99.842	100	99.525	100	98.58	100	100	100	99.062	100	100	100	100	100	100	0	0	100	100	100	100
CRR045736	pol	0	0	0	0	0	0	0	0	0	0	100	84.765	100	99.842	100	99.525	100	98.58	100	100	100	99.062	100	100	100	100	100	100	0	0	100	100	100	100
CRR045739	pol	0	0	0	0	0	0	0	0	0	0	100	84.765	100	99.842	100	99.525	100	98.58	100	100	100	99.062	100	100	100	100	100	100	0	0	100	100	100	100
CRR045770	pol	0	0	0	0	0	0	0	0	0	0	100	84.765	100	99.842	100	99.525	100	98.58	100	100	100	99.062	100	100	100	100	100	100	0	0	100	100	100	100
CRR045773	pol	0	0	0	0	0	0	0	0	0	0	100	84.765	100	99.842	100	99.525	100	98.58	100	100	100	99.062	100	100	100	100	100	100	0	0	100	100	100	100
CRR045784	pol	0	0	0	0	0	0	0	0	0	0	100	84.765	100	99.842	100	99.525	100	98.58	100	100	100	99.062	100	100	100	100	100	100	0	0	100	100	100	100
CRR045785	pol	0	0	0	0	0	0	0	0	0	0	100	84.765	100	99.842	100	99.525	100	98.58	100	100	100	99.062	100	100	100	100	100	100	0	0	100	100	100	100
CRR045826	pol	0	0	0	0	0	0	0	0	0	0	100	84.765	100	99.842	100	99.525	100	98.58	100	100	100	99.062	100	100	100	100	100	100	0	0	100	100	100	100
CRR045835	pol	0	0	0	0	0	0	0	0	0	0	100	84.765	100	99.842	100	99.525	100	98.58	100	100	100	99.062	100	100	100	100	100	100	0	0	100	100	100	100
CRR045847	pol	0	0	0	0	0	0	0	0	0	0	100	84.765	100	99.842	100	99.525	100	98.58	100	100	100	99.062	100	100	100	100	100	100	0	0	100	100	100	100
CRR045849	pol	0	0	0	0	0	0	0	0	0	0	100	84.765	100	99.842	100	99.525	100	98.58	100	100	100	99.062	100	100	100	100	100	100	0	0	100	100	100	100
CRR045859	pol	0	0	0	0	0	0	0	0	0	0	100	84.765	100	99.842	100	99.525	100	98.58	100	100	100	99.062	100	100	100	100	100	100	0	0	100	100	100	100
CRR045912	pol	0	0	0	0	0	0	0	0	0	0	100	84.765	100	99.842	100	99.525	100	98.58	100	100	100	99.062	100	100	100	100	100	100	0	0	100	100	100	100
CRR045946	pol	0	0	0	0	0	0	0	0	0	0	100	84.765	100	99.842	100	99.525	100	98.58	100	100	100	99.062	100	100	100	100	100	100	0	0	100	100	100	100
CRR045948	pol	0	0	0	0	0	0	0	0	0	0	100	84.765	100	99.842	100	99.525	100	98.58	100	100	100	99.062	100	100	100	100	100	100	0	0	100	100	100	100
CRR045951	pol	0	0	0	0	0	0	0	0	0	0	100	84.765	100	99.842	100	99.525	100	98.58	100	100	100	99.062	100	100	100	100	100	100	0	0	100	100	100	100
CRR045952	pol	0	0	0	0	0	0	0	0	0	0	100	84.765	100	99.842	100	99.525	100	98.58	100	100	100	99.062	100	100	100	100	100	100	0	0	100	100	100	100
CRR045982	pol	0	0	0	0	0	0	0	0	0	0	100	84.765	100	99.842	100	99.525	100	98.58	100	100	100	99.062	100	100	100	100	100	100	0	0	100	100	100	100
CRR045986	pol	0	0	0	0	0	0	0	0	0	0	100	84.765	100	99.842	100	99.525	100	98.58	100	100	100	99.062	100	100	100	100	100	100	0	0	100	100	100	100
CRR045994	pol	0	0	0	0	0	0	0	0	0	0	100	84.765	100	99.842	100	99.525	100	98.58	100	100	100	99.062	100	100	100	100	100	100	0	0	100	100	100	100
CRR045999	pol	0	0	0	0	0	0	0	0	0	0	100	84.765	100	99.842	100	99.525	100	98.58	100	100	100	99.062	100	100	100	100	100	100	0	0	100	100	100	100
CRR046000	pol	0	0	0	0	0	0	0	0	0	0	100	84.765	100	99.842	100	99.525	100	98.58	100	100	100	99.062	100	100	100	100	100	100	0	0	100	100	100	100
CRR046024	pol	0	0	0	0	0	0	0	0	0	0	100	84.765	100	99.842	100	99.525	100	98.58	100	100	100	99.062	100	100	100	100	100	100	0	0	100	100	100	100
CRR046027	pol	0	0	0	0	0	0	0	0	0	0	100	84.765	100	99.842	100	99.525	100	98.58	100	100	100	99.062	100	100	100	100	100	100	0	0	100	100	100	100
R4167	pol	0	0	0	0	0	0	0	0	0	0	100	84.765	100	99.842	100	99.525	100	98.58	100	100	100	99.062	100	100	100	100	100	100	0	0	100	100	100	100
R4181	pol	0	0	0	0	0	0	0	0	0	0	100	84.765	100	99.842	100	99.525	100	98.58	100	100	100	99.062	100	100	100	100	100	100	0	0	100	100	100	100
R4187	pol	0	0	0	0	0	0	0	0	0	0	100	84.765	100	99.842	100	99.525	100	98.58	100	100	100	99.062	100	100	100	100	100	100	0	0	100	100	100	100
R4861	pol	0	0	0	0	0	0	0	0	0	0	100	84.765	100	99.842	100	99.525	100	98.58	100	100	100	99.062	100	100	100	100	100	100	0	0	100	100	100	100
R5042	pol	0	0	0	0	0	0	0	0	0	0	100	84.765	100	99.842	100	99.525	100	98.58	100	100	100	99.062	100	100	100	100	100	100	0	0	100	100	100	100
R5082	pol	0	0	0	0	0	0	0	0	0	0	100	84.765	100	99.842	100	99.525	100	98.58	100	100	100	99.062	100	100	100	100	100	100	0	0	100	100	100	100
R5083	pol	0	0	0	0	0	0	0	0	0	0	100	84.765	100	99.842	100	99.525	100	98.58	100	100	100	99.062	100	100	100	100	100	100	0	0	100	100	100	100
R5085	pol	0	0	0	0	0	0	0	0	0	0	100	84.765	100	99.842	100	99.525	100	98.58	100	100	100	99.062	100	100	100	100	100	100	0	0	100	100	100	100
R5086	pol	0	0	0	0	0	0	0	0	0	0	100	84.765	100	99.842	100	99.525	100	98.58	100	100	100	99.062	100	100	100	100	100	100	0	0	100	100	100	100
R5087	pol	0	0	0	0	0	0	0	0	0	0	100	84.765	100	99.842	100	99.525	100	98.58	100	100	100	99.062	100	100	100	100	100	100	0	0	100	100	100	100
R5088	pol	0	0	0	0	0	0	0	0	0	0	100	84.765	100	99.842	100	99.525	100	98.58	100	100	100	99.062	100	100	100	100	100	100	0	0	100	100	100	100
R5091	pol	0	0	0	0	0	0	0	0	0	0	100	84.765	100	99.842	100	99.525	100	98.58	100	100	100	99.062	100	100	100	100	100	100	0	0	100	100	100	100
R5123	pol	0	0	0	0	0	0	0	0	0	0	100	84.765	100	99.842	100	99.525	100	98.58	100	100	100	99.062	100	100	100	100	100	100	0	0	100	100	100	100
R5125	pol	0	0	0	0	0	0	0	0	0	0	100	84.765	100	99.842	100	99.525	100	98.58	100	100	100	99.062	100	100	100	100	100	100	0	0	100	100	100	100
R5127	pol	0	0	0	0	0	0	0	0	0	0	100	84.765	100	99.842	100	99.525	100	98.58	100	100	100	99.062	100	100	100	100	100	100	0	0	100	100	100	100
R5128	pol	0	0	0	0	0	0	0	0	0	0	100	84.765	100	99.842	100	99.525	100	98.58	100	100	100	99.062	100	100	100	100	100	100	0	0	100	100	100	100
R5130	pol	0	0	0	0	0	0	0	0	0	0	100	84.765	100	99.842	100	99.525	100	98.58	100	100	100	99.062	100	100	100	100	100	100	0	0	100	100	100	100
R5138	pol	0	0	0	0	0	0	0	0	0	0	100	84.765	100	99.842	100	99.525	100	98.58	100	100	100	99.062	100	100	100	100	100	100	0	0	100	100	100	100
R5151	pol	0	0	0	0	0	0	0	0	0	0	100	84.765	100	99.842	100	99.525	100	98.58	100	100	100	99.062	100	100	100	100	100	100	0	0	100	100	100	100
R5154	pol	0	0	0	0	0	0	0	0	0	0	100	84.765	100	99.842	100	99.525	100	98.58	100	100	100	99.062	100	100	100	100	100	100	0	0	100	100	100	100

## Sheet: Table S4.  ORF
Table S4. Mitotype-specific ORFs annotation and mitotype for each assembled acccession
sample	mitotype	orf118/orf124/orf120a/orf123a	num	identity	coverage	orf293/orf286/orf288	num	identity	coverage	orf113b/orf170	num	identity	coverage	orforf265/orf266/orf277/orf261	num	identity	coverage	orf222/orf224	num	identity	coverage	orf119/orf133	num	identity	coverage	orf108c/orf125/orf142	num	identity	coverage	orf311/orf305/orf322/orf313/orf310	num	identity	coverage	orf100a	identity	coverage	orf130b	identity	coverage	orf165	identity	coverage	orf117b	identity	coverage	orf122	identity	coverage	orf128
CRR045433	cam	orf118	1	100	100	orf293	1	100	100	orf170	1	99.1	100.39	orf265	1	99.9	100	orf222	1	91.9	29.3	orf119	1	100	100	orf125	1	100	100	orf305	1	100	100	1	99.1	99.67	1	86.3	92.62	1	99	99.6	0	0	0	1	100	100	1
CRR045452	cam	orf118	1	100	100	orf293	1	100	100	orf170	1	99.1	100.39	orf265	1	99.9	100	orf222	1	91.9	29.3	orf119	1	100	100	orf125	1	100	100	orf305	1	100	100	1	99.1	99.67	1	86.3	92.62	1	99	99.6	0	0	0	1	100	100	1
CRR045453	cam	orf118	1	100	100	orf293	1	100	100	orf170	1	99.1	100.39	orf265	1	99.9	100	orf222	1	91.9	29.3	orf119	1	100	100	orf125	1	100	100	orf305	1	100	100	1	99.1	99.67	1	86.3	92.62	1	99	99.6	0	0	0	1	100	100	1
CRR045455	cam	orf118	1	100	100	orf293	1	100	100	orf170	1	99.1	100.39	orf265	1	99.9	100	orf222	1	91.9	29.3	orf119	1	100	100	orf125	1	100	100	orf305	1	100	100	1	99.1	99.67	1	86.3	92.62	1	99	99.6	0	0	0	1	100	100	1
CRR045459	cam	orf118	1	100	100	orf293	1	100	100	orf170	1	98.9	100.19	orf265	1	99.9	100	orf222	1	91.9	29.3	orf119	1	100	100	orf125	1	100	100	orf305	1	100	100	1	99.1	99.67	1	86.3	92.62	1	99	99.6	0	0	0	1	100	100	1
CRR045460	cam	orf118	1	100	100	orf293	1	100	100	orf170	1	99.1	100.39	orf265	1	99.9	100	orf222	1	91.9	29.3	orf119	1	100	100	orf125	1	100	100	orf305	1	100	100	1	99.1	99.67	1	86.3	92.62	1	99	99.6	0	0	0	1	100	100	1
CRR045492	cam	orf118	1	100	100	orf293	1	100	100	orf170	1	99.1	100.39	orf265	1	99.9	100	orf222	1	91.9	29.3	orf119	1	100	100	orf125	1	100	100	orf305	1	100	100	1	99.1	99.67	1	86.3	92.62	1	99	99.6	0	0	0	1	100	100	1
CRR045512	cam	orf118	1	100	100	orf293	1	100	100	orf170	1	99.1	100.39	orf265	1	99.9	100	orf222	1	91.9	29.3	orf119	1	100	100	orf125	1	100	100	orf305	1	100	100	1	99.1	99.67	1	86.3	92.62	1	99	99.6	0	0	0	1	100	100	1
CRR045515	cam	orf118	1	100	100	orf293	1	100	100	orf170	1	99.1	100.39	orf265	1	99.9	100	orf222	1	91.9	29.3	orf119	1	100	100	orf125	1	100	100	orf305	1	100	100	1	99.1	99.67	1	86.3	92.62	1	99	99.6	0	0	0	1	100	100	1
CRR045533	cam	orf118	1	100	100	orf293	1	100	100	orf170	1	99.1	100.39	orf265	1	99.9	100	orf222	1	91.9	29.3	orf119	1	100	100	orf125	1	100	100	orf305	1	100	100	1	99.1	99.67	1	86.3	92.62	1	99	99.6	0	0	0	1	100	100	1
CRR045542	cam	orf118	1	100	100	orf293	1	100	100	orf170	1	99.1	100.39	orf265	1	99.9	100	orf222	1	91.9	29.3	orf119	1	100	100	orf125	1	100	100	orf305	1	100	100	1	99.1	99.67	1	86.3	92.62	1	99	99.6	0	0	0	1	100	100	1
CRR045553	cam	orf118	1	100	100	orf293	1	100	100	orf170	1	99.1	100.39	orf265	1	99.9	100	orf222	1	91.9	29.3	orf119	1	100	100	orf125	1	100	100	orf305	1	100	100	1	99.1	99.67	1	86.3	92.62	1	99	99.6	0	0	0	1	100	100	1
CRR045557	cam	orf118	1	100	100	orf293	1	100	100	orf170	1	99.1	100.39	orf265	1	99.9	100	orf222	1	91.9	29.3	orf119	1	100	100	orf125	1	100	100	orf305	1	100	100	1	99.1	99.67	1	86.3	92.62	1	99	99.6	0	0	0	1	100	100	1
CRR045571	cam	orf118	1	100	100	orf293	1	100	100	orf170	1	99.1	100.39	orf265	1	99.9	100	orf222	1	91.9	29.3	orf119	1	100	100	orf125	1	100	100	orf305	1	100	100	1	99.1	99.67	1	86.3	92.62	1	99	99.6	0	0	0	1	100	100	1
CRR045574	cam	orf118	1	100	100	orf293	1	100	100	orf170	1	99.1	100.39	orf265	1	99.9	100	orf222	1	91.9	29.3	orf119	1	100	100	orf125	1	100	100	orf305	1	100	100	1	99.1	99.67	1	86.3	92.62	1	99	99.6	0	0	0	1	100	100	1
CRR045580	cam	orf118	1	100	100	orf293	1	100	100	orf170	1	99.1	100.39	orf265	1	99.9	100	orf222	1	91.9	29.3	orf119	1	100	100	orf125	1	100	100	orf305	1	100	100	1	99.1	99.67	1	86.3	92.62	1	99	99.6	0	0	0	1	100	100	1
CRR045588	cam	orf118	1	100	100	orf293	1	100	100	orf170	1	99.1	100.39	orf265	1	99.9	100	orf222	1	91.9	29.3	orf119	1	100	100	orf125	1	100	100	orf305	1	100	100	1	99.1	99.67	1	86.3	92.62	1	99	99.6	0	0	0	1	100	100	1
CRR045595	cam	orf118	1	100	100	orf293	1	100	100	orf170	1	99.1	100.39	orf265	1	99.9	100	orf222	1	91.9	29.3	orf119	1	100	100	orf125	1	100	100	orf305	1	100	100	1	99.1	99.67	1	86.3	92.62	1	99	99.6	0	0	0	1	100	100	1
CRR045600	cam	orf118	1	100	100	orf293	1	100	100	orf170	1	99.1	100.39	orf265	1	99.9	100	orf222	1	91.9	29.3	orf119	1	100	100	orf125	1	100	100	orf305	1	100	100	1	99.1	99.67	1	86.3	92.62	1	99	99.6	0	0	0	1	100	100	1
CRR045609	cam	orf118	1	100	100	orf293	1	100	100	orf170	1	99.1	100.39	orf265	1	99.9	100	orf222	1	91.9	29.3	orf119	1	100	100	orf125	1	100	100	orf305	1	100	100	1	99.1	99.67	1	86.3	92.62	1	99	99.6	0	0	0	1	100	100	1
CRR045627	cam	orf118	1	100	100	orf293	1	100	100	orf170	1	98.9	100.19	orf265	1	99.9	100	orf222	1	91.9	29.3	orf119	1	100	100	orf125	1	100	100	orf305	1	100	100	1	99.1	99.67	1	86.3	92.62	1	99	99.6	0	0	0	1	100	100	1
CRR045692	cam	orf118	1	100	100	orf293	1	100	100	orf170	1	99.1	100.39	orf265	1	99.9	100	orf222	1	91.9	29.3	orf119	1	100	100	orf125	1	100	100	orf305	1	100	100	1	99.1	99.67	1	86.3	92.62	1	99	99.6	0	0	0	1	100	100	1
CRR045697	cam	orf118	1	100	100	orf293	1	100	100	orf170	1	99.1	100.39	orf265	1	99.9	100	orf222	1	91.9	29.3	orf119	1	100	100	orf125	1	100	100	orf305	1	100	100	1	99.1	99.67	1	86.3	92.62	1	99	99.6	0	0	0	1	100	100	1
CRR045703	cam	orf118	1	100	100	orf293	1	100	100	orf170	1	99.1	100.39	orf265	1	99.9	100	orf222	1	91.9	29.3	orf119	1	100	100	orf125	1	100	100	orf305	1	100	100	1	99.1	99.67	1	86.3	92.62	1	99	99.6	0	0	0	1	100	100	1
CRR045708	cam	orf118	1	100	100	orf293	1	100	100	orf170	1	99.1	100.39	orf265	1	99.9	100	orf222	1	91.9	29.3	orf119	1	100	100	orf125	1	100	100	orf305	1	100	100	1	99.1	99.67	1	86.3	92.62	1	99	99.6	0	0	0	1	100	100	1
CRR045721	cam	orf118	1	100	100	orf293	1	100	100	orf170	1	99.1	100.39	orf265	1	99.9	100	orf222	1	91.9	29.3	orf119	1	100	100	orf125	1	100	100	orf305	1	100	100	1	99.1	99.67	1	86.3	92.62	1	99	99.6	0	0	0	1	100	100	1
CRR045722	cam	orf118	1	100	100	orf293	1	100	100	orf170	1	99.1	100.39	orf265	1	99.9	100	orf222	1	91.9	29.3	orf119	1	100	100	orf125	1	100	100	orf305	1	100	100	1	99.1	99.67	1	86.3	92.62	1	99	99.6	0	0	0	1	100	100	1
CRR045723	cam	orf118	1	100	100	orf293	1	100	100	orf170	1	99.1	100.39	orf265	1	99.9	100	orf222	1	91.9	29.3	orf119	1	100	100	orf125	1	100	100	orf305	1	100	100	1	99.1	99.67	1	86.3	92.62	1	99	99.6	0	0	0	1	100	100	1
CRR045724	cam	orf118	1	100	100	orf293	1	100	100	orf170	1	99.1	100.39	orf265	1	99.9	100	orf222	1	91.9	29.3	orf119	1	100	100	orf125	1	100	100	orf305	1	100	100	1	99.1	99.67	1	86.3	92.62	1	99	99.6	0	0	0	1	100	100	1
CRR045727	cam	orf118	1	100	100	orf293	1	100	100	orf170	1	98.9	100.19	orf265	1	99.9	100	orf222	1	91.9	29.3	orf119	1	100	100	orf125	1	100	100	orf305	1	100	100	1	99.1	99.67	1	86.3	92.62	1	99	99.6	0	0	0	1	100	100	1
CRR045744	cam	orf118	1	100	100	orf293	1	100	100	orf170	1	98.7	100.39	orf265	1	99.9	100	orf222	1	91.9	29.3	orf119	1	100	100	orf125	1	100	100	orf305	1	100	100	1	99.1	99.67	1	86.3	92.62	1	99	99.6	0	0	0	1	100	100	1
CRR045746	cam	orf118	1	100	100	orf293	1	100	100	orf170	1	99.1	100.39	orf265	1	99.9	100	orf222	1	91.9	29.3	orf119	1	100	100	orf125	1	100	100	orf305	1	100	100	1	99.1	99.67	1	86.3	92.62	1	99	99.6	0	0	0	1	100	100	1
CRR045753	cam	orf118	1	100	100	orf293	1	100	100	orf170	1	98.9	100.19	orf265	1	99.9	100	orf222	1	91.9	29.3	orf119	1	100	100	orf125	1	100	100	orf305	1	100	100	1	99.1	99.67	1	86.3	92.62	1	99	99.6	0	0	0	1	100	100	1
CRR045754	cam	orf118	1	100	100	orf293	1	100	100	orf170	1	98.9	100.19	orf265	1	99.9	100	orf222	1	91.9	29.3	orf119	1	100	100	orf125	1	100	100	orf305	1	100	100	1	99.1	99.67	1	86.3	92.62	1	99	99.6	0	0	0	1	100	100	1
CRR045868	cam	orf118	1	100	100	orf293	1	100	100	orf170	1	99.1	100.39	orf265	1	99.9	100	orf222	1	91.9	29.3	orf119	1	100	100	orf125	1	100	100	orf305	1	100	100	1	99.1	99.67	1	86.3	92.62	1	99	99.6	0	0	0	1	100	100	1
CRR045869	cam	orf118	1	100	100	orf293	1	100	100	orf170	1	99.1	100.39	orf265	1	99.9	100	orf222	1	91.9	29.3	orf119	1	100	100	orf125	1	100	100	orf305	1	100	100	1	99.1	99.67	1	86.3	92.62	1	99	99.6	0	0	0	1	100	100	1
CRR045874	cam	orf118	1	100	100	orf293	1	100	100	orf170	1	98.9	100.19	orf265	1	99.9	100	orf222	1	91.9	29.3	orf119	1	100	100	orf125	1	100	100	orf305	1	100	100	1	99.1	99.67	1	86.3	92.62	1	99	99.6	0	0	0	1	100	100	1
CRR045880	cam	orf118	1	100	100	orf293	1	100	100	orf170	1	99.1	100.39	orf265	1	99.9	100	orf222	1	91.9	29.3	orf119	1	100	100	orf125	1	100	100	orf305	1	100	100	1	99.1	99.67	1	86.3	92.62	1	99	99.6	0	0	0	1	100	100	1
CRR045881	cam	orf118	1	100	100	orf293	1	100	100	orf170	1	99.1	100.39	orf265	1	99.9	100	orf222	1	91.9	29.3	orf119	1	100	100	orf125	1	100	100	orf305	1	100	100	1	99.1	99.67	1	86.3	92.62	1	99	99.6	0	0	0	1	100	100	1
CRR045884	cam	orf118	1	100	100	orf293	1	100	100	orf170	1	99.1	100.39	orf265	1	99.9	100	orf222	1	91.9	29.3	orf119	1	100	100	orf125	1	100	100	orf305	1	100	100	1	99.1	99.67	1	86.3	92.62	1	99	99.6	0	0	0	1	100	100	1
CRR045887	cam	orf118	1	100	100	orf293	1	100	100	orf170	1	99.1	100.39	orf265	1	99.9	100	orf222	1	91.9	29.3	orf119	1	100	100	orf125	1	100	100	orf305	1	100	100	1	99.1	99.67	1	86.3	92.62	1	99	99.6	0	0	0	1	100	100	1
CRR045892	cam	orf118	1	100	100	orf293	1	100	100	orf170	1	99.1	100.39	orf265	1	99.9	100	orf222	1	91.9	29.3	orf119	1	100	100	orf125	1	100	100	orf305	1	100	100	1	99.1	99.67	1	86.3	92.62	1	99	99.6	0	0	0	1	100	100	1
CRR045893	cam	orf118	1	100	100	orf293	1	100	100	orf170	1	99.1	100.39	orf265	1	99.9	100	orf222	1	91.9	29.3	orf119	1	100	100	orf125	1	100	100	orf305	1	100	100	1	99.1	99.67	1	86.3	92.62	1	99	99.6	0	0	0	1	100	100	1
CRR045906	cam	orf118	1	100	100	orf293	1	100	100	orf170	1	98.9	100.19	orf265	1	99.9	100	orf222	1	91.9	29.3	orf119	1	100	100	orf125	1	100	100	orf305	1	100	100	1	99.1	99.67	1	86.3	92.62	1	99	99.6	0	0	0	1	100	100	1
CRR045925	cam	orf118	1	100	100	orf293	1	100	100	orf170	1	98.7	100.39	orf265	1	99.9	100	orf222	1	91.9	29.3	orf119	1	100	100	orf125	1	100	100	orf305	1	100	100	1	99.1	99.67	1	86.3	92.62	1	99	99.6	0	0	0	1	100	100	1
CRR045926	cam	orf118	1	100	100	orf293	1	100	100	orf170	1	99.1	100.39	orf265	1	99.9	100	orf222	1	91.9	29.3	orf119	1	100	100	orf125	1	100	100	orf305	1	100	100	1	99.1	99.67	1	86.3	92.62	1	99	99.6	0	0	0	1	100	100	1
CRR045928	cam	orf118	1	100	100	orf293	1	100	100	orf170	1	99.1	100.39	orf265	1	99.9	100	orf222	1	91.9	29.3	orf119	1	100	100	orf125	1	100	100	orf305	1	100	100	1	99.1	99.67	1	86.3	92.62	1	99	99.6	0	0	0	1	100	100	1
CRR045931	cam	orf118	1	100	100	orf293	1	100	100	orf170	1	98.7	100.39	orf265	1	99.9	100	orf222	1	91.9	29.3	orf119	1	100	100	orf125	1	100	100	orf305	1	100	100	1	99.1	99.67	1	86.3	92.62	1	99	99.6	0	0	0	1	100	100	1
CRR045935	cam	orf118	1	100	100	orf293	1	100	100	orf170	1	99.1	100.39	orf265	1	99.9	100	orf222	1	91.9	29.3	orf119	1	100	100	orf125	1	100	100	orf305	1	100	100	1	99.1	99.67	1	86.3	92.62	1	99	99.6	0	0	0	1	100	100	1
CRR045950	cam	orf118	1	100	100	orf293	1	100	100	orf170	1	98.9	100.19	orf265	1	99.9	100	orf222	1	91.9	29.3	orf119	1	100	100	orf125	1	100	100	orf305	1	100	100	1	99.1	99.67	1	86.3	92.62	1	99	99.6	0	0	0	1	100	100	1
CRR045972	cam	orf118	1	100	100	orf293	1	100	100	orf170	1	98.9	100.19	orf265	1	99.8	100	orf222	1	91.9	29.3	orf119	1	100	100	orf125	1	100	100	orf305	1	100	100	1	99.1	99.67	1	86.3	92.62	1	99	99.6	0	0	0	1	100	100	1
CRR045977	cam	orf118	1	100	100	orf293	1	100	100	orf170	1	99.1	100.39	orf265	1	99.9	100	orf222	1	91.9	29.3	orf119	1	100	100	orf125	1	100	100	orf305	1	100	100	1	99.1	99.67	1	86.3	92.62	1	99	99.6	0	0	0	1	100	100	1
CRR046026	cam	orf118	1	100	100	orf293	1	100	100	orf170	1	99.1	100.39	orf265	1	99.9	100	orf222	1	91.9	29.3	orf119	1	100	100	orf125	1	100	100	orf305	1	100	100	1	99.1	99.67	1	86.3	92.62	1	99	99.6	0	0	0	1	100	100	1
R4177	cam	orf118	1	100	100	orf293	1	100	100	orf170	1	99.1	100.39	orf265	1	99.9	100	orf222	1	91.9	29.3	orf119	1	100	100	orf125	1	100	100	orf305	1	100	100	1	99.1	99.67	1	86.3	92.62	1	99	99.6	0	0	0	1	100	100	1
R4180	cam	orf118	1	100	100	orf293	1	100	100	orf170	1	99.1	100.39	orf265	1	99.9	100	orf222	1	91.9	29.3	orf119	1	100	100	orf125	1	100	100	orf305	1	100	100	1	99.1	99.67	1	86.3	92.62	1	99	99.6	0	0	0	1	100	100	1
R4183	cam	orf118	1	100	100	orf293	1	100	100	orf170	1	99.1	100.39	orf265	1	99.9	100	orf222	1	91.9	29.3	orf119	1	100	100	orf125	1	100	100	orf305	1	100	100	1	99.1	99.67	1	86.3	92.62	1	99	99.6	0	0	0	1	100	100	1
R4190	cam	orf118	1	100	100	orf293	1	100	100	orf170	1	99.1	100.39	orf265	1	99.9	100	orf222	1	91.9	29.3	orf119	1	100	100	orf125	1	100	100	orf305	1	100	100	1	99.1	99.67	1	86.3	92.62	1	99	99.6	0	0	0	1	100	100	1
R4195	cam	orf118	1	100	100	orf293	1	100	100	orf170	1	99.1	100.39	orf265	1	99.9	100	orf222	1	91.9	29.3	orf119	1	100	100	orf125	1	100	100	orf305	1	100	100	1	99.1	99.67	1	86.3	92.62	1	99	99.6	0	0	0	1	100	100	1
R4197	cam	orf118	1	100	100	orf293	1	100	100	orf170	1	98.9	100.19	orf265	1	99.9	100	orf222	1	91.9	29.3	orf119	1	100	100	orf125	1	100	100	orf305	1	100	100	1	99.1	99.67	1	86.3	92.62	1	99	99.6	0	0	0	1	100	100	1
R4198	cam	orf118	1	100	100	orf293	1	100	100	orf170	1	99.1	100.39	orf265	1	99.9	100	orf222	1	91.9	29.3	orf119	1	100	100	orf125	1	100	100	orf305	1	100	100	1	99.1	99.67	1	86.3	92.62	1	99	99.6	0	0	0	1	100	100	1
R4204	cam	orf118	1	100	100	orf293	1	100	100	orf170	1	99.1	100.39	orf265	1	99.5	100	orf222	1	91.9	29.3	orf119	1	100	100	orf125	1	100	100	orf305	1	100	100	1	99.1	99.67	1	86.3	92.62	1	99	99.6	0	0	0	1	100	100	1
R4210	cam	orf118	1	100	100	orf293	1	100	100	orf170	1	99.1	100.39	orf265	1	99.9	100	orf222	1	91.9	29.3	orf119	1	100	100	orf125	1	100	100	orf305	1	100	100	1	99.1	99.67	1	86.3	92.62	1	99	99.6	0	0	0	1	100	100	1
R4216	cam	orf118	1	100	100	orf293	1	100	100	orf170	1	99.1	100.39	orf265	1	99.9	100	orf222	1	91.9	29.3	orf119	1	100	100	orf125	1	100	100	orf305	1	100	100	1	99.1	99.67	1	86.3	92.62	1	99	99.6	0	0	0	1	100	100	1
R4225	cam	orf118	1	100	100	orf293	1	100	100	orf170	1	98.9	100.19	orf265	1	99.9	100	orf222	1	91.9	29.3	orf119	1	100	100	orf125	1	100	100	orf305	1	100	100	1	99.1	99.67	1	86.3	92.62	1	99	99.6	0	0	0	1	100	100	1
R4232	cam	orf118	1	100	100	orf293	1	100	100	orf170	1	99.1	100.39	orf265	1	99.9	100	orf222	1	91.9	29.3	orf119	1	100	100	orf125	1	100	100	orf305	1	100	100	1	99.1	99.67	1	86.3	92.62	1	99	99.6	0	0	0	1	100	100	1
R4236	cam	orf118	1	100	100	orf293	1	100	100	orf170	1	99.1	100.39	orf265	1	99.9	100	orf222	1	91.9	29.3	orf119	1	100	100	orf125	1	100	100	orf305	1	100	100	1	99.1	99.67	1	86.3	92.62	1	99	99.6	0	0	0	1	100	100	1
R4251	cam	orf118	1	100	100	orf293	1	100	100	orf170	1	98.9	100.19	orf265	1	99.9	100	orf222	1	91.9	29.3	orf119	1	100	100	orf125	1	100	100	orf305	1	100	100	1	99.1	99.67	1	86.3	92.62	1	99	99.6	0	0	0	1	100	100	1
R4260	cam	orf118	1	100	100	orf293	1	100	100	orf170	1	99.1	100.39	orf265	1	99.9	100	orf222	1	91.9	29.3	orf119	1	100	100	orf125	1	100	100	orf305	1	100	100	1	99.1	99.67	1	86.3	92.62	1	99	99.6	0	0	0	1	100	100	1
R4265	cam	orf118	1	100	100	orf293	1	100	100	orf170	1	99.1	100.39	orf265	1	99.9	100	orf222	1	91.9	29.3	orf119	1	100	100	orf125	1	100	100	orf305	1	100	100	1	99.1	99.67	1	86.3	92.62	1	99	99.6	0	0	0	1	100	100	1
R4270	cam	orf118	1	100	100	orf293	1	100	100	orf170	1	99.1	100.39	orf265	1	99.9	100	orf222	1	91.9	29.3	orf119	1	100	100	orf125	1	100	100	orf305	1	100	100	1	99.1	99.67	1	86.3	92.62	1	99	99.6	0	0	0	1	100	100	1
R4274	cam	orf118	1	100	100	orf293	1	100	100	orf170	1	99.1	100.39	orf265	1	99.9	100	orf222	1	91.9	29.3	orf119	1	100	100	orf125	1	100	100	orf305	1	100	100	1	99.1	99.67	1	86.3	92.62	1	99	99.6	0	0	0	1	100	100	1
R4326	cam	orf118	1	100	100	orf293	1	100	100	orf170	1	99.1	100.39	orf265	1	99.9	100	orf222	1	91.9	29.3	orf119	1	100	100	orf125	1	100	100	orf305	1	100	100	1	99.1	99.67	1	86.3	92.62	1	99	99.6	0	0	0	1	100	100	1
R4338	cam	orf118	1	100	100	orf293	1	100	100	orf170	1	99.1	100.39	orf265	1	99.9	100	orf222	1	91.9	29.3	orf119	1	100	100	orf125	1	100	100	orf305	1	100	100	1	99.1	99.67	1	86.3	92.62	1	99	99.6	0	0	0	1	100	100	1
R4339	cam	orf118	1	100	100	orf293	1	100	100	orf170	1	99.1	100.39	orf265	1	99.9	100	orf222	1	91.9	29.3	orf119	1	100	100	orf125	1	100	100	orf305	1	100	100	1	99.1	99.67	1	86.3	92.62	1	99	99.6	0	0	0	1	100	100	1
R4353	cam	orf118	1	100	100	orf293	1	100	100	orf170	1	99.1	100.39	orf265	1	99.9	100	orf222	1	91.9	29.3	orf119	1	100	100	orf125	1	100	100	orf305	1	100	100	1	99.1	99.67	1	86.3	92.62	1	99	99.6	0	0	0	1	100	100	1
R4363	cam	orf118	1	100	100	orf293	1	100	100	orf170	1	99.1	100.39	orf265	1	99.9	100	orf222	1	91.9	29.3	orf119	1	100	100	orf125	1	100	100	orf305	1	100	100	1	99.1	99.67	1	86.3	92.62	1	99	99.6	0	0	0	1	100	100	1
R4364	cam	orf118	1	100	100	orf293	1	100	100	orf170	1	99.1	100.39	orf265	1	99.9	100	orf222	1	91.9	29.3	orf119	1	100	100	orf125	1	100	100	orf305	1	100	100	1	99.1	99.67	1	86.3	92.62	1	99	99.6	0	0	0	1	100	100	1
R4365	cam	orf118	1	100	100	orf293	1	100	100	orf170	1	99.1	100.39	orf265	1	99.9	100	orf222	1	91.9	29.3	orf119	1	100	100	orf125	1	100	100	orf305	1	100	100	1	99.1	99.67	1	86.3	92.62	1	99	99.6	0	0	0	1	100	100	1
R4391	cam	orf118	1	100	100	orf293	1	100	100	orf170	1	99.1	100.39	orf265	1	99.9	100	orf222	1	91.9	29.3	orf119	1	100	100	orf125	1	100	100	orf305	1	100	100	1	99.1	99.67	1	86.3	92.62	1	99	99.6	0	0	0	1	100	100	1
R4405	cam	orf118	1	100	100	orf293	1	100	100	orf170	1	99.1	100.39	orf265	1	99.9	100	orf222	1	91.9	29.3	orf119	1	100	100	orf125	1	100	100	orf305	1	100	100	1	99.1	99.67	1	86.3	92.62	1	99	99.6	0	0	0	1	100	100	1
R4408	cam	orf118	1	100	100	orf293	1	100	100	orf170	1	99.1	100.39	orf265	1	99.9	100	orf222	1	91.9	29.3	orf119	1	100	100	orf125	1	100	100	orf305	1	100	100	1	99.1	99.67	1	86.3	92.62	1	99	99.6	0	0	0	1	100	100	1
R4409	cam	orf118	1	100	100	orf293	1	100	100	orf170	1	98.9	100.19	orf265	1	99.9	100	orf222	1	91.9	29.3	orf119	1	100	100	orf125	1	100	100	orf305	1	100	100	1	99.1	99.67	1	86.3	92.62	1	99	99.6	0	0	0	1	100	100	1
R4430	cam	orf118	1	100	100	orf293	1	100	100	orf170	1	99.1	100.39	orf265	1	99.9	100	orf222	1	91.9	29.3	orf119	1	100	100	orf125	1	100	100	orf305	1	100	100	1	99.1	99.67	1	86.3	92.62	1	99	99.6	0	0	0	1	100	100	1
R4432	cam	orf118	1	100	100	orf293	1	100	100	orf170	1	98.9	100.19	orf265	1	99.9	100	orf222	1	91.9	29.3	orf119	1	100	100	orf125	1	100	100	orf305	1	100	100	1	99.1	99.67	1	86.3	92.62	1	99	99.6	0	0	0	1	100	100	1
R4434	cam	orf118	1	100	100	orf293	1	100	100	orf170	1	98.9	100.19	orf265	1	99.9	100	orf222	1	91.9	29.3	orf119	1	100	100	orf125	1	100	100	orf305	1	100	100	1	99.1	99.67	1	86.3	92.62	1	99	99.6	0	0	0	1	100	100	1
R4435	cam	orf118	1	100	100	orf293	1	100	100	orf170	1	99.1	100.39	orf265	1	99.9	100	orf222	1	91.9	29.3	orf119	1	100	100	orf125	1	100	100	orf305	1	100	100	1	99.1	99.67	1	86.3	92.62	1	99	99.6	0	0	0	1	100	100	1
R4440	cam	orf118	1	100	100	orf293	1	100	100	orf170	1	99.1	100.39	orf265	1	99.9	100	orf222	1	91.9	29.3	orf119	1	100	100	orf125	1	100	100	orf305	1	100	100	1	99.1	99.67	1	86.3	92.62	1	99	99.6	0	0	0	1	100	100	1
R4450	cam	orf118	1	100	100	orf293	1	100	100	orf170	1	99.1	100.39	orf265	1	99.9	100	orf222	1	91.9	29.3	orf119	1	100	100	orf125	1	100	100	orf305	1	100	100	1	99.1	99.67	1	86.3	92.62	1	99	99.6	0	0	0	1	100	100	1
R4457	cam	orf118	1	100	100	orf293	1	100	100	orf170	1	99.1	100.39	orf265	1	99.9	100	orf222	1	91.9	29.3	orf119	1	100	100	orf125	1	100	100	orf305	1	100	100	1	99.1	99.67	1	86.3	92.62	1	99	99.6	0	0	0	1	100	100	1
R4461	cam	orf118	1	100	100	orf293	1	100	100	orf170	1	99.1	100.39	orf265	1	99.9	100	orf222	1	91.9	29.3	orf119	1	100	100	orf125	1	100	100	orf305	1	100	100	1	99.1	99.67	1	86.3	92.62	1	99	99.6	0	0	0	1	100	100	1
R4470	cam	orf118	1	100	100	orf293	1	100	100	orf170	1	99.1	100.39	orf265	1	99.9	100	orf222	1	91.9	29.3	orf119	1	100	100	orf125	1	100	100	orf305	1	100	100	1	99.1	99.67	1	86.3	92.62	1	99	99.6	0	0	0	1	100	100	1
R4478	cam	orf118	1	100	100	orf293	1	100	100	orf170	1	99.1	100.39	orf265	1	99.9	100	orf222	1	91.9	29.3	orf119	1	100	100	orf125	1	100	100	orf305	1	100	100	1	99.1	99.67	1	86.3	92.62	1	99	99.6	0	0	0	1	100	100	1
R4498	cam	orf118	1	100	100	orf293	1	100	100	orf170	1	99.1	100.39	orf265	1	99.9	100	orf222	1	91.9	29.3	orf119	1	100	100	orf125	1	100	100	orf305	1	100	100	1	99.1	99.67	1	86.3	92.62	1	99	99.6	0	0	0	1	100	100	1
R4508	cam	orf118	1	100	100	orf293	1	100	100	orf170	1	99.1	100.39	orf265	1	99.9	100	orf222	1	91.9	29.3	orf119	1	100	100	orf125	1	100	100	orf305	1	100	100	1	99.1	99.67	1	86.3	92.62	1	99	99.6	0	0	0	1	100	100	1
R4521	cam	orf118	1	100	100	orf293	1	100	100	orf170	1	98.5	100.39	orf265	1	99.9	100	orf222	1	91.9	29.3	orf119	1	100	100	orf125	1	100	100	orf305	1	100	100	1	99.1	99.67	1	86.3	92.62	1	99	99.6	0	0	0	1	100	100	1
R4536	cam	orf118	1	100	100	orf293	1	100	100	orf170	1	99.1	100.39	orf265	1	99.9	100	orf222	1	91.9	29.3	orf119	1	100	100	orf125	1	100	100	orf305	1	100	100	1	99.1	99.67	1	86.3	92.62	1	99	99.6	0	0	0	1	100	100	1
R4541	cam	orf118	1	100	100	orf293	1	100	100	orf170	1	98.7	100.39	orf265	1	99.9	100	orf222	1	91.9	29.3	orf119	1	100	100	orf125	1	100	100	orf305	1	100	100	1	99.1	99.67	1	86.3	92.62	1	99	99.6	0	0	0	1	100	100	1
R4554	cam	orf118	1	100	100	orf293	1	100	100	orf170	1	99.1	100.39	orf265	1	99.9	100	orf222	1	91.9	29.3	orf119	1	100	100	orf125	1	100	100	orf305	1	100	100	1	99.1	99.67	1	86.3	92.62	1	99	99.6	0	0	0	1	100	100	1
R4607	cam	orf118	1	100	100	orf293	1	100	100	orf170	1	99.1	100.39	orf265	1	99.9	100	orf222	1	91.9	29.3	orf119	1	100	100	orf125	1	100	100	orf305	1	100	100	1	99.1	99.67	1	86.3	92.62	1	99	99.6	0	0	0	1	100	100	1
R4609	cam	orf118	1	100	100	orf293	1	100	100	orf170	1	99.1	100.39	orf265	1	99.9	100	orf222	1	91.9	29.3	orf119	1	100	100	orf125	1	100	100	orf305	1	100	100	1	99.1	99.67	1	86.3	92.62	1	99	99.6	0	0	0	1	100	100	1
R4611	cam	orf118	1	100	100	orf293	1	100	100	orf170	1	99.1	100.39	orf265	1	99.9	100	orf222	1	91.9	29.3	orf119	1	100	100	orf125	1	100	100	orf305	1	100	100	1	99.1	99.67	1	86.3	92.62	1	99	99.6	0	0	0	1	100	100	1
R4612	cam	orf118	1	100	100	orf293	1	100	100	orf170	1	99.1	100.39	orf265	1	99.9	100	orf222	1	91.9	29.3	orf119	1	100	100	orf125	1	100	100	orf305	1	100	100	1	99.1	99.67	1	86.3	92.62	1	99	99.6	0	0	0	1	100	100	1
R4618	cam	orf118	1	100	100	orf293	1	100	100	orf170	1	98.9	100.19	orf265	1	99.9	100	orf222	1	91.9	29.3	orf119	1	100	100	orf125	1	100	100	orf305	1	100	100	1	99.1	99.67	1	86.3	92.62	1	99	99.6	0	0	0	1	100	100	1
R4619	cam	orf118	1	100	100	orf293	1	100	100	orf170	1	99.1	100.39	orf265	1	99.9	100	orf222	1	91.9	29.3	orf119	1	100	100	orf125	1	100	100	orf305	1	100	100	1	99.1	99.67	1	86.3	92.62	1	99	99.6	0	0	0	1	100	100	1
R4628	cam	orf118	1	100	100	orf293	1	100	100	orf170	1	98.9	100.19	orf265	1	99.9	100	orf222	1	91.9	29.3	orf119	1	100	100	orf125	1	100	100	orf305	1	100	100	1	99.1	99.67	1	86.3	92.62	1	99	99.6	0	0	0	1	100	100	1
R4632	cam	orf118	1	100	100	orf293	1	100	100	orf170	1	99.1	100.39	orf265	1	99.9	100	orf222	1	91.9	29.3	orf119	1	100	100	orf125	1	100	100	orf305	1	100	100	1	99.1	99.67	1	86.3	92.62	1	99	99.6	0	0	0	1	100	100	1
R4634	cam	orf118	1	100	100	orf293	1	100	100	orf170	1	99.1	100.39	orf265	1	99.9	100	orf222	1	91.9	29.3	orf119	1	100	100	orf125	1	100	100	orf305	1	100	100	1	99.1	99.67	1	86.3	92.62	1	99	99.6	0	0	0	1	100	100	1
R4637	cam	orf118	1	100	100	orf293	1	100	100	orf170	1	99.1	100.39	orf265	1	99.9	100	orf222	1	91.9	29.3	orf119	1	100	100	orf125	1	100	100	orf305	1	100	100	1	99.1	99.67	1	86.3	92.62	1	99	99.6	0	0	0	1	100	100	1
R4644	cam	orf118	1	100	100	orf293	1	100	100	orf170	1	98.9	100.19	orf265	1	99.9	100	orf222	1	91.9	29.3	orf119	1	100	100	orf125	1	100	100	orf305	1	100	100	1	99.1	99.67	1	86.3	92.62	1	99	99.6	0	0	0	1	100	100	1
R4645	cam	orf118	1	100	100	orf293	1	100	100	orf170	1	99.1	100.39	orf265	1	99.9	100	orf222	1	91.9	29.3	orf119	1	100	100	orf125	1	100	100	orf305	1	100	100	1	99.1	99.67	1	86.3	92.62	1	99	99.6	0	0	0	1	100	100	1
R4646	cam	orf118	1	100	100	orf293	1	100	100	orf170	1	99.1	100.39	orf265	1	99.9	100	orf222	1	91.9	29.3	orf119	1	100	100	orf125	1	100	100	orf305	1	100	100	1	99.1	99.67	1	86.3	92.62	1	99	99.6	0	0	0	1	100	100	1
R4664	cam	orf118	1	100	100	orf293	1	100	100	orf170	1	99.1	100.39	orf265	1	99.9	100	orf222	1	91.9	29.3	orf119	1	100	100	orf125	1	100	100	orf305	1	100	100	1	99.1	99.67	1	86.3	92.62	1	99	99.6	0	0	0	1	100	100	1
R4677	cam	orf118	1	100	100	orf293	1	100	100	orf170	1	99.1	100.39	orf265	1	99.9	100	orf222	1	91.9	29.3	orf119	1	100	100	orf125	1	100	100	orf305	1	100	100	1	99.1	99.67	1	86.3	92.62	1	99	99.6	0	0	0	1	100	100	1
R4678	cam	orf118	1	100	100	orf293	1	100	100	orf170	1	99.1	100.39	orf265	1	99.9	100	orf222	1	91.9	29.3	orf119	1	100	100	orf125	1	100	100	orf305	1	100	100	1	99.1	99.67	1	86.3	92.62	1	99	99.6	0	0	0	1	100	100	1
R4718	cam	orf118	1	100	100	orf293	1	100	100	orf170	1	99.1	100.39	orf265	1	99.9	100	orf222	1	91.9	29.3	orf119	1	100	100	orf125	1	100	100	orf305	1	100	100	1	99.1	99.67	1	86.3	92.62	1	99	99.6	0	0	0	1	100	100	1
R4719	cam	orf118	1	100	100	orf293	1	100	100	orf170	1	99.1	100.39	orf265	1	99.9	100	orf222	1	91.9	29.3	orf119	1	100	100	orf125	1	100	100	orf305	1	100	100	1	99.1	99.67	1	86.3	92.62	1	99	99.6	0	0	0	1	100	100	1
R4720	cam	orf118	1	100	100	orf293	1	100	100	orf170	1	98.9	100.19	orf265	1	99.9	100	orf222	1	91.9	29.3	orf119	1	100	100	orf125	1	100	100	orf305	1	100	100	1	99.1	99.67	1	86.3	92.62	1	99	99.6	0	0	0	1	100	100	1
R4721	cam	orf118	1	100	100	orf293	1	100	100	orf170	1	99.1	100.39	orf265	1	99.9	100	orf222	1	91.9	29.3	orf119	1	100	100	orf125	1	100	100	orf305	1	100	100	1	99.1	99.67	1	86.3	92.62	1	99	99.6	0	0	0	1	100	100	1
R4732	cam	orf118	1	100	100	orf293	1	100	100	orf170	1	99.1	100.39	orf265	1	99.9	100	orf222	1	91.9	29.3	orf119	1	100	100	orf125	1	100	100	orf305	1	100	100	1	99.1	99.67	1	86.3	92.62	1	99	99.6	0	0	0	1	100	100	1
R4733	cam	orf118	1	100	100	orf293	1	100	100	orf170	1	98.7	100.39	orf265	1	99.9	100	orf222	1	91.9	29.3	orf119	1	100	100	orf125	1	100	100	orf305	1	100	100	1	99.1	99.67	1	86.3	92.62	1	99	99.6	0	0	0	1	100	100	1
R4749	cam	orf118	1	100	100	orf293	1	100	100	orf170	1	99.1	100.39	orf265	1	99.9	100	orf222	1	91.9	29.3	orf119	1	100	100	orf125	1	100	100	orf305	1	100	100	1	99.1	99.67	1	86.3	92.62	1	99	99.6	0	0	0	1	100	100	1
R4756	cam	orf118	1	100	100	orf293	1	100	100	orf170	1	99.1	100.39	orf265	1	99.9	100	orf222	1	91.9	29.3	orf119	1	100	100	orf125	1	100	100	orf305	1	100	100	1	99.1	99.67	1	86.3	92.62	1	99	99.6	0	0	0	1	100	100	1
R4762	cam	orf118	1	100	100	orf293	1	100	100	orf170	1	99.1	100.39	orf265	1	99.9	100	orf222	1	91.9	29.3	orf119	1	100	100	orf125	1	100	100	orf305	1	100	100	1	99.1	99.67	1	86.3	92.62	1	99	99.6	0	0	0	1	100	100	1
R4772	cam	orf118	1	100	100	orf293	1	100	100	orf170	1	99.1	100.39	orf265	1	99.9	100	orf222	1	91.9	29.3	orf119	1	100	100	orf125	1	100	100	orf305	1	100	100	1	99.1	99.67	1	86.3	92.62	1	99	99.6	0	0	0	1	100	100	1
R4773	cam	orf118	1	100	100	orf293	1	100	100	orf170	1	99.1	100.39	orf265	1	99.9	100	orf222	1	91.9	29.3	orf119	1	100	100	orf125	1	100	100	orf305	1	100	100	1	99.1	99.67	1	86.3	92.62	1	99	99.6	0	0	0	1	100	100	1
R4775	cam	orf118	1	100	100	orf293	1	100	100	orf170	1	99.1	100.39	orf265	1	99.9	100	orf222	1	91.9	29.3	orf119	1	100	100	orf125	1	100	100	orf305	1	100	100	1	99.1	99.67	1	86.3	92.62	1	99	99.6	0	0	0	1	100	100	1
R4781	cam	orf118	1	100	100	orf293	1	100	100	orf170	1	99.1	100.39	orf265	1	99.9	100	orf222	1	91.9	29.3	orf119	1	100	100	orf125	1	100	100	orf305	1	100	100	1	99.1	99.67	1	86.3	92.62	1	99	99.6	0	0	0	1	100	100	1
R4783	cam	orf118	1	100	100	orf293	1	100	100	orf170	1	99.1	100.39	orf265	1	99.9	100	orf222	1	91.9	29.3	orf119	1	100	100	orf125	1	100	100	orf305	1	100	100	1	99.1	99.67	1	86.3	92.62	1	99	99.6	0	0	0	1	100	100	1
R4786	cam	orf118	1	100	100	orf293	1	100	100	orf170	1	99.1	100.39	orf265	1	99.9	100	orf222	1	91.9	29.3	orf119	1	100	100	orf125	1	100	100	orf305	1	100	100	1	99.1	99.67	1	86.3	92.62	1	99	99.6	0	0	0	1	100	100	1
R4788	cam	orf118	1	100	100	orf293	1	100	100	orf170	1	99.1	100.39	orf265	1	99.9	100	orf222	1	91.9	29.3	orf119	1	100	100	orf125	1	100	100	orf305	1	100	100	1	99.1	99.67	1	86.3	92.62	1	99	99.6	0	0	0	1	100	100	1
R4793	cam	orf118	1	100	100	orf293	1	100	100	orf170	1	99.1	100.39	orf265	1	99.9	100	orf222	1	91.9	29.3	orf119	1	100	100	orf125	1	100	100	orf305	1	100	100	1	99.1	99.67	1	86.3	92.62	1	99	99.6	0	0	0	1	100	100	1
R4796	cam	orf118	1	100	100	orf293	1	100	100	orf170	1	99.1	100.39	orf265	1	99.9	100	orf222	1	91.9	29.3	orf119	1	100	100	orf125	1	100	100	orf305	1	100	100	1	99.1	99.67	1	86.3	92.62	1	99	99.6	0	0	0	1	100	100	1
R4798	cam	orf118	1	100	100	orf293	1	100	100	orf170	1	99.1	100.39	orf265	1	99.9	100	orf222	1	91.9	29.3	orf119	1	100	100	orf125	1	100	100	orf305	1	100	100	1	99.1	99.67	1	86.3	92.62	1	99	99.6	0	0	0	1	100	100	1
R4807	cam	orf118	1	100	100	orf293	1	100	100	orf170	1	99.1	100.39	orf265	1	99.9	100	orf222	1	91.9	29.3	orf119	1	100	100	orf125	1	100	100	orf305	1	100	100	1	99.1	99.67	1	86.3	92.62	1	99	99.6	0	0	0	1	100	100	1
R4830	cam	orf118	1	100	100	orf293	1	100	100	orf170	1	99.1	100.39	orf265	1	99.9	100	orf222	1	91.9	29.3	orf119	1	100	100	orf125	1	100	100	orf305	1	100	100	1	99.1	99.67	1	86.3	92.62	1	99	99.6	0	0	0	1	100	100	1
R4844	cam	orf118	1	100	100	orf293	1	100	100	orf170	1	98.7	100.39	orf265	1	99.9	100	orf222	1	91.9	29.3	orf119	1	100	100	orf125	1	100	100	orf305	1	100	100	1	99.1	99.67	1	86.3	92.62	1	99	99.6	0	0	0	1	100	100	1
R4854	cam	orf118	1	100	100	orf293	1	100	100	orf170	1	99.1	100.39	orf265	1	99.9	100	orf222	1	91.9	29.3	orf119	1	100	100	orf125	1	100	100	orf305	1	100	100	1	99.1	99.67	1	86.3	92.62	1	99	99.6	0	0	0	1	100	100	1
R4856	cam	orf118	1	100	100	orf293	1	100	100	orf170	1	98.9	100.19	orf265	1	99.9	100	orf222	1	91.9	29.3	orf119	1	100	100	orf125	1	100	100	orf305	1	100	100	1	99.1	99.67	1	86.3	92.62	1	99	99.6	0	0	0	1	100	100	1
R4862	cam	orf118	1	100	100	orf293	1	100	100	orf170	1	99.1	100.39	orf265	1	99.9	100	orf222	1	91.9	29.3	orf119	1	100	100	orf125	1	100	100	orf305	1	100	100	1	99.1	99.67	1	86.3	92.62	1	99	99.6	0	0	0	1	100	100	1
R4897	cam	orf118	1	100	100	orf293	1	100	100	orf170	1	98.9	100.19	orf265	1	99.9	100	orf222	1	91.9	29.3	orf119	1	100	100	orf125	1	100	100	orf305	1	100	100	1	99.1	99.67	1	86.3	92.62	1	99	99.6	0	0	0	1	100	100	1
R4906	cam	orf118	1	100	100	orf293	1	100	100	orf170	1	99.1	100.39	orf265	1	99.9	100	orf222	1	91.9	29.3	orf119	1	100	100	orf125	1	100	100	orf305	1	100	100	1	99.1	99.67	1	86.3	92.62	1	99	99.6	0	0	0	1	100	100	1
R4907	cam	orf118	1	100	100	orf293	1	100	100	orf170	1	98.9	100.19	orf265	1	99.9	100	orf222	1	91.9	29.3	orf119	1	100	100	orf125	1	100	100	orf305	1	100	100	1	99.1	99.67	1	86.3	92.62	1	99	99.6	0	0	0	1	100	100	1
R4911	cam	orf118	1	100	100	orf293	1	100	100	orf170	1	98.9	100.19	orf265	1	99.9	100	orf222	1	91.9	29.3	orf119	1	100	100	orf125	1	100	100	orf305	1	100	100	1	99.1	99.67	1	86.3	92.62	1	99	99.6	0	0	0	1	100	100	1
R4924	cam	orf118	1	100	100	orf293	1	100	100	orf170	1	99.1	100.39	orf265	1	99.9	100	orf222	1	91.9	29.3	orf119	1	100	100	orf125	1	100	100	orf305	1	100	100	1	99.1	99.67	1	86.3	92.62	1	99	99.6	0	0	0	1	100	100	1
R4926	cam	orf118	1	100	100	orf293	1	100	100	orf170	1	99.1	100.39	orf265	1	99.9	100	orf222	1	91.9	29.3	orf119	1	100	100	orf125	1	100	100	orf305	1	100	100	1	99.1	99.67	1	86.3	92.62	1	99	99.6	0	0	0	1	100	100	1
R4929	cam	orf118	1	100	100	orf293	1	100	100	orf170	1	99.1	100.39	orf265	1	99.9	100	orf222	1	91.9	29.3	orf119	1	100	100	orf125	1	100	100	orf305	1	100	100	1	99.1	99.67	1	86.3	92.62	1	99	99.6	0	0	0	1	100	100	1
R4930	cam	orf118	1	100	100	orf293	1	100	100	orf170	1	99.1	100.39	orf265	1	99.9	100	orf222	1	91.9	29.3	orf119	1	100	100	orf125	1	100	100	orf305	1	100	100	1	99.1	99.67	1	86.3	92.62	1	99	99.6	0	0	0	1	100	100	1
R4942	cam	orf118	1	100	100	orf293	1	100	100	orf170	1	98.5	100.39	orf265	1	99.9	100	orf222	1	91.9	29.3	orf119	1	100	100	orf125	1	100	100	orf305	1	100	100	1	99.1	99.67	1	86.3	92.62	1	99	99.6	0	0	0	1	100	100	1
R4956	cam	orf118	1	100	100	orf293	1	100	100	orf170	1	99.1	100.39	orf265	1	99.9	100	orf222	1	91.9	29.3	orf119	1	100	100	orf125	1	100	100	orf305	1	100	100	1	99.1	99.67	1	86.3	92.62	1	99	99.6	0	0	0	1	100	100	1
R4970	cam	orf118	1	100	100	orf293	1	100	100	orf170	1	99.1	100.39	orf265	1	99.9	100	orf222	1	91.9	29.3	orf119	1	100	100	orf125	1	100	100	orf305	1	100	100	1	99.1	99.67	1	86.3	92.62	1	99	99.6	0	0	0	1	100	100	1
R4972	cam	orf118	1	100	100	orf293	1	100	100	orf170	1	98.7	100.39	orf265	1	99.9	100	orf222	1	91.9	29.3	orf119	1	100	100	orf125	1	100	100	orf305	1	100	100	1	99.1	99.67	1	86.3	92.62	1	99	99.6	0	0	0	1	100	100	1
R4976	cam	orf118	1	100	100	orf293	1	100	100	orf170	1	98.7	100.39	orf265	1	99.9	100	orf222	1	91.9	29.3	orf119	1	100	100	orf125	1	100	100	orf305	1	100	100	1	99.1	99.67	1	86.3	92.62	1	99	99.6	0	0	0	1	100	100	1
R4982	cam	orf118	1	100	100	orf293	1	100	100	orf170	1	99.1	100.39	orf265	1	99.9	100	orf222	1	91.9	29.3	orf119	1	100	100	orf125	1	100	100	orf305	1	100	100	1	99.1	99.67	1	86.3	92.62	1	99	99.6	0	0	0	1	100	100	1
R4990	cam	orf118	1	100	100	orf293	1	100	100	orf170	1	99.1	100.39	orf265	1	99.9	100	orf222	1	91.9	29.3	orf119	1	100	100	orf125	1	100	100	orf305	1	100	100	1	99.1	99.67	1	86.3	92.62	1	99	99.6	0	0	0	1	100	100	1
R4991	cam	orf118	1	100	100	orf293	1	100	100	orf170	1	99.1	100.39	orf265	1	99.9	100	orf222	1	91.9	29.3	orf119	1	100	100	orf125	1	100	100	orf305	1	100	100	1	99.1	99.67	1	86.3	92.62	1	99.4	99.6	0	0	0	1	100	100	1
R5010	cam	orf118	1	100	100	orf293	1	100	100	orf170	1	99.1	100.39	orf265	1	99.9	100	orf222	1	91.9	29.3	orf119	1	100	100	orf125	1	100	100	orf305	1	100	100	1	99.1	99.67	1	86.3	92.62	1	99	99.6	0	0	0	1	100	100	1
R5047	cam	orf118	1	100	100	orf293	1	100	100	orf170	1	99.1	100.39	orf265	1	99.9	100	orf222	1	91.9	29.3	orf119	1	100	100	orf125	1	100	100	orf305	1	100	100	1	99.1	99.67	1	86.3	92.62	1	99	99.6	0	0	0	1	100	100	1
R5067	cam	orf118	1	100	100	orf293	1	100	100	orf170	1	98.9	100.19	orf265	1	99.9	100	orf222	1	91.9	29.3	orf119	1	100	100	orf125	1	100	100	orf305	1	100	100	1	99.1	99.67	1	86.3	92.62	1	99	99.6	0	0	0	1	100	100	1
R5068	cam	orf118	1	100	100	orf293	1	100	100	orf170	1	99.1	100.39	orf265	1	99.9	100	orf222	1	91.9	29.3	orf119	1	100	100	orf125	1	100	100	orf305	1	100	100	1	99.1	99.67	1	86.3	92.62	1	99	99.6	0	0	0	1	100	100	1
R5069	cam	orf118	1	100	100	orf293	1	100	100	orf170	1	99.1	100.39	orf265	1	99.9	100	orf222	1	91.9	29.3	orf119	1	100	100	orf125	1	100	100	orf305	1	100	100	1	99.1	99.67	1	86.3	92.62	1	99	99.6	0	0	0	1	100	100	1
R5080	cam	orf118	1	100	100	orf293	1	100	100	orf170	1	99.1	100.39	orf265	1	99.9	100	orf222	1	91.9	29.3	orf119	1	100	100	orf125	1	100	100	orf305	1	100	100	1	99.1	99.67	1	86.3	92.62	1	99	99.6	0	0	0	1	100	100	1
R5094	cam	orf118	1	100	100	orf293	1	100	100	orf170	1	99.1	100.39	orf265	1	99.9	100	orf222	1	91.9	29.3	orf119	1	100	100	orf125	1	100	100	orf305	1	100	100	1	99.1	99.67	1	86.3	92.62	1	99	99.6	0	0	0	1	100	100	1
R5097	cam	orf118	1	100	100	orf293	1	100	100	orf170	1	99.1	100.39	orf265	1	99.9	100	orf222	1	91.9	29.3	orf119	1	100	100	orf125	1	100	100	orf305	1	100	100	1	99.1	99.67	1	86.3	92.62	1	99	99.6	0	0	0	1	100	100	1
R5099	cam	orf118	1	100	100	orf293	1	100	100	orf170	1	99.1	100.39	orf265	1	99.9	100	orf222	1	91.9	29.3	orf119	1	100	100	orf125	1	100	100	orf305	1	100	100	1	99.1	99.67	1	86.3	92.62	1	99	99.6	0	0	0	1	100	100	1
R5107	cam	orf118	1	100	100	orf293	1	100	100	orf170	1	99.1	100.39	orf265	1	99.9	100	orf222	1	91.9	29.3	orf119	1	100	100	orf125	1	100	100	orf305	1	100	100	1	99.1	99.67	1	86.3	92.62	1	99	99.6	0	0	0	1	100	100	1
R5112	cam	orf118	1	100	100	orf293	1	100	100	orf170	1	99.1	100.39	orf265	1	99.9	100	orf222	1	91.9	29.3	orf119	1	100	100	orf125	1	100	100	orf305	1	100	100	1	99.1	99.67	1	86.3	92.62	1	99	99.6	0	0	0	1	100	100	1
R5124	cam	orf118	1	100	100	orf293	1	100	100	orf170	1	99.1	100.39	orf265	1	99.9	100	orf222	1	91.9	29.3	orf119	1	100	100	orf125	1	100	100	orf305	1	100	100	1	99.1	99.67	1	86.3	92.62	1	99	99.6	0	0	0	1	100	100	1
R5131	cam	orf118	1	100	100	orf293	1	100	100	orf170	1	99.1	100.39	orf265	1	99.9	100	orf222	1	91.9	29.3	orf119	1	100	100	orf125	1	100	100	orf305	1	100	100	1	99.1	99.67	1	86.3	92.62	1	99	99.6	0	0	0	1	100	100	1
R5140	cam	orf118	1	100	100	orf293	1	100	100	orf170	1	99.1	100.39	orf265	1	99.9	100	orf222	1	91.9	29.3	orf119	1	100	100	orf125	1	100	100	orf305	1	100	100	1	99.1	99.67	1	86.3	92.62	1	99	99.6	0	0	0	1	100	100	1
R5145	cam	orf118	1	100	100	orf293	1	100	100	orf170	1	98.9	100.19	orf265	1	99.9	100	orf222	1	91.9	29.3	orf119	1	100	100	orf125	1	100	100	orf305	1	100	100	1	99.1	99.67	1	86.3	92.62	1	99	99.6	0	0	0	1	100	100	1
R5148	cam	orf118	1	100	100	orf293	1	100	100	orf170	1	99.1	100.39	orf265	1	99.9	100	orf222	1	91.9	29.3	orf119	1	100	100	orf125	1	100	100	orf305	1	100	100	1	99.1	99.67	1	86.3	92.62	1	99	99.6	0	0	0	1	100	100	1
CRR045427	nap	orf124	1	99.2	100	orf286	1	99.9	100	orf170	1	99.1	100.39	orf261	1	100	100	orf222	1	100	100	orf119	1	100	100	orf125	1	100	100	orf322	1	100	100	1	99.1	99.67	1	85	71.25	1	99	99.6	1	100	100	0	0	0	1
CRR045428	nap	orf124	1	99.2	100	orf286	1	99.9	100	orf170	1	99.1	100.39	orf261	1	100	100	orf222	1	100	100	orf119	1	100	100	orf125	1	100	100	orf322	1	100	100	1	99.1	99.67	1	84.9	92.62	1	99	99.6	1	100	100	0	0	0	1
CRR045429	nap	orf124	1	99.2	100	orf286	1	99.9	100	orf170	1	99.1	100.39	orf261	1	100	100	orf222	1	100	100	orf119	1	100	100	orf125	1	100	100	orf322	1	100	100	1	99.1	99.67	1	85	71.25	1	99	99.6	1	100	100	0	0	0	1
CRR045430	nap	orf124	1	99.2	100	orf286	1	99.9	100	orf170	1	98.5	100.39	orf261	1	100	100	orf222	1	100	100	orf119	1	100	100	orf125	1	100	100	orf322	1	100	100	1	99.1	99.67	1	85	71.25	1	99	99.6	1	100	100	0	0	0	1
CRR045431	nap	orf124	1	99.2	100	orf286	1	99.9	100	orf170	1	99.1	100.39	orf261	1	100	100	orf222	1	100	100	orf119	1	100	100	orf125	1	100	100	orf322	1	100	100	1	99.1	99.67	1	84.9	92.62	1	99	99.6	1	100	100	0	0	0	1
CRR045432	nap	orf124	1	99.2	100	orf286	1	99.9	100	orf170	1	99.1	100.39	orf261	1	100	100	orf222	1	100	100	orf119	1	100	100	orf125	1	100	100	orf322	1	100	100	1	99.1	99.67	1	84.9	92.62	1	99	99.6	1	100	100	0	0	0	1
CRR045435	nap	orf124	1	99.2	100	orf286	1	99.9	100	orf170	1	99.1	100.39	orf261	1	100	100	orf222	1	100	100	orf119	1	100	100	orf125	1	100	100	orf322	1	100	100	1	99.1	99.67	1	84.9	92.62	1	99	99.6	1	100	100	0	0	0	1
CRR045436	nap	orf124	1	99.2	100	orf286	1	99.9	100	orf170	1	99.1	100.39	orf261	1	100	100	orf222	1	100	100	orf119	1	100	100	orf125	1	100	100	orf322	1	100	100	1	99.1	99.67	1	85	71.25	1	99	99.6	1	100	100	0	0	0	1
CRR045438	nap	orf124	1	99.2	100	orf286	1	99.9	100	orf170	1	99.1	100.39	orf261	1	100	100	orf222	1	100	100	orf119	1	100	100	orf125	1	100	100	orf322	1	100	100	1	99.1	99.67	1	85	71.25	1	99	99.6	1	100	100	0	0	0	1
CRR045439	nap	orf124	1	99.2	100	orf286	1	99.9	100	orf170	1	99.1	100.39	orf261	1	100	100	orf222	1	100	100	orf119	1	100	100	orf125	1	100	100	orf322	1	100	100	1	99.1	99.67	1	85	71.25	1	99	99.6	1	100	100	0	0	0	1
CRR045440	nap	orf124	1	99.2	100	orf286	1	99.9	100	orf170	1	99.1	100.39	orf261	1	100	100	orf222	1	100	100	orf119	1	100	100	orf125	1	100	100	orf322	1	100	100	1	99.1	99.67	1	85	71.25	1	99	99.6	1	100	100	0	0	0	1
CRR045441	nap	orf124	1	99.2	100	orf286	1	99.9	100	orf170	1	99.1	100.39	orf261	1	100	100	orf222	1	100	100	orf119	1	100	100	orf125	1	100	100	orf322	1	100	100	1	99.1	99.67	1	84.9	92.62	1	99	99.6	1	100	100	0	0	0	1
CRR045444	nap	orf124	1	99.2	100	orf286	1	99.9	100	orf170	1	99.1	100.39	orf261	1	100	100	orf222	1	100	100	orf119	1	100	100	orf125	1	100	100	orf322	1	100	100	1	99.1	99.67	1	85	71.25	1	99	99.6	1	100	100	0	0	0	1
CRR045449	nap	orf124	1	99.2	100	orf286	1	99.9	100	orf170	1	99.1	100.39	orf261	1	100	100	orf222	1	100	100	orf119	1	100	100	orf125	1	100	100	orf322	1	100	100	1	99.1	99.67	1	85	71.25	1	99	99.6	1	100	100	0	0	0	1
CRR045450	nap	orf124	1	99.2	100	orf286	1	99.9	100	orf170	1	98.9	100.19	orf261	1	100	100	orf222	1	100	100	orf119	1	100	100	orf125	1	100	100	orf322	1	100	100	1	99.1	99.67	1	85	71.25	1	99	99.6	1	100	100	0	0	0	1
CRR045451	nap	orf124	1	99.2	100	orf286	1	99.9	100	orf170	1	99.1	100.39	orf261	1	100	100	orf222	1	100	100	orf119	1	100	100	orf125	1	100	100	orf322	1	100	100	1	99.1	99.67	1	84.9	92.62	1	99	99.6	1	100	100	0	0	0	1
CRR045454	nap	orf124	1	99.2	100	orf286	1	99.9	100	orf170	1	98.9	100.19	orf261	1	100	100	orf222	1	100	100	orf119	1	100	100	orf125	1	100	100	orf322	1	100	100	1	99.1	99.67	1	85	71.25	1	99	99.6	1	100	100	0	0	0	1
CRR045456	nap	orf124	1	99.2	100	orf286	1	99.9	100	orf170	1	99.1	100.39	orf261	1	100	100	orf222	1	100	100	orf119	1	100	100	orf125	1	100	100	orf322	1	100	100	1	99.1	99.67	1	84.9	92.62	1	99	99.6	1	100	100	0	0	0	1
CRR045457	nap	orf124	1	99.2	100	orf286	1	99.9	100	orf170	1	99.1	100.39	orf261	1	100	100	orf222	1	100	100	orf119	1	100	100	orf125	1	100	100	orf322	1	100	100	1	99.1	99.67	1	84.9	92.62	1	99	99.6	1	100	100	0	0	0	1
CRR045458	nap	orf124	1	99.2	100	orf286	1	99.9	100	orf170	1	99.1	100.39	orf261	1	100	100	orf222	1	100	100	orf119	1	100	100	orf125	1	100	100	orf322	1	100	100	1	99.1	99.67	1	85	71.25	1	99	99.6	1	100	100	0	0	0	1
CRR045461	nap	orf124	1	99.2	100	orf286	1	99.9	100	orf170	1	99.1	100.39	orf261	1	100	100	orf222	1	100	100	orf119	1	100	100	orf125	1	100	100	orf322	1	100	100	1	99.1	99.67	1	85	71.25	1	99	99.6	1	100	100	0	0	0	1
CRR045462	nap	orf124	1	99.2	100	orf286	1	99.9	100	orf170	1	99.1	100.39	orf261	1	100	100	orf222	1	100	100	orf119	1	100	100	orf125	1	100	100	orf322	1	100	100	1	99.1	99.67	1	84.9	92.62	1	99	99.6	1	100	100	0	0	0	1
CRR045463	nap	orf124	1	99.2	100	orf286	1	99.9	100	orf170	1	98.7	100.39	orf261	1	100	100	orf222	1	100	100	orf119	1	100	100	orf125	1	100	100	orf322	1	100	100	1	99.1	99.67	1	85	71.25	1	99	99.6	1	100	100	0	0	0	1
CRR045464	nap	orf124	1	99.2	100	orf286	1	99.9	100	orf170	1	99.1	100.39	orf261	1	100	100	orf222	1	100	100	orf119	1	100	100	orf125	1	100	100	orf322	1	99.9	100	1	99.1	99.67	1	85.4	71.25	1	99	99.6	1	100	100	0	0	0	1
CRR045465	nap	orf124	1	99.2	100	orf286	1	99.9	100	orf170	1	99.1	100.39	orf261	1	100	100	orf222	1	100	100	orf119	1	100	100	orf125	1	100	100	orf322	1	100	100	1	99.1	99.67	1	84.9	92.62	1	99	99.6	1	100	100	0	0	0	1
CRR045467	nap	orf124	1	99.2	100	orf286	1	99.9	100	orf170	1	99.1	100.39	orf261	1	100	100	orf222	1	100	100	orf119	1	100	100	orf125	1	100	100	orf322	1	100	100	1	99.1	99.67	1	85	71.25	1	99	99.6	1	100	100	0	0	0	1
CRR045468	nap	orf124	1	99.2	100	orf286	1	99.9	100	orf170	1	99.1	100.39	orf261	1	100	100	orf222	1	100	100	orf119	1	100	100	orf125	1	100	100	orf322	1	100	100	1	99.1	99.67	1	84.9	92.62	1	99	99.6	1	100	100	0	0	0	1
CRR045469	nap	orf124	1	99.2	100	orf286	1	99.9	100	orf170	1	99.1	100.39	orf261	1	100	100	orf222	1	100	100	orf119	1	100	100	orf125	1	100	100	orf322	1	100	100	1	99.1	99.67	1	85	71.25	1	99	99.6	1	100	100	0	0	0	1
CRR045470	nap	orf124	1	99.2	100	orf286	1	99.9	100	orf170	1	99.1	100.39	orf261	1	100	100	orf222	1	100	100	orf119	1	100	100	orf125	1	100	100	orf322	1	100	100	1	99.1	99.67	1	85	71.25	1	99	99.6	1	100	100	0	0	0	1
CRR045471	nap	orf124	1	99.2	100	orf286	1	99.9	100	orf170	1	99.1	100.39	orf261	1	100	100	orf222	1	100	100	orf119	1	100	100	orf125	1	100	100	orf322	1	100	100	1	99.1	99.67	1	85	71.25	1	99	99.6	1	100	100	0	0	0	1
CRR045472	nap	orf124	1	99.2	100	orf286	1	99.9	100	orf170	1	99.1	100.39	orf261	1	100	100	orf222	1	100	100	orf119	1	100	100	orf125	1	100	100	orf322	1	100	100	1	99.1	99.67	1	85	71.25	1	99	99.6	1	100	100	0	0	0	1
CRR045473	nap	orf124	1	99.2	100	orf286	1	99.9	100	orf170	1	99.1	100.39	orf261	1	100	100	orf222	1	100	100	orf119	1	100	100	orf125	1	100	100	orf322	1	100	100	1	99.1	99.67	1	84.9	92.62	1	99	99.6	1	100	100	0	0	0	1
CRR045474	nap	orf124	1	99.2	100	orf286	1	99.9	100	orf170	1	98.5	100.19	orf261	1	100	100	orf222	1	100	100	orf119	1	100	100	orf125	1	100	100	orf322	1	100	100	1	99.1	99.67	1	84.9	92.62	1	99	99.6	1	100	100	0	0	0	1
CRR045475	nap	orf124	1	99.2	100	orf286	1	99.9	100	orf170	1	99.1	100.39	orf261	1	100	100	orf222	1	100	100	orf119	1	100	100	orf125	1	100	100	orf322	1	100	100	1	99.1	99.67	1	85	71.25	1	99	99.6	1	100	100	0	0	0	1
CRR045476	nap	orf124	1	99.2	100	orf286	1	99.9	100	orf170	1	99.1	100.39	orf261	1	100	100	orf222	1	100	100	orf119	1	100	100	orf125	1	100	100	orf322	1	100	100	1	99.1	99.67	1	84.9	92.62	1	99	99.6	1	100	100	0	0	0	1
CRR045477	nap	orf124	1	99.2	100	orf286	1	99.9	100	orf170	1	99.1	100.39	orf261	1	100	100	orf222	1	100	100	orf119	1	100	100	orf125	1	100	100	orf322	1	100	100	1	99.1	99.67	1	84.9	92.62	1	99	99.6	1	100	100	0	0	0	1
CRR045478	nap	orf124	1	99.2	100	orf286	1	99.9	100	orf170	1	99.1	100.39	orf261	1	100	100	orf222	1	100	100	orf119	1	100	100	orf125	1	100	100	orf322	1	100	100	1	99.7	99.67	1	84.9	92.62	1	99	99.6	1	100	100	0	0	0	1
CRR045479	nap	orf124	1	99.2	100	orf286	1	99.9	100	orf170	1	99.1	100.39	orf261	1	100	100	orf222	1	100	100	orf119	1	100	100	orf125	1	100	100	orf322	1	100	100	1	99.1	99.67	1	84.9	92.62	1	99	99.6	1	100	100	0	0	0	1
CRR045480	nap	orf124	1	99.2	100	orf286	1	99.9	100	orf170	1	99.1	100.39	orf261	1	100	100	orf222	1	100	100	orf119	1	100	100	orf125	1	100	100	orf322	1	100	100	1	99.1	99.67	1	85	71.25	1	99	99.6	1	100	100	0	0	0	1
CRR045481	nap	orf124	1	99.2	100	orf286	1	99.9	100	orf170	1	99.1	100.39	orf261	1	100	100	orf222	1	100	100	orf119	1	100	100	orf125	1	100	100	orf322	1	100	100	1	99.1	99.67	1	85	71.25	1	99	99.6	1	100	100	0	0	0	1
CRR045482	nap	orf124	1	99.2	100	orf286	1	99.9	100	orf170	1	99.1	100.39	orf261	1	100	100	orf222	1	100	100	orf119	1	100	100	orf125	1	100	100	orf322	1	100	100	1	99.1	99.67	1	84.9	92.62	1	99	99.6	1	100	100	0	0	0	1
CRR045484	nap	orf124	1	99.2	100	orf286	1	99.9	100	orf170	1	99.1	100.39	orf261	1	100	100	orf222	1	100	100	orf119	1	100	100	orf125	1	100	100	orf322	1	100	100	1	99.1	99.67	1	84.9	92.62	1	99	99.6	1	100	100	0	0	0	1
CRR045486	nap	orf124	1	99.2	100	orf286	1	99.9	100	orf170	1	99.1	100.39	orf261	1	100	100	orf222	1	100	100	orf119	1	100	100	orf125	1	100	100	orf322	1	100	100	1	99.1	99.67	1	85	71.25	1	99	99.6	1	100	100	0	0	0	1
CRR045487	nap	orf124	1	99.2	100	orf286	1	99.9	100	orf170	1	99.1	100.39	orf261	1	100	100	orf222	1	100	100	orf119	1	100	100	orf125	1	100	100	orf322	1	100	100	1	99.1	99.67	1	84.9	92.62	1	99	99.6	1	100	100	0	0	0	1
CRR045488	nap	orf124	1	99.2	100	orf286	1	99.9	100	orf170	1	99.1	100.39	orf261	1	100	100	orf222	1	100	100	orf119	1	100	100	orf125	1	100	100	orf322	1	100	100	1	99.1	99.67	1	84.9	92.62	1	99	99.6	1	100	100	0	0	0	1
CRR045489	nap	orf124	1	99.2	100	orf286	1	99.9	100	orf170	1	99.1	100.39	orf261	1	100	100	orf222	1	100	100	orf119	1	100	100	orf125	1	100	100	orf322	1	100	100	1	99.1	99.67	1	84.9	92.62	1	99	99.6	1	100	100	0	0	0	1
CRR045490	nap	orf124	1	99.2	100	orf286	1	99.9	100	orf170	1	99.1	100.39	orf261	1	100	100	orf222	1	100	100	orf119	1	100	100	orf125	1	100	100	orf322	1	100	100	1	99.1	99.67	1	85	71.25	1	99	99.6	1	100	100	0	0	0	1
CRR045491	nap	orf124	1	99.2	100	orf286	1	99.9	100	orf170	1	99.1	100.39	orf261	1	100	100	orf222	1	100	100	orf119	1	100	100	orf125	1	100	100	orf322	1	100	100	1	99.1	99.67	1	85	71.25	1	99	99.6	1	100	100	0	0	0	1
CRR045493	nap	orf124	1	99.2	100	orf286	1	99.9	100	orf170	1	99.1	100.39	orf261	1	100	100	orf222	1	100	100	orf119	1	100	100	orf125	1	100	100	orf322	1	100	100	1	99.1	99.67	1	84.9	92.62	1	99	99.6	1	100	100	0	0	0	1
CRR045494	nap	orf124	1	99.2	100	orf286	1	99.9	100	orf170	1	99.1	100.39	orf261	1	100	100	orf222	1	100	100	orf119	1	100	100	orf125	1	100	100	orf322	1	100	100	1	99.1	99.67	1	85	71.25	1	99	99.6	1	100	100	0	0	0	1
CRR045495	nap	orf124	1	99.2	100	orf286	1	99.9	100	orf170	1	99.1	100.39	orf261	1	100	100	orf222	1	100	100	orf119	1	100	100	orf125	1	100	100	orf322	1	100	100	1	99.1	99.67	1	85	71.25	1	99	99.6	1	100	100	0	0	0	1
CRR045497	nap	orf124	1	99.2	100	orf286	1	99.9	100	orf170	1	99.1	100.39	orf261	1	100	100	orf222	1	100	100	orf119	1	100	100	orf125	1	100	100	orf322	1	100	100	1	99.1	99.67	1	84.9	92.62	1	99	99.6	1	100	100	0	0	0	1
CRR045498	nap	orf124	1	99.2	100	orf286	1	99.9	100	orf170	1	99.1	100.39	orf261	1	100	100	orf222	1	100	100	orf119	1	100	100	orf125	1	100	100	orf322	1	100	100	1	99.1	99.67	1	85	71.25	1	99	99.6	1	100	100	0	0	0	1
CRR045499	nap	orf124	1	99.2	100	orf286	1	99.9	100	orf170	1	99.1	100.39	orf261	1	100	100	orf222	1	100	100	orf119	1	100	100	orf125	1	100	100	orf322	1	100	100	1	99.1	99.67	1	85	71.25	1	99	99.6	1	100	100	0	0	0	1
CRR045500	nap	orf124	1	99.2	100	orf286	1	99.9	100	orf170	1	99.1	100.39	orf261	1	100	100	orf222	1	100	100	orf119	1	100	100	orf125	1	100	100	orf322	1	100	100	1	99.1	99.67	1	84.9	92.62	1	99	99.6	1	100	100	0	0	0	1
CRR045501	nap	orf124	1	99.2	100	orf286	1	99.9	100	orf170	1	99.1	100.39	orf261	1	100	100	orf222	1	100	100	orf119	1	100	100	orf125	1	100	100	orf322	1	100	100	1	99.1	99.67	1	85	71.25	1	99	99.6	1	100	100	0	0	0	1
CRR045502	nap	orf124	1	99.2	100	orf286	1	99.9	100	orf170	1	99.1	100.39	orf261	1	100	100	orf222	1	100	100	orf119	1	100	100	orf125	1	100	100	orf322	1	100	100	1	99.1	99.67	1	84.9	92.62	1	99	99.6	1	100	100	0	0	0	1
CRR045503	nap	orf124	1	99.2	100	orf286	1	99.9	100	orf170	1	99.1	100.39	orf261	1	100	100	orf222	1	100	100	orf119	1	100	100	orf125	1	100	100	orf322	1	100	99.17	1	99.1	99.67	1	85	71.25	1	99	99.6	1	100	100	0	0	0	1
CRR045504	nap	orf124	1	99.2	100	orf286	1	99.9	100	orf170	1	99.1	100.39	orf261	1	100	100	orf222	1	100	100	orf119	1	100	100	orf125	1	100	100	orf322	1	100	100	1	99.1	99.67	1	85	71.25	1	99	99.6	1	100	100	0	0	0	1
CRR045505	nap	orf124	1	99.2	100	orf286	1	99.9	100	orf170	1	99.1	100.39	orf261	1	100	100	orf222	1	100	100	orf119	1	100	100	orf125	1	100	100	orf322	1	100	100	1	99.1	99.67	1	85	71.25	1	99	99.6	1	100	100	0	0	0	1
CRR045506	nap	orf124	1	99.2	100	orf286	1	99.9	100	orf170	1	99.1	100.39	orf261	1	100	100	orf222	1	100	100	orf119	1	100	100	orf125	1	100	100	orf322	1	100	100	1	99.1	99.67	1	85	71.25	1	99	99.6	1	100	100	0	0	0	1
CRR045509	nap	orf124	1	99.2	100	orf286	1	99.9	100	orf170	1	99.1	100.39	orf261	1	100	100	orf222	1	100	100	orf119	1	100	100	orf125	1	100	100	orf322	1	100	100	1	99.1	99.67	1	85	71.25	1	99	99.6	1	100	100	0	0	0	1
CRR045510	nap	orf124	1	99.2	100	orf286	1	99.9	100	orf170	1	99.1	100.39	orf261	1	100	100	orf222	1	100	100	orf119	1	100	100	orf125	1	100	100	orf322	1	100	100	1	99.1	99.67	1	85	71.25	1	99	99.6	1	100	100	0	0	0	1
CRR045511	nap	orf124	1	99.2	100	orf286	1	99.9	100	orf170	1	99.1	100.39	orf261	1	100	100	orf222	1	100	100	orf119	1	100	100	orf125	1	100	100	orf322	1	100	100	1	99.1	99.67	1	85	71.25	1	99	99.6	1	100	100	0	0	0	1
CRR045513	nap	orf124	1	99.2	100	orf286	1	99.9	100	orf170	1	99.1	100.39	orf261	1	100	100	orf222	1	100	100	orf119	1	100	100	orf125	1	100	100	orf322	1	100	100	1	99.1	99.67	1	84.9	92.62	1	99	99.6	1	100	100	0	0	0	1
CRR045514	nap	orf124	1	99.2	100	orf286	1	99.9	100	orf170	1	99.1	100.39	orf261	1	100	100	orf222	1	100	100	orf119	1	100	100	orf125	1	100	100	orf322	1	100	100	1	99.1	99.67	1	85	71.25	1	99	99.6	1	100	100	0	0	0	1
CRR045516	nap	orf124	1	99.2	100	orf286	1	99.9	100	orf170	1	99.1	100.39	orf261	1	100	100	orf222	1	100	100	orf119	1	100	100	orf125	1	100	100	orf322	1	100	100	1	99.1	99.67	1	84.9	92.62	1	99	99.6	1	100	100	0	0	0	1
CRR045518	nap	orf124	1	99.2	100	orf286	1	99.9	100	orf170	1	99.1	100.39	orf261	1	100	100	orf222	1	100	100	orf119	1	100	100	orf125	1	100	100	orf322	1	100	100	1	99.1	99.67	1	84.9	92.62	1	99	99.6	1	100	100	0	0	0	1
CRR045519	nap	orf124	1	99.2	100	orf286	1	99.9	100	orf170	1	99.1	100.39	orf261	1	100	100	orf222	1	100	100	orf119	1	100	100	orf125	1	100	100	orf322	1	100	100	1	99.1	99.67	1	84.9	92.62	1	99	99.6	1	100	100	0	0	0	1
CRR045522	nap	orf124	1	99.2	100	orf286	1	99.9	100	orf170	1	99.1	100.39	orf261	1	100	100	orf222	1	100	100	orf119	1	100	100	orf125	1	100	100	orf322	1	100	100	1	99.1	99.67	1	85	71.25	1	99	99.6	1	100	100	0	0	0	1
CRR045523	nap	orf124	1	99.2	100	orf286	1	99.9	100	orf113b	1	100	100	orf261	1	100	100	orf222	1	100	100	orf119	1	100	100	orf125	1	100	100	orf322	1	100	100	1	99.7	99.67	1	85	71.25	1	99.8	98.59	1	100	100	0	0	0	1
CRR045525	nap	orf124	1	99.2	100	orf286	1	99.9	100	orf170	1	99.1	100.39	orf261	1	100	100	orf222	1	100	100	orf119	1	100	100	orf125	1	100	100	orf322	1	100	100	1	99.1	99.67	1	85	71.25	1	99	99.6	1	100	100	0	0	0	1
CRR045526	nap	orf124	1	99.2	100	orf286	1	99.9	100	orf170	1	99.1	100.39	orf261	1	100	100	orf222	1	100	100	orf119	1	100	100	orf125	1	100	100	orf322	1	100	100	1	99.1	99.67	1	85	71.25	1	99	99.6	1	100	100	0	0	0	1
CRR045527	nap	orf124	1	99.2	100	orf286	1	99.9	100	orf170	1	99.1	100.39	orf261	1	100	100	orf222	1	100	100	orf119	1	100	100	orf125	1	100	100	orf322	1	100	100	1	99.1	99.67	1	85	71.25	1	99	99.6	1	100	100	0	0	0	1
CRR045529	nap	orf124	1	99.2	100	orf286	1	99.9	100	orf170	1	99.1	100.39	orf261	1	100	100	orf222	1	100	100	orf119	1	100	100	orf125	1	100	100	orf322	1	100	100	1	99.1	99.67	1	85	71.25	1	99	99.6	1	100	100	0	0	0	1
CRR045530	nap	orf124	1	99.2	100	orf286	1	99.9	100	orf170	1	99.1	100.39	orf261	1	100	100	orf222	1	100	100	orf119	1	100	100	orf125	1	100	100	orf322	1	100	100	1	99.1	99.67	1	85	71.25	1	99	99.6	1	100	100	0	0	0	1
CRR045532	nap	orf124	1	99.2	100	orf286	1	99.9	100	orf170	1	99.1	100.39	orf261	1	100	100	orf222	1	100	100	orf119	1	100	100	orf125	1	100	100	orf322	1	100	100	1	99.1	99.67	1	84.9	92.62	1	99	99.6	1	100	100	0	0	0	1
CRR045536	nap	orf124	1	99.2	100	orf286	1	99.9	100	orf170	1	99.1	100.39	orf261	1	100	100	orf222	1	100	100	orf119	1	100	100	orf125	1	100	100	orf322	1	100	100	1	99.1	99.67	1	84.9	92.62	1	99	99.6	1	100	100	0	0	0	1
CRR045537	nap	orf124	1	99.2	100	orf286	1	99.9	100	orf170	1	99.1	100.39	orf261	1	100	100	orf222	1	100	100	orf119	1	100	100	orf125	1	100	100	orf322	1	100	100	1	99.1	99.67	1	85	71.25	1	99	99.6	1	100	100	0	0	0	1
CRR045538	nap	orf124	1	99.2	100	orf286	1	99.9	100	orf170	1	99.1	100.39	orf261	1	100	100	orf222	1	100	100	orf119	1	100	100	orf125	1	100	100	orf322	1	100	100	1	99.1	99.67	1	85	71.25	1	99	99.6	1	100	100	0	0	0	1
CRR045540	nap	orf124	1	99.2	100	orf286	1	99.9	100	orf170	1	99.1	100.39	orf261	1	100	100	orf222	1	100	100	orf119	1	100	100	orf125	1	100	100	orf322	1	100	100	1	99.1	99.67	1	84.9	92.62	1	99	99.6	1	100	100	0	0	0	1
CRR045541	nap	orf124	1	99.2	100	orf286	1	99.9	100	orf170	1	99.1	100.39	orf261	1	100	100	orf222	1	100	100	orf119	1	100	100	orf125	1	100	100	orf322	1	100	100	1	99.1	99.67	1	84.9	92.62	1	99	99.6	1	100	100	0	0	0	1
CRR045543	nap	orf124	1	99.2	100	orf286	1	99.9	100	orf170	1	99.1	100.39	orf261	1	100	100	orf222	1	100	100	orf119	1	100	100	orf125	1	100	100	orf322	1	100	100	1	99.1	99.67	1	85	71.25	1	99	99.6	1	100	100	0	0	0	1
CRR045545	nap	orf124	1	99.2	100	orf286	1	99.9	100	orf170	1	99.1	100.39	orf261	1	100	100	orf222	1	100	100	orf119	1	100	100	orf125	1	100	100	orf322	1	100	100	1	99.1	99.67	1	84.9	92.62	1	99	99.6	1	100	100	0	0	0	1
CRR045547	nap	orf124	1	99.2	100	orf286	1	99.9	100	orf170	1	99.1	100.39	orf261	1	100	100	orf222	1	100	100	orf119	1	100	100	orf125	1	100	100	orf322	1	100	100	1	99.1	99.67	1	84.9	92.62	1	99	99.6	1	100	100	0	0	0	1
CRR045549	nap	orf124	1	99.2	100	orf286	1	99.9	100	orf170	1	99.1	100.39	orf261	1	100	100	orf222	1	100	100	orf119	1	100	100	orf125	1	100	100	orf322	1	100	100	1	99.1	99.67	1	84.9	92.62	1	99	99.6	1	100	100	0	0	0	1
CRR045551	nap	orf124	1	99.2	100	orf286	1	99.9	100	orf170	1	99.1	100.39	orf261	1	100	100	orf222	1	100	100	orf119	1	100	100	orf125	1	100	100	orf322	1	100	100	1	99.1	99.67	1	85	71.25	1	99	99.6	1	100	100	0	0	0	1
CRR045554	nap	orf124	1	99.2	100	orf286	1	99.9	100	orf170	1	99.1	100.39	orf261	1	100	100	orf222	1	100	100	orf119	1	100	100	orf125	1	100	100	orf322	1	100	100	1	99.1	99.67	1	85	71.25	1	99	99.6	1	100	100	0	0	0	1
CRR045560	nap	orf124	1	99.2	100	orf286	1	99.9	100	orf170	1	99.1	100.39	orf261	1	100	100	orf222	1	100	100	orf119	1	100	100	orf125	1	100	100	orf322	1	100	100	1	99.1	99.67	1	84.9	92.62	1	99	99.6	1	100	100	0	0	0	1
CRR045561	nap	orf124	1	99.2	100	orf286	1	99.9	100	orf170	1	99.1	100.39	orf261	1	100	100	orf222	1	100	100	orf119	1	100	100	orf125	1	100	100	orf322	1	100	100	1	99.1	99.67	1	85	71.25	1	99	99.6	1	100	100	0	0	0	1
CRR045562	nap	orf124	1	99.2	100	orf286	1	99.9	100	orf170	1	99.1	100.39	orf261	1	100	100	orf222	1	100	100	orf119	1	100	100	orf125	1	100	100	orf322	1	100	100	1	99.1	99.67	1	85	71.25	1	99	99.6	1	100	100	0	0	0	1
CRR045566	nap	orf124	1	99.2	100	orf286	1	99.9	100	orf170	1	99.1	100.39	orf261	1	100	100	orf222	1	100	100	orf119	1	100	100	orf125	1	100	100	orf322	1	100	100	1	99.1	99.67	1	85	71.25	1	99	99.6	1	100	100	0	0	0	1
CRR045569	nap	orf124	1	99.2	100	orf286	1	99.9	100	orf170	1	99.1	100.39	orf261	1	100	100	orf222	1	100	100	orf119	1	100	100	orf125	1	100	100	orf322	1	100	100	1	99.1	99.67	1	84.9	92.62	1	99	99.6	1	100	100	0	0	0	1
CRR045572	nap	orf124	1	99.2	100	orf286	1	99.9	100	orf170	1	99.1	100.39	orf261	1	100	100	orf222	1	100	100	orf119	1	100	100	orf125	1	100	100	orf322	1	100	100	1	99.1	99.67	1	84.9	92.62	1	99	99.6	1	100	100	0	0	0	1
CRR045578	nap	orf124	1	99.2	100	orf286	1	99.9	100	orf170	1	99.1	100.39	orf261	1	100	100	orf222	1	100	100	orf119	1	100	100	orf125	1	100	100	orf322	1	100	100	1	99.1	99.67	1	84.9	92.62	1	99	99.6	1	100	100	0	0	0	1
CRR045582	nap	orf124	1	99.2	100	orf286	1	99.9	100	orf170	1	99.1	100.39	orf261	1	100	100	orf222	1	100	100	orf119	1	100	100	orf125	1	100	100	orf322	1	100	100	1	99.1	99.67	1	84.9	92.62	1	99	99.6	1	100	100	0	0	0	1
CRR045586	nap	orf124	1	99.2	100	orf286	1	99.9	100	orf170	1	99.1	100.39	orf261	1	100	100	orf222	1	100	100	orf119	1	100	100	orf125	1	100	100	orf322	1	100	100	1	99.7	99.67	1	85	71.25	1	99	99.6	1	100	100	0	0	0	1
CRR045589	nap	orf124	1	99.2	100	orf286	1	99.9	100	orf170	1	99.1	100.39	orf261	1	100	100	orf222	1	100	100	orf119	1	100	100	orf125	1	100	100	orf322	1	100	100	1	99.1	99.67	1	85	71.25	1	99	99.6	1	100	100	0	0	0	1
CRR045590	nap	orf124	1	99.2	100	orf286	1	99.9	100	orf170	1	99.1	100.39	orf261	1	100	100	orf222	1	100	100	orf119	1	100	100	orf125	1	100	100	orf322	1	100	100	1	99.1	99.67	1	84.9	92.62	1	99	99.6	1	100	100	0	0	0	1
CRR045591	nap	orf124	1	99.2	100	orf286	1	99.9	100	orf170	1	99.1	100.39	orf261	1	100	100	orf222	1	100	100	orf119	1	100	100	orf125	1	100	100	orf322	1	100	100	1	99.1	99.67	1	84.9	92.62	1	99	99.6	1	100	100	0	0	0	1
CRR045592	nap	orf124	1	99.2	100	orf286	1	99.9	100	orf170	1	99.1	100.39	orf261	1	100	100	orf222	1	100	100	orf119	1	100	100	orf125	1	100	100	orf322	1	100	100	1	99.1	99.67	1	84.9	92.62	1	99	99.6	1	100	100	0	0	0	1
CRR045593	nap	orf124	1	99.2	100	orf286	1	99.9	100	orf170	1	99.1	100.39	orf261	1	100	100	orf222	1	100	100	orf119	1	100	100	orf125	1	100	100	orf322	1	100	100	1	99.1	99.67	1	85	71.25	1	99	99.6	1	100	100	0	0	0	1
CRR045594	nap	orf124	1	99.2	100	orf286	1	99.9	100	orf170	1	99.1	100.39	orf261	1	100	100	orf222	1	100	100	orf119	1	100	100	orf125	1	100	100	orf322	1	100	100	1	99.1	99.67	1	84.9	92.62	1	99	99.6	1	100	100	0	0	0	1
CRR045596	nap	orf124	1	99.2	100	orf286	1	99.9	100	orf170	1	99.1	100.39	orf261	1	100	100	orf222	1	100	100	orf119	1	100	100	orf125	1	100	100	orf322	1	100	100	1	99.1	99.67	1	85	71.25	1	99	99.6	1	100	100	0	0	0	1
CRR045597	nap	orf124	1	99.2	100	orf286	1	99.9	100	orf170	1	99.1	100.39	orf261	1	100	100	orf222	1	100	100	orf119	1	100	100	orf125	1	100	100	orf322	1	100	100	1	99.1	99.67	1	85	71.25	1	99	99.6	1	100	100	0	0	0	1
CRR045598	nap	orf124	1	99.2	100	orf286	1	99.9	100	orf170	1	99.1	100.39	orf261	1	100	100	orf222	1	100	100	orf119	1	100	100	orf125	1	100	100	orf322	1	100	100	1	99.1	99.67	1	84.9	92.62	1	99	99.6	1	100	100	0	0	0	1
CRR045602	nap	orf124	1	99.2	100	orf286	1	99.9	100	orf170	1	98.7	100.39	orf261	1	100	100	orf222	1	100	100	orf119	1	100	100	orf125	1	100	100	orf322	1	100	100	1	99.1	99.67	1	84.9	92.62	1	99	99.6	1	100	100	0	0	0	1
CRR045606	nap	orf124	1	99.2	100	orf286	1	99.9	100	orf170	1	99.1	100.39	orf261	1	100	100	orf222	1	100	100	orf119	1	100	100	orf125	1	100	100	orf322	1	100	100	1	99.1	99.67	1	85	71.25	1	99	99.6	1	100	100	0	0	0	1
CRR045607	nap	orf124	1	99.2	100	orf286	1	99.9	100	orf170	1	99.1	100.39	orf261	1	100	100	orf222	1	100	100	orf119	1	100	100	orf125	1	100	100	orf322	1	100	100	1	99.1	99.67	1	85	71.25	1	99	99.6	1	100	100	0	0	0	1
CRR045614	nap	orf124	1	99.2	100	orf286	1	99.9	100	orf170	1	98.9	100.19	orf261	1	100	100	orf222	1	100	100	orf119	1	100	100	orf125	1	100	100	orf322	1	100	100	1	99.1	99.67	1	85	71.25	1	99	99.6	1	100	100	0	0	0	1
CRR045615	nap	orf124	1	99.2	100	orf286	1	99.9	100	orf170	1	99.1	100.39	orf261	1	100	100	orf222	1	100	100	orf119	1	100	100	orf125	1	100	100	orf322	1	100	100	1	99.1	99.67	1	85	71.25	1	99	99.6	1	100	100	0	0	0	1
CRR045616	nap	orf124	1	99.2	100	orf286	1	99.9	100	orf170	1	99.1	100.39	orf261	1	100	100	orf222	1	100	100	orf119	1	100	100	orf125	1	100	100	orf322	1	100	100	1	99.1	99.67	1	85	71.25	1	99	99.6	1	100	100	0	0	0	1
CRR045617	nap	orf124	1	99.2	100	orf286	1	99.9	100	orf170	1	99.1	100.39	orf261	1	100	100	orf222	1	100	100	orf119	1	100	100	orf125	1	100	100	orf322	1	100	100	1	99.1	99.67	1	84.9	92.62	1	99	99.6	1	100	100	0	0	0	1
CRR045618	nap	orf124	1	99.2	100	orf286	1	99.9	100	orf170	1	99.1	100.39	orf261	1	100	100	orf222	1	100	100	orf119	1	100	100	orf125	1	100	100	orf322	1	100	100	1	99.1	99.67	1	85	71.25	1	99	99.6	1	100	100	0	0	0	1
CRR045619	nap	orf124	1	99.2	100	orf286	1	99.9	100	orf170	1	99.1	100.39	orf261	1	100	100	orf222	1	100	100	orf119	1	100	100	orf125	1	100	100	orf322	1	100	100	1	99.1	99.67	1	85	71.25	1	99	99.6	1	100	100	0	0	0	1
CRR045620	nap	orf124	1	99.2	100	orf286	1	99.9	100	orf170	1	99.1	100.39	orf261	1	100	100	orf222	1	100	100	orf119	1	100	100	orf125	1	100	100	orf322	1	100	100	1	99.1	99.67	1	84.9	92.62	1	99	99.6	1	100	100	0	0	0	1
CRR045621	nap	orf124	1	99.2	100	orf286	1	99.9	100	orf170	1	99.1	100.39	orf261	1	100	100	orf222	1	100	100	orf119	1	100	100	orf125	1	100	100	orf322	1	100	100	1	99.1	99.67	1	85	71.25	1	99	99.6	1	100	100	0	0	0	1
CRR045622	nap	orf124	1	99.2	100	orf286	1	99.9	100	orf170	1	99.1	100.39	orf261	1	100	100	orf222	1	100	100	orf119	1	100	100	orf125	1	100	100	orf322	1	100	100	1	99.1	99.67	1	85	71.25	1	99	99.6	1	100	100	0	0	0	1
CRR045623	nap	orf124	1	99.2	100	orf286	1	99.9	100	orf170	1	98.9	100.19	orf261	1	100	100	orf222	1	100	100	orf119	1	100	100	orf125	1	100	100	orf322	1	100	100	1	99.1	99.67	1	84.9	92.62	1	99	99.6	1	100	100	0	0	0	1
CRR045624	nap	orf124	1	99.2	100	orf286	1	99.9	100	orf170	1	99.1	100.39	orf261	1	100	100	orf222	1	100	100	orf119	1	100	100	orf125	1	100	100	orf322	1	100	100	1	99.1	99.67	1	85	71.25	1	99	99.6	1	100	100	0	0	0	1
CRR045628	nap	orf124	1	99.2	100	orf286	1	99.9	100	orf170	1	98.9	100.19	orf261	1	100	100	orf222	1	100	100	orf119	1	100	100	orf125	1	100	100	orf322	1	100	100	1	99.1	99.67	1	85	71.25	1	99	99.6	1	100	100	0	0	0	1
CRR045629	nap	orf124	1	99.2	100	orf286	1	99.9	100	orf170	1	99.1	100.39	orf261	1	100	100	orf222	1	100	100	orf119	1	100	100	orf125	1	100	100	orf322	1	100	100	1	99.1	99.67	1	85	71.25	1	99	99.6	1	100	100	0	0	0	1
CRR045630	nap	orf124	1	99.2	100	orf286	1	99.9	100	orf170	1	99.1	100.39	orf261	1	100	100	orf222	1	100	100	orf119	1	100	100	orf125	1	100	100	orf322	1	100	100	1	99.1	99.67	1	85	71.25	1	99	99.6	1	100	100	0	0	0	1
CRR045632	nap	orf124	1	99.2	100	orf286	1	99.9	100	orf170	1	98.5	100.19	orf261	1	100	100	orf222	1	100	100	orf119	1	100	100	orf125	1	100	100	orf322	1	100	100	1	99.1	99.67	1	85	71.25	1	99	99.6	1	100	100	0	0	0	1
CRR045633	nap	orf124	1	99.2	100	orf286	1	99.9	100	orf170	1	98.9	100.19	orf261	1	100	100	orf222	1	100	100	orf119	1	100	100	orf125	1	100	100	orf322	1	100	100	1	99.1	99.67	1	85	71.25	1	99	99.6	1	100	100	0	0	0	1
CRR045635	nap	orf124	1	99.2	100	orf286	1	99.9	100	orf170	1	99.1	100.39	orf261	1	100	100	orf222	1	100	100	orf119	1	100	100	orf125	1	100	100	orf322	1	100	100	1	99.1	99.67	1	85	71.25	1	99	99.6	1	100	100	0	0	0	1
CRR045636	nap	orf124	1	99.2	100	orf286	1	99.9	100	orf170	1	99.1	100.39	orf261	1	100	100	orf222	1	100	100	orf119	1	100	100	orf125	1	100	100	orf322	1	100	100	1	99.1	99.67	1	84.9	92.62	1	99	99.6	1	100	100	0	0	0	1
CRR045638	nap	orf124	1	99.2	100	orf286	1	99.9	100	orf170	1	99.1	100.39	orf261	1	100	100	orf222	1	100	100	orf119	1	100	100	orf125	1	100	100	orf322	1	100	100	1	99.1	99.67	1	84.9	92.62	1	99	99.6	1	100	100	0	0	0	1
CRR045639	nap	orf124	1	99.2	100	orf286	1	99.9	100	orf170	1	99.1	100.39	orf261	1	100	100	orf222	1	100	100	orf119	1	100	100	orf125	1	100	100	orf322	1	100	100	1	99.1	99.67	1	85	71.25	1	99	99.6	1	100	100	0	0	0	1
CRR045640	nap	orf124	1	99.2	100	orf286	1	99.9	100	orf170	1	99.1	100.39	orf261	1	100	100	orf222	1	100	100	orf119	1	100	100	orf125	1	100	100	orf322	1	100	100	1	99.1	99.67	1	85	71.25	1	99	99.6	1	100	100	0	0	0	1
CRR045641	nap	orf124	1	99.2	100	orf286	1	99.9	100	orf170	1	99.1	100.39	orf261	1	100	100	orf222	1	100	100	orf119	1	100	100	orf125	1	100	100	orf322	1	100	100	1	99.1	99.67	1	85	71.25	1	99	99.6	1	100	100	0	0	0	1
CRR045642	nap	orf124	1	99.2	100	orf286	1	99.9	100	orf170	1	98.9	100.19	orf261	1	100	100	orf222	1	100	100	orf119	1	100	100	orf125	1	100	100	orf322	1	100	100	1	99.1	99.67	1	85	71.25	1	99	99.6	1	100	100	0	0	0	1
CRR045643	nap	orf124	1	99.2	100	orf286	1	99.9	100	orf170	1	98.9	100.19	orf261	1	100	100	orf222	1	100	100	orf119	1	100	100	orf125	1	100	100	orf322	1	100	100	1	99.1	99.67	1	85	71.25	1	99	99.6	1	100	100	0	0	0	1
CRR045644	nap	orf124	1	99.2	100	orf286	1	99.9	100	orf170	1	99.1	100.39	orf261	1	100	100	orf222	1	100	100	orf119	1	100	100	orf125	1	100	100	orf322	1	100	100	1	99.1	99.67	1	84.9	92.62	1	99	99.6	1	100	100	0	0	0	1
CRR045646	nap	orf124	1	99.2	100	orf286	1	99.9	100	orf170	1	99.1	100.39	orf261	1	100	100	orf222	1	100	100	orf119	1	100	100	orf125	1	100	100	orf322	1	100	100	1	99.1	99.67	1	85	71.25	1	99	99.6	1	100	100	0	0	0	1
CRR045647	nap	orf124	1	99.2	100	orf286	1	99.9	100	orf170	1	99.1	100.39	orf261	1	100	100	orf222	1	100	100	orf119	1	100	100	orf125	1	100	100	orf322	1	100	100	1	99.1	99.67	1	85	71.25	1	99	99.6	1	100	100	0	0	0	1
CRR045648	nap	orf124	1	99.2	100	orf286	1	99.9	100	orf170	1	98.5	100.19	orf261	1	100	100	orf222	1	100	100	orf119	1	100	100	orf125	1	100	100	orf322	1	100	100	1	99.1	99.67	1	85	71.25	1	99	99.6	1	100	100	0	0	0	1
CRR045649	nap	orf124	1	99.2	100	orf286	1	99.9	100	orf170	1	99.1	100.39	orf261	1	100	100	orf222	1	100	100	orf119	1	100	100	orf125	1	100	100	orf322	1	100	100	1	99.1	99.67	1	84.9	92.62	1	99	99.6	1	100	100	0	0	0	1
CRR045650	nap	orf124	1	99.2	100	orf286	1	99.9	100	orf170	1	99.1	100.39	orf261	1	100	100	orf222	1	100	100	orf119	1	100	100	orf125	1	100	100	orf322	1	100	100	1	99.1	99.67	1	85	71.25	1	99	99.6	1	100	100	0	0	0	1
CRR045651	nap	orf124	1	99.2	100	orf286	1	99.9	100	orf170	1	98.9	100.19	orf261	1	100	100	orf222	1	100	100	orf119	1	100	100	orf125	1	100	100	orf322	1	100	100	1	99.1	99.67	1	84.9	92.62	1	99	99.6	1	100	100	0	0	0	1
CRR045652	nap	orf124	1	99.2	100	orf286	1	99.9	100	orf170	1	98.9	100.19	orf261	1	100	100	orf222	1	100	100	orf119	1	100	100	orf125	1	100	100	orf322	1	100	100	1	99.1	99.67	1	85	71.25	1	99	99.6	1	100	100	0	0	0	1
CRR045653	nap	orf124	1	99.2	100	orf286	1	99.9	100	orf170	1	99.1	100.39	orf261	1	100	100	orf222	1	100	100	orf119	1	100	100	orf125	1	100	100	orf322	1	100	100	1	99.1	99.67	1	85	71.25	1	99	99.6	1	100	100	0	0	0	1
CRR045654	nap	orf124	1	99.2	100	orf286	1	99.9	100	orf170	1	99.1	100.39	orf261	1	100	100	orf222	1	100	100	orf119	1	100	100	orf125	1	100	100	orf322	1	100	100	1	99.1	99.67	1	85	71.25	1	99	99.6	1	100	100	0	0	0	1
CRR045655	nap	orf124	1	99.2	100	orf286	1	99.9	100	orf170	1	98.9	100.19	orf261	1	100	100	orf222	1	100	100	orf119	1	100	100	orf125	1	100	100	orf322	1	100	100	1	99.1	99.67	1	85	71.25	1	99	99.6	1	100	100	0	0	0	1
CRR045656	nap	orf124	1	99.2	100	orf286	1	99.9	100	orf170	1	98.9	100.19	orf261	1	100	100	orf222	1	100	100	orf119	1	100	100	orf125	1	100	100	orf322	1	100	100	1	99.1	99.67	1	84.9	92.62	1	99	99.6	1	100	100	0	0	0	1
CRR045657	nap	orf124	1	99.2	100	orf286	1	99.9	100	orf170	1	99.1	100.39	orf261	1	100	100	orf222	1	100	100	orf119	1	100	100	orf125	1	100	100	orf322	1	100	100	1	99.1	99.67	1	84.9	92.62	1	99	99.6	1	100	100	0	0	0	1
CRR045658	nap	orf124	1	99.2	100	orf286	1	99.9	100	orf170	1	99.1	100.39	orf261	1	100	100	orf222	1	100	100	orf119	1	100	100	orf125	1	100	100	orf322	1	100	100	1	99.1	99.67	1	84.9	92.62	1	99	99.6	1	100	100	0	0	0	1
CRR045660	nap	orf124	1	99.2	100	orf286	1	99.9	100	orf170	1	99.1	100.39	orf261	1	100	100	orf222	1	100	100	orf119	1	100	100	orf125	1	100	100	orf322	1	100	100	1	99.1	99.67	1	85	71.25	1	99	99.6	1	100	100	0	0	0	1
CRR045661	nap	orf124	1	99.2	100	orf286	1	99.9	100	orf170	1	98.7	100.39	orf261	1	100	100	orf222	1	100	100	orf119	1	100	100	orf125	1	100	100	orf322	1	100	100	1	99.1	99.67	1	84.9	92.62	1	99	99.6	1	100	100	0	0	0	1
CRR045662	nap	orf124	1	99.2	100	orf286	1	99.9	100	orf170	1	98.9	100.19	orf261	1	100	100	orf222	1	100	100	orf119	1	100	100	orf125	1	100	100	orf322	1	100	100	1	99.1	99.67	1	85	71.25	1	99	99.6	1	100	100	0	0	0	1
CRR045663	nap	orf124	1	99.2	100	orf286	1	99.9	100	orf170	1	99.1	100.39	orf261	1	100	100	orf222	1	100	100	orf119	1	100	100	orf125	1	100	100	orf322	1	100	100	1	99.1	99.67	1	84.9	92.62	1	99	99.6	1	100	100	0	0	0	1
CRR045664	nap	orf124	1	99.2	100	orf286	1	99.9	100	orf170	1	99.1	100.39	orf261	1	100	100	orf222	1	100	100	orf119	1	100	100	orf125	1	100	100	orf322	1	100	100	1	99.1	99.67	1	84.9	92.62	1	99	99.6	1	100	100	0	0	0	1
CRR045665	nap	orf124	1	99.2	100	orf286	1	99.9	100	orf170	1	98.9	100.19	orf261	1	100	100	orf222	1	100	100	orf119	1	100	100	orf125	1	100	100	orf322	1	100	100	1	99.1	99.67	1	84.9	92.62	1	99	99.6	1	100	100	0	0	0	1
CRR045666	nap	orf124	1	99.2	100	orf286	1	99.9	100	orf170	1	99.1	100.39	orf261	1	100	100	orf222	1	100	100	orf119	1	100	100	orf125	1	100	100	orf322	1	100	100	1	99.1	99.67	1	84.9	92.62	1	99	99.6	1	100	100	0	0	0	1
CRR045667	nap	orf124	1	99.2	100	orf286	1	99.9	100	orf170	1	98.7	100.39	orf261	1	100	100	orf222	1	100	100	orf119	1	100	100	orf125	1	100	100	orf322	1	100	100	1	99.1	99.67	1	84.9	92.62	1	99	99.6	1	100	100	0	0	0	1
CRR045668	nap	orf124	1	99.2	100	orf286	1	99.9	100	orf170	1	99.1	100.39	orf261	1	100	100	orf222	1	100	100	orf119	1	100	100	orf125	1	100	100	orf322	1	100	100	1	99.1	99.67	1	84.9	92.62	1	99	99.6	1	100	100	0	0	0	1
CRR045669	nap	orf124	1	99.2	100	orf286	1	99.9	100	orf170	1	98.7	100.39	orf261	1	100	100	orf222	1	100	100	orf119	1	100	100	orf125	1	100	100	orf322	1	100	100	1	99.1	99.67	1	84.9	92.62	1	99	99.6	1	100	100	0	0	0	1
CRR045670	nap	orf124	1	99.2	100	orf286	1	99.9	100	orf170	1	99.1	100.39	orf261	1	100	100	orf222	1	100	100	orf119	1	100	100	orf125	1	100	100	orf322	1	100	100	1	99.1	99.67	1	84.9	92.62	1	99	99.6	1	100	100	0	0	0	1
CRR045671	nap	orf124	1	99.2	100	orf286	1	99.9	100	orf170	1	99.1	100.39	orf261	1	100	100	orf222	1	100	100	orf119	1	100	100	orf125	1	100	100	orf322	1	100	100	1	99.1	99.67	1	84.9	92.62	1	99	99.6	1	100	100	0	0	0	1
CRR045672	nap	orf124	1	99.2	100	orf286	1	99.9	100	orf170	1	99.1	100.39	orf261	1	100	100	orf222	1	100	100	orf119	1	100	100	orf125	1	100	100	orf322	1	100	100	1	99.1	99.67	1	84.9	92.62	1	99	99.6	1	100	100	0	0	0	1
CRR045673	nap	orf124	1	99.2	100	orf286	1	99.9	100	orf170	1	99.1	100.39	orf261	1	100	100	orf222	1	100	100	orf119	1	100	100	orf125	1	100	100	orf322	1	100	100	1	99.1	99.67	1	85	71.25	1	99	99.6	1	100	100	0	0	0	1
CRR045674	nap	orf124	1	99.2	100	orf286	1	99.9	100	orf170	1	99.1	100.39	orf261	1	100	100	orf222	1	100	100	orf119	1	100	100	orf125	1	100	100	orf322	1	100	100	1	99.1	99.67	1	84.9	92.62	1	99	99.6	1	100	100	0	0	0	1
CRR045675	nap	orf124	1	99.2	100	orf286	1	99.9	100	orf170	1	99.1	100.39	orf261	1	100	100	orf222	1	100	100	orf119	1	100	100	orf125	1	100	100	orf322	1	100	100	1	99.1	99.67	1	85	71.25	1	99	99.6	1	100	100	0	0	0	1
CRR045676	nap	orf124	1	99.2	100	orf286	1	99.9	100	orf170	1	99.1	100.39	orf261	1	100	100	orf222	1	100	100	orf119	1	100	100	orf125	1	100	100	orf322	1	100	100	1	99.1	99.67	1	85	71.25	1	99	99.6	1	100	100	0	0	0	1
CRR045677	nap	orf124	1	99.2	100	orf286	1	99.9	100	orf170	1	98.7	100.39	orf261	1	100	100	orf222	1	100	100	orf119	1	100	100	orf125	1	100	100	orf322	1	100	100	1	99.1	99.67	1	84.9	92.62	1	99	99.6	1	100	100	0	0	0	1
CRR045678	nap	orf124	1	99.2	100	orf286	1	99.9	100	orf170	1	98.7	100.39	orf261	1	100	100	orf222	1	100	100	orf119	1	100	100	orf125	1	100	100	orf322	1	100	100	1	99.1	99.67	1	84.9	92.62	1	99	99.6	1	100	100	0	0	0	1
CRR045679	nap	orf124	1	99.2	100	orf286	1	99.9	100	orf170	1	98.7	100.39	orf261	1	100	100	orf222	1	100	100	orf119	1	100	100	orf125	1	100	100	orf322	1	100	100	1	99.1	99.67	1	84.9	92.62	1	99	99.6	1	100	100	0	0	0	1
CRR045680	nap	orf124	1	99.2	100	orf286	1	99.9	100	orf170	1	99.1	100.39	orf261	1	100	100	orf222	1	100	100	orf119	1	100	100	orf125	1	100	100	orf322	1	100	100	1	99.1	99.67	1	84.9	92.62	1	99	99.6	1	100	100	0	0	0	1
CRR045681	nap	orf124	1	99.2	100	orf286	1	99.9	100	orf170	1	99.1	100.39	orf261	1	100	100	orf222	1	100	100	orf119	1	100	100	orf125	1	100	100	orf322	1	100	100	1	99.1	99.67	1	85	71.25	1	99	99.6	1	100	100	0	0	0	1
CRR045682	nap	orf124	1	99.2	100	orf286	1	99.9	100	orf170	1	99.1	100.39	orf261	1	100	100	orf222	1	100	100	orf119	1	100	100	orf125	1	100	100	orf322	1	100	100	1	99.1	99.67	1	84.9	92.62	1	99	99.6	1	100	100	0	0	0	1
CRR045683	nap	orf124	1	99.2	100	orf286	1	99.9	100	orf170	1	99.1	100.39	orf261	1	100	100	orf222	1	100	100	orf119	1	100	100	orf125	1	100	100	orf322	1	100	100	1	99.1	99.67	1	85	71.25	1	99	99.6	1	100	100	0	0	0	1
CRR045684	nap	orf124	1	99.2	100	orf286	1	99.9	100	orf170	1	98.9	100.19	orf261	1	100	100	orf222	1	100	100	orf119	1	100	100	orf125	1	100	100	orf322	1	100	100	1	99.1	99.67	1	85	71.25	1	99	99.6	1	100	100	0	0	0	1
CRR045685	nap	orf124	1	99.2	100	orf286	1	99.9	100	orf170	1	99.1	100.39	orf261	1	100	100	orf222	1	100	100	orf119	1	100	100	orf125	1	100	100	orf322	1	100	100	1	99.1	99.67	1	85	71.25	1	99	99.6	1	100	100	0	0	0	1
CRR045687	nap	orf124	1	99.2	100	orf286	1	99.9	100	orf170	1	98.9	100.19	orf261	1	100	100	orf222	1	100	100	orf119	1	100	100	orf125	1	100	100	orf322	1	100	100	1	99.1	99.67	1	85	71.25	1	99	99.6	1	100	100	0	0	0	1
CRR045688	nap	orf124	1	99.2	100	orf286	1	99.9	100	orf170	1	99.1	100.39	orf261	1	100	100	orf222	1	100	100	orf119	1	100	100	orf125	1	100	100	orf322	1	100	100	1	99.1	99.67	1	85	71.25	1	99	99.6	1	100	100	0	0	0	1
CRR045689	nap	orf124	1	99.2	100	orf286	1	99.9	100	orf170	1	99.1	100.39	orf261	1	100	100	orf222	1	100	100	orf119	1	100	100	orf125	1	100	100	orf322	1	100	100	1	99.1	99.67	1	84.9	92.62	1	99	99.6	1	100	100	0	0	0	1
CRR045693	nap	orf124	1	99.2	100	orf286	1	99.9	100	orf170	1	99.1	100.39	orf261	1	100	100	orf222	1	100	100	orf119	1	100	100	orf125	1	100	100	orf322	1	100	100	1	99.1	99.67	1	85	71.25	1	99	99.6	1	100	100	0	0	0	1
CRR045694	nap	orf124	1	99.2	100	orf286	1	99.9	100	orf170	1	99.1	100.39	orf261	1	100	100	orf222	1	100	100	orf119	1	100	100	orf125	1	100	100	orf322	1	100	100	1	99.1	99.67	1	84.9	92.62	1	99	99.6	1	100	100	0	0	0	1
CRR045695	nap	orf124	1	99.2	100	orf286	1	99.9	100	orf170	1	99.1	100.39	orf261	1	100	100	orf222	1	100	100	orf119	1	100	100	orf125	1	100	100	orf322	1	100	100	1	99.1	99.67	1	85	71.25	1	99	99.6	1	100	100	0	0	0	1
CRR045696	nap	orf124	1	99.2	100	orf286	1	99.9	100	orf170	1	99.1	100.39	orf261	1	100	100	orf222	1	100	100	orf119	1	100	100	orf125	1	100	100	orf322	1	100	100	1	99.1	99.67	1	84.9	92.62	1	99	99.6	1	100	100	0	0	0	1
CRR045699	nap	orf124	1	99.2	100	orf286	1	99.9	100	orf170	1	99.1	100.39	orf261	1	100	100	orf222	1	100	100	orf119	1	100	100	orf125	1	100	100	orf322	1	100	100	1	99.1	99.67	1	84.9	92.62	1	99	99.6	1	100	100	0	0	0	1
CRR045700	nap	orf124	1	99.2	100	orf286	1	99.9	100	orf170	1	99.1	100.39	orf261	1	100	100	orf222	1	100	100	orf119	1	100	100	orf125	1	100	100	orf322	1	100	100	1	99.1	99.67	1	84.9	92.62	1	99	99.6	1	100	100	0	0	0	1
CRR045701	nap	orf124	1	99.2	100	orf286	1	99.9	100	orf170	1	99.1	100.39	orf261	1	100	100	orf222	1	100	100	orf119	1	100	100	orf125	1	100	100	orf322	1	100	100	1	99.1	99.67	1	85	71.25	1	99	99.6	1	100	100	0	0	0	1
CRR045702	nap	orf124	1	99.2	100	orf286	1	99.9	100	orf170	1	99.1	100.39	orf261	1	100	100	orf222	1	100	100	orf119	1	100	100	orf125	1	100	100	orf322	1	100	100	1	99.1	99.67	1	85	71.25	1	99	99.6	1	100	100	0	0	0	1
CRR045705	nap	orf124	1	99.2	100	orf286	1	99.9	100	orf170	1	99.1	100.39	orf261	1	100	100	orf222	1	100	100	orf119	1	100	100	orf125	1	100	100	orf322	1	100	100	1	99.1	99.67	1	85	71.25	1	99	99.6	1	100	100	0	0	0	1
CRR045706	nap	orf124	1	99.2	100	orf286	1	99.9	100	orf170	1	98.9	100.19	orf261	1	100	100	orf222	1	100	100	orf119	1	100	100	orf125	1	100	100	orf322	1	100	100	1	99.1	99.67	1	85	71.25	1	99	99.6	1	100	100	0	0	0	1
CRR045707	nap	orf124	1	99.2	100	orf286	1	99.9	100	orf170	1	98.5	100.19	orf261	1	100	100	orf222	1	100	100	orf119	1	100	100	orf125	1	100	100	orf322	1	100	100	1	99.1	99.67	1	84.9	92.62	1	99	99.6	1	100	100	0	0	0	1
CRR045710	nap	orf124	1	99.2	100	orf286	1	99.9	100	orf170	1	99.1	100.39	orf261	1	100	100	orf222	1	100	100	orf119	1	100	100	orf125	1	100	100	orf322	1	100	100	1	99.1	99.67	1	85	71.25	1	99	99.6	1	100	100	0	0	0	1
CRR045711	nap	orf124	1	99.2	100	orf286	1	99.9	100	orf170	1	99.1	100.39	orf261	1	100	100	orf222	1	100	100	orf119	1	100	100	orf125	1	100	100	orf322	1	100	100	1	99.1	99.67	1	85	71.25	1	99	99.6	1	100	100	0	0	0	1
CRR045713	nap	orf124	1	99.2	100	orf286	1	99.9	100	orf170	1	99.1	100.39	orf261	1	100	100	orf222	1	100	100	orf119	1	100	100	orf125	1	100	100	orf322	1	100	100	1	99.1	99.67	1	85	71.25	1	99	99.6	1	100	100	0	0	0	1
CRR045714	nap	orf124	1	99.2	100	orf286	1	99.9	100	orf170	1	99.1	100.39	orf261	1	100	100	orf222	1	100	100	orf119	1	100	100	orf125	1	100	100	orf322	1	100	100	1	99.1	99.67	1	85	71.25	1	99	99.6	1	100	100	0	0	0	1
CRR045715	nap	orf124	1	99.2	100	orf286	1	99.9	100	orf170	1	99.1	100.39	orf261	1	100	100	orf222	1	100	100	orf119	1	100	100	orf125	1	100	100	orf322	1	100	100	1	99.1	99.67	1	84.9	92.62	1	99	99.6	1	100	100	0	0	0	1
CRR045717	nap	orf124	1	99.2	100	orf286	1	99.9	100	orf170	1	99.1	100.39	orf261	1	100	100	orf222	1	100	100	orf119	1	100	100	orf125	1	100	100	orf322	1	100	100	1	99.1	99.67	1	85	71.25	1	99	99.6	1	100	100	0	0	0	1
CRR045718	nap	orf124	1	99.2	100	orf286	1	99.9	100	orf170	1	99.1	100.39	orf261	1	100	100	orf222	1	100	100	orf119	1	100	100	orf125	1	100	100	orf322	1	100	100	1	99.1	99.67	1	85	71.25	1	99	99.6	1	100	100	0	0	0	1
CRR045720	nap	orf124	1	99.2	100	orf286	1	99.9	100	orf170	1	99.1	100.39	orf261	1	100	100	orf222	1	100	100	orf119	1	100	100	orf125	1	100	100	orf322	1	100	100	1	99.1	99.67	1	84.9	92.62	1	99	99.6	1	100	100	0	0	0	1
CRR045725	nap	orf124	1	99.2	100	orf286	1	99.9	100	orf170	1	98.9	100.19	orf261	1	100	100	orf222	1	100	100	orf119	1	100	100	orf125	1	100	100	orf322	1	100	100	1	99.1	99.67	1	85	71.25	1	99	99.6	1	100	100	0	0	0	1
CRR045726	nap	orf124	1	99.2	100	orf286	1	99.9	100	orf170	1	98.9	100.19	orf261	1	100	100	orf222	1	100	100	orf119	1	100	100	orf125	1	100	100	orf322	1	100	100	1	99.1	99.67	1	85	71.25	1	99	99.6	1	100	100	0	0	0	1
CRR045728	nap	orf124	1	99.2	100	orf286	1	99.9	100	orf170	1	99.1	100.39	orf261	1	100	100	orf222	1	100	100	orf119	1	100	100	orf125	1	100	100	orf322	1	100	100	1	99.1	99.67	1	85	71.25	1	99	99.6	1	100	100	0	0	0	1
CRR045729	nap	orf124	1	99.2	100	orf286	1	99.9	100	orf170	1	99.1	100.39	orf261	1	100	100	orf222	1	100	100	orf119	1	100	100	orf125	1	100	100	orf322	1	100	100	1	99.1	99.67	1	84.9	92.62	1	99	99.6	1	100	100	0	0	0	1
CRR045730	nap	orf124	1	99.2	100	orf286	1	99.9	100	orf170	1	99.1	100.39	orf261	1	100	100	orf222	1	100	100	orf119	1	100	100	orf125	1	100	100	orf322	1	100	100	1	99.1	99.67	1	85	71.25	1	99	99.6	1	100	100	0	0	0	1
CRR045731	nap	orf124	1	99.2	100	orf286	1	99.9	100	orf170	1	99.1	100.39	orf261	1	100	100	orf222	1	100	100	orf119	1	100	100	orf125	1	100	100	orf322	1	100	100	1	99.1	99.67	1	84.9	92.62	1	99	99.6	1	100	100	0	0	0	1
CRR045732	nap	orf124	1	99.2	100	orf286	1	99.9	100	orf170	1	99.1	100.39	orf261	1	100	100	orf222	1	100	100	orf119	1	100	100	orf125	1	100	100	orf322	1	100	100	1	99.1	99.67	1	85	71.25	1	99	99.6	1	100	100	0	0	0	1
CRR045733	nap	orf124	1	99.2	100	orf286	1	99.9	100	orf170	1	99.1	100.39	orf261	1	100	100	orf222	1	100	100	orf119	1	100	100	orf125	1	100	100	orf322	1	100	100	1	99.1	99.67	1	85	71.25	1	99	99.6	1	100	100	0	0	0	1
CRR045734	nap	orf124	1	99.2	100	orf286	1	99.9	100	orf170	1	99.1	100.39	orf261	1	100	100	orf222	1	100	100	orf119	1	100	100	orf125	1	100	100	orf322	1	100	100	1	99.1	99.67	1	85	71.25	1	99	99.6	1	100	100	0	0	0	1
CRR045735	nap	orf124	1	99.2	100	orf286	1	99.9	100	orf170	1	99.1	100.39	orf261	1	100	100	orf222	1	100	100	orf119	1	100	100	orf125	1	100	100	orf322	1	100	100	1	99.1	99.67	1	85	71.25	1	99	99.6	1	100	100	0	0	0	1
CRR045737	nap	orf124	1	99.2	100	orf286	1	99.9	100	orf170	1	99.1	100.39	orf261	1	100	100	orf222	1	100	100	orf119	1	100	100	orf125	1	100	100	orf322	1	100	100	1	99.1	99.67	1	85	71.25	1	99	99.6	1	100	100	0	0	0	1
CRR045738	nap	orf124	1	99.2	100	orf286	1	99.9	100	orf170	1	99.1	100.39	orf261	1	100	100	orf222	1	100	100	orf119	1	100	100	orf125	1	100	100	orf322	1	100	100	1	99.1	99.67	1	84.9	92.62	1	99	99.6	1	100	100	0	0	0	1
CRR045740	nap	orf124	1	99.2	100	orf286	1	99.9	100	orf170	1	99.1	100.39	orf261	1	100	100	orf222	1	100	100	orf119	1	100	100	orf125	1	100	100	orf322	1	100	100	1	99.1	99.67	1	84.9	92.62	1	99	99.6	1	100	100	0	0	0	1
CRR045741	nap	orf124	1	99.2	100	orf286	1	99.9	100	orf170	1	98.7	100.39	orf261	1	100	100	orf222	1	100	100	orf119	1	100	100	orf125	1	100	100	orf322	1	100	100	1	99.1	99.67	1	85	71.25	1	99	99.6	1	100	100	0	0	0	1
CRR045742	nap	orf124	1	99.2	100	orf286	1	99.9	100	orf170	1	98.7	100.39	orf261	1	100	100	orf222	1	100	100	orf119	1	100	100	orf125	1	100	100	orf322	1	100	100	1	99.1	99.67	1	84.9	92.62	1	99	99.6	1	100	100	0	0	0	1
CRR045743	nap	orf124	1	99.2	100	orf286	1	99.9	100	orf170	1	99.1	100.39	orf261	1	100	100	orf222	1	100	100	orf119	1	100	100	orf125	1	100	100	orf322	1	99.9	100	1	99.1	99.67	1	85.4	71.25	1	99	99.6	1	100	100	0	0	0	1
CRR045748	nap	orf124	1	99.2	100	orf286	1	99.9	100	orf170	1	99.1	100.39	orf261	1	100	100	orf222	1	100	100	orf119	1	100	100	orf125	1	100	100	orf322	1	100	100	1	99.1	99.67	1	85	71.25	1	99	99.6	1	100	100	0	0	0	1
CRR045749	nap	orf124	1	99.2	100	orf286	1	99.9	100	orf170	1	98.7	100.39	orf261	1	100	100	orf222	1	100	100	orf119	1	100	100	orf125	1	100	100	orf322	1	100	100	1	99.1	99.67	1	85	71.25	1	99	99.6	1	100	100	0	0	0	1
CRR045750	nap	orf124	1	99.2	100	orf286	1	99.9	100	orf170	1	99.1	100.39	orf261	1	100	100	orf222	1	100	100	orf119	1	100	100	orf125	1	100	100	orf322	1	100	100	1	99.1	99.67	1	84.9	92.62	1	99	99.6	1	100	100	0	0	0	1
CRR045751	nap	orf124	1	99.2	100	orf286	1	99.9	100	orf170	1	99.1	100.39	orf261	1	100	100	orf222	1	100	100	orf119	1	100	100	orf125	1	100	100	orf322	1	100	100	1	99.1	99.67	1	84.9	92.62	1	99	99.6	1	100	100	0	0	0	1
CRR045752	nap	orf124	1	99.2	100	orf286	1	99.9	100	orf170	1	98.9	100.19	orf261	1	100	100	orf222	1	100	100	orf119	1	100	100	orf125	1	100	100	orf322	1	100	100	1	99.1	99.67	1	85	71.25	1	99	99.6	1	100	100	0	0	0	1
CRR045755	nap	orf124	1	99.2	100	orf286	1	99.9	100	orf170	1	99.1	100.39	orf261	1	100	100	orf222	1	100	100	orf119	1	100	100	orf125	1	100	100	orf322	1	100	100	1	99.1	99.67	1	85	71.25	1	99	99.6	1	100	100	0	0	0	1
CRR045756	nap	orf124	1	99.2	100	orf286	1	99.9	100	orf170	1	99.1	100.39	orf261	1	100	100	orf222	1	100	100	orf119	1	100	100	orf125	1	100	100	orf322	1	100	100	1	99.1	99.67	1	84.9	92.62	1	99	99.6	1	100	100	0	0	0	1
CRR045757	nap	orf124	1	99.2	100	orf286	1	99.9	100	orf170	1	99.1	100.39	orf261	1	100	100	orf222	1	100	100	orf119	1	100	100	orf125	1	100	100	orf322	1	100	100	1	99.1	99.67	1	85	71.25	1	99	99.6	1	100	100	0	0	0	1
CRR045758	nap	orf124	1	99.2	100	orf286	1	99.9	100	orf170	1	99.1	100.39	orf261	1	100	100	orf222	1	100	100	orf119	1	100	100	orf125	1	100	100	orf322	1	100	100	1	99.1	99.67	1	84.9	92.62	1	99	99.6	1	100	100	0	0	0	1
CRR045760	nap	orf124	1	99.2	100	orf286	1	99.9	100	orf170	1	99.1	100.39	orf261	1	100	100	orf222	1	100	100	orf119	1	100	100	orf125	1	100	100	orf322	1	100	100	1	99.1	99.67	1	84.9	92.62	1	99	99.6	1	100	100	0	0	0	1
CRR045761	nap	orf124	1	99.2	100	orf286	1	99.9	100	orf170	1	99.1	100.39	orf261	1	100	100	orf222	1	100	100	orf119	1	100	100	orf125	1	100	100	orf322	1	100	100	1	99.1	99.67	1	84.9	92.62	1	99	99.6	1	100	100	0	0	0	1
CRR045762	nap	orf124	1	99.2	100	orf286	1	99.9	100	orf170	1	99.1	100.39	orf261	1	100	100	orf222	1	100	100	orf119	1	100	100	orf125	1	100	100	orf322	1	100	100	1	99.1	99.67	1	85	71.25	1	99	99.6	1	100	100	0	0	0	1
CRR045763	nap	orf124	1	99.2	100	orf286	1	99.9	100	orf170	1	98.9	100.19	orf261	1	100	100	orf222	1	100	100	orf119	1	100	100	orf125	1	100	100	orf322	1	100	100	1	99.1	99.67	1	85	71.25	1	99	99.6	1	100	100	0	0	0	1
CRR045765	nap	orf124	1	99.2	100	orf286	1	99.9	100	orf170	1	98.9	100.19	orf261	1	100	100	orf222	1	100	100	orf119	1	100	100	orf125	1	100	100	orf322	1	100	100	1	99.1	99.67	1	84.9	92.62	1	99	99.6	1	100	100	0	0	0	1
CRR045766	nap	orf124	1	99.2	100	orf286	1	99.9	100	orf170	1	98.9	100.19	orf261	1	100	100	orf222	1	100	100	orf119	1	100	100	orf125	1	100	100	orf322	1	100	100	1	99.1	99.67	1	84.9	92.62	1	99	99.6	1	100	100	0	0	0	1
CRR045767	nap	orf124	1	99.2	100	orf286	1	99.9	100	orf170	1	99.1	100.39	orf261	1	100	100	orf222	1	100	100	orf119	1	100	100	orf125	1	100	100	orf322	1	100	100	1	99.1	99.67	1	84.9	92.62	1	99	99.6	1	100	100	0	0	0	1
CRR045768	nap	orf124	1	99.2	100	orf286	1	99.9	100	orf170	1	98.7	100.39	orf261	1	100	100	orf222	1	100	100	orf119	1	100	100	orf125	1	100	100	orf322	1	100	100	1	99.1	99.67	1	84.9	92.62	1	99	99.6	1	100	100	0	0	0	1
CRR045772	nap	orf124	1	99.2	100	orf286	1	99.9	100	orf170	1	99.1	100.39	orf261	1	100	100	orf222	1	100	100	orf119	1	100	100	orf125	1	100	100	orf322	1	100	100	1	99.1	99.67	1	85	71.25	1	99	99.6	1	100	100	0	0	0	1
CRR045774	nap	orf124	1	99.2	100	orf286	1	99.9	100	orf170	1	99.1	100.39	orf261	1	100	100	orf222	1	100	100	orf119	1	100	100	orf125	1	100	100	orf322	1	100	100	1	99.1	99.67	1	84.9	92.62	1	99	99.6	1	100	100	0	0	0	1
CRR045775	nap	orf124	1	99.2	100	orf286	1	99.9	100	orf170	1	99.1	100.39	orf261	1	100	100	orf222	1	100	100	orf119	1	100	100	orf125	1	100	100	orf322	1	100	100	1	99.1	99.67	1	85	71.25	1	99	99.6	1	100	100	0	0	0	1
CRR045776	nap	orf124	1	99.2	100	orf286	1	99.9	100	orf170	1	98.9	100.19	orf261	1	100	100	orf222	1	100	100	orf119	1	100	100	orf125	1	100	100	orf322	1	100	100	1	99.1	99.67	1	85	71.25	1	99	99.6	1	100	100	0	0	0	1
CRR045777	nap	orf124	1	99.2	100	orf286	1	99.9	100	orf170	1	99.1	100.39	orf261	1	100	100	orf222	1	100	100	orf119	1	100	100	orf125	1	100	100	orf322	1	100	100	1	99.1	99.67	1	85	71.25	1	99	99.6	1	100	100	0	0	0	1
CRR045778	nap	orf124	1	99.2	100	orf286	1	99.9	100	orf170	1	98.9	100.19	orf261	1	100	100	orf222	1	100	100	orf119	1	100	100	orf125	1	100	100	orf322	1	100	100	1	99.1	99.67	1	85	71.25	1	99	99.6	1	100	100	0	0	0	1
CRR045779	nap	orf124	1	99.2	100	orf286	1	99.9	100	orf170	1	99.1	100.39	orf261	1	100	100	orf222	1	100	100	orf119	1	100	100	orf125	1	100	100	orf322	1	100	100	1	99.1	99.67	1	85	71.25	1	99	99.6	1	100	100	0	0	0	1
CRR045780	nap	orf124	1	99.2	100	orf286	1	99.9	100	orf170	1	98.7	100.39	orf261	1	100	100	orf222	1	100	100	orf119	1	100	100	orf125	1	100	100	orf322	1	100	100	1	99.1	99.67	1	84.9	92.62	1	99	99.6	1	100	100	0	0	0	1
CRR045781	nap	orf124	1	99.2	100	orf286	1	99.9	100	orf170	1	98.5	100.19	orf261	1	100	100	orf222	1	91.9	29.3	orf119	1	100	100	orf125	1	100	100	orf322	1	100	100	1	99.1	99.67	1	85	71.25	1	99	99.6	1	100	100	0	0	0	1
CRR045782	nap	orf124	1	99.2	100	orf286	1	99.9	100	orf170	1	99.1	100.39	orf261	1	100	100	orf222	1	100	100	orf119	1	100	100	orf125	1	100	100	orf322	1	100	100	1	99.1	99.67	1	85	71.25	1	99	99.6	1	100	100	0	0	0	1
CRR045783	nap	orf124	1	99.2	100	orf286	1	99.9	100	orf170	1	99.1	100.39	orf261	1	100	100	orf222	1	100	100	orf119	1	100	100	orf125	1	100	100	orf322	1	100	100	1	99.1	99.67	1	84.9	92.62	1	99	99.6	1	100	100	0	0	0	1
CRR045786	nap	orf124	1	99.2	100	orf286	1	99.9	100	orf170	1	99.1	100.39	orf261	1	100	100	orf222	1	100	100	orf119	1	100	100	orf125	1	100	100	orf322	1	100	100	1	99.1	99.67	1	85	71.25	1	99	99.6	1	100	100	0	0	0	1
CRR045787	nap	orf124	1	99.2	100	orf286	1	99.9	100	orf170	1	98.7	100.39	orf261	1	100	100	orf222	1	100	100	orf119	1	100	100	orf125	1	100	100	orf322	1	100	100	1	99.1	99.67	1	85	71.25	1	99	99.6	1	100	100	0	0	0	1
CRR045788	nap	orf124	1	99.2	100	orf286	1	99.9	100	orf170	1	98.7	100.39	orf261	1	100	100	orf222	1	100	100	orf119	1	100	100	orf125	1	100	100	orf322	1	100	100	1	99.1	99.67	1	85	71.25	1	99	99.6	1	100	100	0	0	0	1
CRR045789	nap	orf124	1	99.2	100	orf286	1	99.9	100	orf170	1	99.1	100.39	orf261	1	100	100	orf222	1	100	100	orf119	1	100	100	orf125	1	100	100	orf322	1	100	100	1	99.1	99.67	1	84.9	92.62	1	99	99.6	1	100	100	0	0	0	1
CRR045790	nap	orf124	1	99.2	100	orf286	1	99.9	100	orf170	1	99.1	100.39	orf261	1	100	100	orf222	1	100	100	orf119	1	100	100	orf125	1	100	100	orf322	1	100	100	1	99.1	99.67	1	84.9	92.62	1	99	99.6	1	100	100	0	0	0	1
CRR045791	nap	orf124	1	99.2	100	orf286	1	99.9	100	orf170	1	99.1	100.39	orf261	1	100	100	orf222	1	100	100	orf119	1	100	100	orf125	1	100	100	orf322	1	100	100	1	99.1	99.67	1	85	71.25	1	99	99.6	1	100	100	0	0	0	1
CRR045792	nap	orf124	1	99.2	100	orf286	1	99.9	100	orf170	1	99.1	100.39	orf261	1	100	100	orf222	1	100	100	orf119	1	100	100	orf125	1	100	100	orf322	1	100	100	1	99.1	99.67	1	85	71.25	1	99	99.6	1	100	100	0	0	0	1
CRR045793	nap	orf124	1	99.2	100	orf286	1	99.9	100	orf170	1	99.1	100.39	orf261	1	100	100	orf222	1	100	100	orf119	1	100	100	orf125	1	100	100	orf322	1	100	100	1	99.1	99.67	1	84.9	92.62	1	99	99.6	1	100	100	0	0	0	1
CRR045794	nap	orf124	1	99.2	100	orf286	1	99.9	100	orf170	1	99.1	100.39	orf261	1	100	100	orf222	1	100	100	orf119	1	100	100	orf125	1	100	100	orf322	1	100	100	1	99.1	99.67	1	85	71.25	1	99	99.6	1	100	100	0	0	0	1
CRR045795	nap	orf124	1	99.2	100	orf286	1	99.9	100	orf170	1	98.7	100.39	orf261	1	100	100	orf222	1	100	100	orf119	1	100	100	orf125	1	100	100	orf322	1	100	100	1	99.1	99.67	1	84.9	92.62	1	99	99.6	1	100	100	0	0	0	1
CRR045796	nap	orf124	1	99.2	100	orf286	1	99.9	100	orf170	1	98.7	100.39	orf261	1	100	100	orf222	1	100	100	orf119	1	100	100	orf125	1	100	100	orf322	1	100	100	1	99.1	99.67	1	85	71.25	1	99	99.6	1	100	100	0	0	0	1
CRR045797	nap	orf124	1	99.2	100	orf286	1	99.9	100	orf170	1	98.9	100.19	orf261	1	100	100	orf222	1	100	100	orf119	1	100	100	orf125	1	100	100	orf322	1	100	100	1	99.1	99.67	1	84.9	92.62	1	99	99.6	1	100	100	0	0	0	1
CRR045798	nap	orf124	1	99.2	100	orf286	1	99.9	100	orf170	1	99.1	100.39	orf261	1	100	100	orf222	1	100	100	orf119	1	100	100	orf125	1	100	100	orf322	1	100	100	1	99.1	99.67	1	85	71.25	1	99	99.6	1	100	100	0	0	0	1
CRR045799	nap	orf124	1	99.2	100	orf286	1	99.9	100	orf170	1	99.1	100.39	orf261	1	100	100	orf222	1	100	100	orf119	1	100	100	orf125	1	100	100	orf322	1	100	100	1	99.1	99.67	1	84.9	92.62	1	99	99.6	1	100	100	0	0	0	1
CRR045801	nap	orf124	1	99.2	100	orf286	1	99.9	100	orf170	1	99.1	100.39	orf261	1	100	100	orf222	1	100	100	orf119	1	100	100	orf125	1	100	100	orf322	1	100	100	1	99.1	99.67	1	84.9	92.62	1	99	99.6	1	100	100	0	0	0	1
CRR045804	nap	orf124	1	99.2	100	orf286	1	99.9	100	orf170	1	99.1	100.39	orf261	1	100	100	orf222	1	100	100	orf119	1	100	100	orf125	1	100	100	orf322	1	100	100	1	99.1	99.67	1	85	71.25	1	99	99.6	1	100	100	0	0	0	1
CRR045805	nap	orf124	1	99.2	100	orf286	1	99.9	100	orf170	1	99.1	100.39	orf261	1	100	100	orf222	1	100	100	orf119	1	100	100	orf125	1	100	100	orf322	1	100	100	1	99.1	99.67	1	84.9	92.62	1	99	99.6	1	100	100	0	0	0	1
CRR045806	nap	orf124	1	99.2	100	orf286	1	99.9	100	orf170	1	99.1	100.39	orf261	1	100	100	orf222	1	100	100	orf119	1	100	100	orf125	1	100	100	orf322	1	100	100	1	99.1	99.67	1	84.9	92.62	1	99	99.6	1	100	100	0	0	0	1
CRR045807	nap	orf124	1	99.2	100	orf286	1	99.9	100	orf170	1	99.1	100.39	orf261	1	100	100	orf222	1	100	100	orf119	1	100	100	orf125	1	100	100	orf322	1	100	100	1	99.1	99.67	1	85	71.25	1	99	99.6	1	100	100	0	0	0	1
CRR045809	nap	orf124	1	99.2	100	orf286	1	99.9	100	orf170	1	98.9	100.19	orf261	1	100	100	orf222	1	100	100	orf119	1	100	100	orf125	1	100	100	orf322	1	100	100	1	99.1	99.67	1	85	71.25	1	99	99.6	1	100	100	0	0	0	1
CRR045810	nap	orf124	1	99.2	100	orf286	1	99.9	100	orf170	1	99.1	100.39	orf261	1	100	100	orf222	1	100	100	orf119	1	100	100	orf125	1	100	100	orf322	1	100	100	1	99.1	99.67	1	85	71.25	1	99	99.6	1	100	100	0	0	0	1
CRR045811	nap	orf124	1	99.2	100	orf286	1	99.9	100	orf170	1	98.7	99.81	orf261	1	100	100	orf222	1	100	100	orf119	1	100	100	orf125	1	100	100	orf322	1	100	100	1	99.1	99.67	1	85	71.25	1	99	99.6	1	100	100	0	0	0	1
CRR045812	nap	orf124	1	99.2	100	orf286	1	99.9	100	orf170	1	98.7	100.39	orf261	1	100	100	orf222	1	100	100	orf119	1	100	100	orf125	1	100	100	orf322	1	100	100	1	99.1	99.67	1	84.9	92.62	1	99	99.6	1	100	100	0	0	0	1
CRR045813	nap	orf124	1	99.2	100	orf286	1	99.9	100	orf170	1	99.1	100.39	orf261	1	100	100	orf222	1	100	100	orf119	1	100	100	orf125	1	100	100	orf322	1	100	100	1	99.1	99.67	1	85	71.25	1	99	99.6	1	100	100	0	0	0	1
CRR045815	nap	orf124	1	99.2	100	orf286	1	99.9	100	orf170	1	99.1	100.39	orf261	1	100	100	orf222	1	100	100	orf119	1	100	100	orf125	1	100	100	orf322	1	100	100	1	99.1	99.67	1	84.9	92.62	1	99	99.6	1	100	100	0	0	0	1
CRR045816	nap	orf124	1	99.2	100	orf286	1	99.9	100	orf170	1	99.1	100.39	orf261	1	100	100	orf222	1	100	100	orf119	1	100	100	orf125	1	100	100	orf322	1	100	100	1	99.1	99.67	1	85	71.25	1	99	99.6	1	100	100	0	0	0	1
CRR045817	nap	orf124	1	99.2	100	orf286	1	99.9	100	orf170	1	99.1	100.39	orf261	1	100	100	orf222	1	100	100	orf119	1	100	100	orf125	1	100	100	orf322	1	100	100	1	99.1	99.67	1	84.9	92.62	1	99	99.6	1	100	100	0	0	0	1
CRR045818	nap	orf124	1	99.2	100	orf286	1	99.9	100	orf170	1	99.1	100.39	orf261	1	100	100	orf222	1	100	100	orf119	1	100	100	orf125	1	100	100	orf322	1	100	100	1	99.1	99.67	1	85	71.25	1	99	99.6	1	100	100	0	0	0	1
CRR045820	nap	orf124	1	99.2	100	orf286	1	99.9	100	orf170	1	99.1	100.39	orf261	1	100	100	orf222	1	100	100	orf119	1	100	100	orf125	1	100	100	orf322	1	100	100	1	99.1	99.67	1	85	71.25	1	99	99.6	1	100	100	0	0	0	1
CRR045821	nap	orf124	1	99.2	100	orf286	1	99.9	100	orf170	1	99.1	100.39	orf261	1	100	100	orf222	1	100	100	orf119	1	100	100	orf125	1	100	100	orf322	1	100	100	1	99.1	99.67	1	84.9	92.62	1	99	99.6	1	100	100	0	0	0	1
CRR045822	nap	orf124	1	99.2	100	orf286	1	99.9	100	orf170	1	99.1	100.39	orf261	1	100	100	orf222	1	100	100	orf119	1	100	100	orf125	1	100	100	orf322	1	100	100	1	99.1	99.67	1	84.9	92.62	1	99	99.6	1	100	100	0	0	0	1
CRR045823	nap	orf124	1	99.2	100	orf286	1	99.9	100	orf170	1	99.1	100.39	orf261	1	100	100	orf222	1	100	100	orf119	1	100	100	orf125	1	100	100	orf322	1	100	100	1	99.1	99.67	1	85	71.25	1	99	99.6	1	100	100	0	0	0	1
CRR045824	nap	orf124	1	99.2	100	orf286	1	99.9	100	orf170	1	99.1	100.39	orf261	1	100	100	orf222	1	100	100	orf119	1	100	100	orf125	1	100	100	orf322	1	100	100	1	99.1	99.67	1	84.9	92.62	1	99	99.6	1	100	100	0	0	0	1
CRR045825	nap	orf124	1	99.2	100	orf286	1	99.9	100	orf170	1	99.1	100.39	orf261	1	100	100	orf222	1	100	100	orf119	1	100	100	orf125	1	100	100	orf322	1	100	100	1	99.1	99.67	1	84.9	92.62	1	99	99.6	1	100	100	0	0	0	1
CRR045827	nap	orf124	1	99.2	100	orf286	1	99.9	100	orf170	1	99.1	100.39	orf261	1	100	100	orf222	1	100	100	orf119	1	100	100	orf125	1	100	100	orf322	1	100	100	1	99.1	99.67	1	85	71.25	1	99	99.6	1	100	100	0	0	0	1
CRR045828	nap	orf124	1	99.2	100	orf286	1	99.9	100	orf170	1	98.9	100.19	orf261	1	100	100	orf222	1	100	100	orf119	1	100	100	orf125	1	100	100	orf322	1	100	100	1	99.1	99.67	1	85	71.25	1	99	99.6	1	100	100	0	0	0	1
CRR045829	nap	orf124	1	99.2	100	orf286	1	99.9	100	orf170	1	99.1	100.39	orf261	1	100	100	orf222	1	100	100	orf119	1	100	100	orf125	1	100	100	orf322	1	100	100	1	99.1	99.67	1	84.9	92.62	1	99	99.6	1	100	100	0	0	0	1
CRR045830	nap	orf124	1	99.2	100	orf286	1	99.9	100	orf170	1	99.1	100.39	orf261	1	100	100	orf222	1	100	100	orf119	1	100	100	orf125	1	100	100	orf322	1	100	100	1	99.1	99.67	1	85	71.25	1	99	99.6	1	100	100	0	0	0	1
CRR045831	nap	orf124	1	99.2	100	orf286	1	99.9	100	orf170	1	98.5	100.39	orf261	1	100	100	orf222	1	100	100	orf119	1	100	100	orf125	1	100	100	orf322	1	100	100	1	99.1	99.67	1	84.9	92.62	1	99	99.6	1	100	100	0	0	0	1
CRR045832	nap	orf124	1	99.2	100	orf286	1	99.9	100	orf170	1	99.1	100.39	orf261	1	100	100	orf222	1	100	100	orf119	1	100	100	orf125	1	100	100	orf322	1	100	100	1	99.1	99.67	1	84.9	92.62	1	99	99.6	1	100	100	0	0	0	1
CRR045833	nap	orf124	1	99.2	100	orf286	1	99.9	100	orf170	1	98.9	100.19	orf261	1	100	100	orf222	1	100	100	orf119	1	100	100	orf125	1	100	100	orf322	1	100	100	1	99.1	99.67	1	84.9	92.62	1	99	99.6	1	100	100	0	0	0	1
CRR045834	nap	orf124	1	99.2	100	orf286	1	99.9	100	orf170	1	98.9	100.19	orf261	1	100	100	orf222	1	100	100	orf119	1	100	100	orf125	1	100	100	orf322	1	100	100	1	96.4	101.32	1	84.9	92.62	1	99	99.6	1	100	100	0	0	0	1
CRR045836	nap	orf124	1	99.2	100	orf286	1	99.9	100	orf170	1	99.1	100.39	orf261	1	100	100	orf222	1	100	100	orf119	1	100	100	orf125	1	100	100	orf322	1	100	100	1	99.1	99.67	1	84.9	92.62	1	99	99.6	1	100	100	0	0	0	1
CRR045837	nap	orf124	1	99.2	100	orf286	1	99.9	100	orf170	1	99.1	100.39	orf261	1	100	100	orf222	1	100	100	orf119	1	100	100	orf125	1	100	100	orf322	1	100	100	1	99.1	99.67	1	85	71.25	1	99	99.6	1	100	100	0	0	0	1
CRR045838	nap	orf124	1	99.2	100	orf286	1	99.9	100	orf170	1	99.1	100.39	orf261	1	100	100	orf222	1	100	100	orf119	1	100	100	orf125	1	100	100	orf322	1	100	100	1	99.1	99.67	1	85	71.25	1	99	99.6	1	100	100	0	0	0	1
CRR045839	nap	orf124	1	99.2	100	orf286	1	99.9	100	orf170	1	98.9	100.19	orf261	1	100	100	orf222	1	100	100	orf119	1	100	100	orf125	1	100	100	orf322	1	100	100	1	99.1	99.67	1	85	71.25	1	99	99.6	1	100	100	0	0	0	1
CRR045841	nap	orf124	1	99.2	100	orf286	1	99.9	100	orf170	1	98.7	100.39	orf261	1	100	100	orf222	1	100	100	orf119	1	100	100	orf125	1	100	100	orf322	1	100	100	1	99.1	99.67	1	85	71.25	1	99	99.6	1	100	100	0	0	0	1
CRR045842	nap	orf124	1	99.2	100	orf286	1	99.9	100	orf170	1	98.9	100.19	orf261	1	100	100	orf222	1	100	100	orf119	1	100	100	orf125	1	100	100	orf322	1	100	100	1	99.1	99.67	1	85	71.25	1	99	99.6	1	100	100	0	0	0	1
CRR045843	nap	orf124	1	99.2	100	orf286	1	99.9	100	orf170	1	98.7	100.39	orf261	1	100	100	orf222	1	100	100	orf119	1	100	100	orf125	1	100	100	orf322	1	99.9	100	1	99.1	99.67	1	85.4	71.25	1	99	99.6	1	100	100	0	0	0	1
CRR045844	nap	orf124	1	99.2	100	orf286	1	99.9	100	orf170	1	99.1	100.39	orf261	1	100	100	orf222	1	100	100	orf119	1	100	100	orf125	1	100	100	orf322	1	100	100	1	99.1	99.67	1	85	71.25	1	99	99.6	1	100	100	0	0	0	1
CRR045845	nap	orf124	1	99.2	100	orf286	1	99.9	100	orf170	1	98.9	100.19	orf261	1	100	100	orf222	1	100	100	orf119	1	100	100	orf125	1	100	100	orf322	1	100	100	1	99.1	99.67	1	84.9	92.62	1	99	99.6	1	100	100	0	0	0	1
CRR045850	nap	orf124	1	99.2	100	orf286	1	99.9	100	orf170	1	98.7	100.39	orf261	1	100	100	orf222	1	100	100	orf119	1	100	100	orf125	1	100	100	orf322	1	99.9	100	1	99.1	99.67	1	84.9	92.62	1	99	99.6	1	100	100	0	0	0	1
CRR045851	nap	orf124	1	99.2	100	orf286	1	99.9	100	orf170	1	99.1	100.39	orf261	1	100	100	orf222	1	100	100	orf119	1	100	100	orf125	1	100	100	orf322	1	100	100	1	99.1	99.67	1	84.9	92.62	1	99	99.6	1	100	100	0	0	0	1
CRR045852	nap	orf124	1	99.2	100	orf286	1	99.9	100	orf170	1	99.1	100.39	orf261	1	100	100	orf222	1	100	100	orf119	1	100	100	orf125	1	100	100	orf322	1	100	100	1	99.1	99.67	1	85	71.25	1	99	99.6	1	100	100	0	0	0	1
CRR045853	nap	orf124	1	99.2	100	orf286	1	99.9	100	orf170	1	99.1	100.39	orf261	1	100	100	orf222	1	100	100	orf119	1	100	100	orf125	1	100	100	orf322	1	100	100	1	99.1	99.67	1	85	71.25	1	99	99.6	1	100	100	0	0	0	1
CRR045854	nap	orf124	1	99.2	100	orf286	1	99.9	100	orf170	1	98.5	100.19	orf261	1	100	100	orf222	1	100	100	orf119	1	100	100	orf125	1	100	100	orf322	1	100	100	1	99.1	99.67	1	84.9	92.62	1	99	99.6	1	100	100	0	0	0	1
CRR045855	nap	orf124	1	99.2	100	orf286	1	99.9	100	orf170	1	98.9	100.19	orf261	1	100	100	orf222	1	100	100	orf119	1	100	100	orf125	1	100	100	orf322	1	100	100	1	99.1	99.67	1	85	71.25	1	99	99.6	1	100	100	0	0	0	1
CRR045856	nap	orf124	1	99.2	100	orf286	1	99.9	100	orf170	1	99.1	100.39	orf261	1	100	100	orf222	1	100	100	orf119	1	100	100	orf125	1	100	100	orf322	1	100	100	1	99.1	99.67	1	84.9	92.62	1	99	99.6	1	100	100	0	0	0	1
CRR045858	nap	orf124	1	99.2	100	orf286	1	99.9	100	orf170	1	98.9	100.19	orf261	1	100	100	orf222	1	100	100	orf119	1	100	100	orf125	1	100	100	orf322	1	100	100	1	99.1	99.67	1	85	71.25	1	99	99.6	1	100	100	0	0	0	1
CRR045860	nap	orf124	1	99.2	100	orf286	1	99.9	100	orf170	1	98.9	100.19	orf261	1	100	100	orf222	1	100	100	orf119	1	100	100	orf125	1	100	100	orf322	1	100	100	1	99.1	99.67	1	84.9	92.62	1	99	99.6	1	100	100	0	0	0	1
CRR045862	nap	orf124	1	99.2	100	orf286	1	99.9	100	orf170	1	98.9	100.19	orf261	1	100	100	orf222	1	100	100	orf119	1	100	100	orf125	1	100	100	orf322	1	100	100	1	99.1	99.67	1	85	71.25	1	99	99.6	1	100	100	0	0	0	1
CRR045863	nap	orf124	1	99.2	100	orf286	1	99.9	100	orf170	1	99.1	100.39	orf261	1	100	100	orf222	1	100	100	orf119	1	100	100	orf125	1	100	100	orf322	1	100	100	1	99.1	99.67	1	85	71.25	1	99	99.6	1	100	100	0	0	0	1
CRR045866	nap	orf124	1	99.2	100	orf286	1	99.9	100	orf170	1	99.1	100.39	orf261	1	100	100	orf222	1	100	100	orf119	1	100	100	orf125	1	100	100	orf322	1	99.9	100	1	99.1	99.67	1	84.9	92.62	1	99	99.6	1	100	100	0	0	0	1
CRR045867	nap	orf124	1	99.2	100	orf286	1	99.9	100	orf170	1	99.1	100.39	orf261	1	100	100	orf222	1	100	100	orf119	1	100	100	orf125	1	100	100	orf322	1	100	100	1	99.1	99.67	1	84.9	92.62	1	99	99.6	1	100	100	0	0	0	1
CRR045870	nap	orf124	1	99.2	100	orf286	1	99.9	100	orf170	1	99.1	100.39	orf261	1	100	100	orf222	1	100	100	orf119	1	100	100	orf125	1	100	100	orf322	1	100	100	1	99.1	99.67	1	85	71.25	1	99	99.6	1	100	100	0	0	0	1
CRR045871	nap	orf124	1	99.2	100	orf286	1	99.9	100	orf170	1	99.1	100.39	orf261	1	100	100	orf222	1	100	100	orf119	1	100	100	orf125	1	100	100	orf322	1	100	100	1	99.1	99.67	1	85	71.25	1	99	99.6	1	100	100	0	0	0	1
CRR045872	nap	orf124	1	99.2	100	orf286	1	99.9	100	orf170	1	99.1	100.39	orf261	1	100	100	orf222	1	100	100	orf119	1	100	100	orf125	1	100	100	orf322	1	100	100	1	99.1	99.67	1	85	71.25	1	99	99.6	1	100	100	0	0	0	1
CRR045873	nap	orf124	1	99.2	100	orf286	1	99.9	100	orf170	1	99.1	100.39	orf261	1	100	100	orf222	1	100	100	orf119	1	100	100	orf125	1	100	100	orf322	1	100	100	1	99.1	99.67	1	84.9	92.62	1	99	99.6	1	100	100	0	0	0	1
CRR045875	nap	orf124	1	99.2	100	orf286	1	99.9	100	orf170	1	99.1	100.39	orf261	1	100	100	orf222	1	100	100	orf119	1	100	100	orf125	1	100	100	orf322	1	100	100	1	99.1	99.67	1	85	71.25	1	99	99.6	1	100	100	0	0	0	1
CRR045876	nap	orf124	1	99.2	100	orf286	1	99.9	100	orf170	1	99.1	100.39	orf261	1	100	100	orf222	1	100	100	orf119	1	100	100	orf125	1	100	100	orf322	1	100	100	1	99.1	99.67	1	85	71.25	1	99	99.6	1	100	100	0	0	0	1
CRR045877	nap	orf124	1	99.2	100	orf286	1	99.9	100	orf170	1	98.9	100.19	orf261	1	100	100	orf222	1	100	100	orf119	1	100	100	orf125	1	100	100	orf322	1	100	100	1	99.1	99.67	1	84.9	92.62	1	99	99.6	1	100	100	0	0	0	1
CRR045878	nap	orf124	1	99.2	100	orf286	1	99.9	100	orf170	1	98.7	100.39	orf261	1	100	100	orf222	1	100	100	orf119	1	100	100	orf125	1	100	100	orf322	1	100	100	1	99.1	99.67	1	84.9	92.62	1	99	99.6	1	100	100	0	0	0	1
CRR045879	nap	orf124	1	99.2	100	orf286	1	99.9	100	orf170	1	99.1	100.39	orf261	1	100	100	orf222	1	100	100	orf119	1	100	100	orf125	1	100	100	orf322	1	100	100	1	99.1	99.67	1	84.9	92.62	1	99	99.6	1	100	100	0	0	0	1
CRR045882	nap	orf124	1	99.2	100	orf286	1	99.9	100	orf170	1	99.1	100.39	orf261	1	100	100	orf222	1	100	100	orf119	1	100	100	orf125	1	100	100	orf322	1	100	100	1	99.1	99.67	1	85	71.25	1	99	99.6	1	100	100	0	0	0	1
CRR045883	nap	orf124	1	99.2	100	orf286	1	99.9	100	orf170	1	98.9	100.19	orf261	1	100	100	orf222	1	100	100	orf119	1	100	100	orf125	1	100	100	orf322	1	100	100	1	99.1	99.67	1	84.9	92.62	1	99	99.6	1	100	100	0	0	0	1
CRR045885	nap	orf124	1	99.2	100	orf286	1	99.9	100	orf170	1	98.5	100.19	orf261	1	100	100	orf222	1	100	100	orf119	1	100	100	orf125	1	100	100	orf322	1	100	100	1	99.1	99.67	1	85	71.25	1	99	99.6	1	100	100	0	0	0	1
CRR045886	nap	orf124	1	99.2	100	orf286	1	99.9	100	orf170	1	99.1	100.39	orf261	1	100	100	orf222	1	100	100	orf119	1	100	100	orf125	1	100	100	orf322	1	100	100	1	99.1	99.67	1	85	71.25	1	99	99.6	1	100	100	0	0	0	1
CRR045888	nap	orf124	1	99.2	100	orf286	1	99.9	100	orf170	1	99.1	100.39	orf261	1	100	100	orf222	1	100	100	orf119	1	100	100	orf125	1	100	100	orf322	1	100	100	1	99.1	99.67	1	84.9	92.62	1	99	99.6	1	100	100	0	0	0	1
CRR045889	nap	orf124	1	99.2	100	orf286	1	99.9	100	orf170	1	99.1	100.39	orf261	1	100	100	orf222	1	100	100	orf119	1	100	100	orf125	1	100	100	orf322	1	100	100	1	99.1	99.67	1	85	71.25	1	99	99.6	1	100	100	0	0	0	1
CRR045890	nap	orf124	1	99.2	100	orf286	1	99.9	100	orf170	1	99.1	100.39	orf261	1	100	100	orf222	1	100	100	orf119	1	100	100	orf125	1	100	100	orf322	1	100	100	1	99.1	99.67	1	84.9	92.62	1	99	99.6	1	100	100	0	0	0	1
CRR045891	nap	orf124	1	99.2	100	orf286	1	99.9	100	orf170	1	98.7	100.39	orf261	1	100	100	orf222	1	100	100	orf119	1	100	100	orf125	1	100	100	orf322	1	100	100	1	99.1	99.67	1	85	71.25	1	99	99.6	1	100	100	0	0	0	1
CRR045894	nap	orf124	1	99.2	100	orf286	1	99.9	100	orf170	1	99.1	100.39	orf261	1	100	100	orf222	1	100	100	orf119	1	100	100	orf125	1	100	100	orf322	1	100	100	1	99.1	99.67	1	84.9	92.62	1	99	99.6	1	100	100	0	0	0	1
CRR045895	nap	orf124	1	99.2	100	orf286	1	99.9	100	orf170	1	98.9	100.19	orf261	1	100	100	orf222	1	100	100	orf119	1	100	100	orf125	1	100	100	orf322	1	100	100	1	99.1	99.67	1	84.9	92.62	1	99	99.6	1	100	100	0	0	0	1
CRR045896	nap	orf124	1	99.2	100	orf286	1	99.9	100	orf170	1	98.9	100.19	orf261	1	100	100	orf222	1	100	100	orf119	1	100	100	orf125	1	100	100	orf322	1	100	100	1	99.1	99.67	1	85	71.25	1	99	99.6	1	100	100	0	0	0	1
CRR045897	nap	orf124	1	99.2	100	orf286	1	99.9	100	orf170	1	99.1	100.39	orf261	1	100	100	orf222	1	100	100	orf119	1	100	100	orf125	1	100	100	orf322	1	100	100	1	99.1	99.67	1	84.9	92.62	1	99	99.6	1	100	100	0	0	0	1
CRR045899	nap	orf124	1	99.2	100	orf286	1	99.9	100	orf170	1	99.1	100.39	orf261	1	100	100	orf222	1	100	100	orf119	1	100	100	orf125	1	100	100	orf322	1	100	100	1	99.1	99.67	1	85	71.25	1	99	99.6	1	100	100	0	0	0	1
CRR045900	nap	orf124	1	99.2	100	orf286	1	99.9	100	orf170	1	98.9	100.19	orf261	1	100	100	orf222	1	100	100	orf119	1	100	100	orf125	1	100	100	orf322	1	100	100	1	99.1	99.67	1	85	71.25	1	99	99.6	1	100	100	0	0	0	1
CRR045901	nap	orf124	1	99.2	100	orf286	1	99.9	100	orf170	1	99.1	100.39	orf261	1	100	100	orf222	1	100	100	orf119	1	100	100	orf125	1	100	100	orf322	1	100	100	1	99.1	99.67	1	85	71.25	1	99	99.6	1	100	100	0	0	0	1
CRR045902	nap	orf124	1	99.2	100	orf286	1	99.9	100	orf170	1	99.1	100.39	orf261	1	100	100	orf222	1	100	100	orf119	1	100	100	orf125	1	100	100	orf322	1	100	100	1	99.1	99.67	1	85	71.25	1	99	99.6	1	100	100	0	0	0	1
CRR045903	nap	orf124	1	99.2	100	orf286	1	99.9	100	orf170	1	98.9	100.19	orf261	1	100	100	orf222	1	100	100	orf119	1	100	100	orf125	1	100	100	orf322	1	100	100	1	99.1	99.67	1	85	71.25	1	99	99.6	1	100	100	0	0	0	1
CRR045904	nap	orf124	1	99.2	100	orf286	1	99.9	100	orf170	1	98.7	100.39	orf261	1	100	100	orf222	1	100	100	orf119	1	100	100	orf125	1	100	100	orf322	1	100	100	1	99.1	99.67	1	84.9	92.62	1	99	99.6	1	100	100	0	0	0	1
CRR045905	nap	orf124	1	99.2	100	orf286	1	99.9	100	orf170	1	98.9	100.19	orf261	1	100	100	orf222	1	100	100	orf119	1	100	100	orf125	1	100	100	orf322	1	100	100	1	99.1	99.67	1	85	71.25	1	99	99.6	1	100	100	0	0	0	1
CRR045907	nap	orf124	1	99.2	100	orf286	1	99.9	100	orf170	1	99.1	100.39	orf261	1	100	100	orf222	1	100	100	orf119	1	100	100	orf125	1	100	100	orf322	1	100	100	1	99.1	99.67	1	85	71.25	1	99	99.6	1	100	100	0	0	0	1
CRR045908	nap	orf124	1	99.2	100	orf286	1	99.9	100	orf170	1	99.1	100.39	orf261	1	100	100	orf222	1	100	100	orf119	1	100	100	orf125	1	100	100	orf322	1	100	100	1	99.1	99.67	1	85	71.25	1	99	99.6	1	100	100	0	0	0	1
CRR045909	nap	orf124	1	99.2	100	orf286	1	99.9	100	orf170	1	99.1	100.39	orf261	1	100	100	orf222	1	100	100	orf119	1	100	100	orf125	1	100	100	orf322	1	100	100	1	99.1	99.67	1	84.9	92.62	1	99	99.6	1	100	100	0	0	0	1
CRR045910	nap	orf124	1	99.2	100	orf286	1	99.9	100	orf170	1	99.1	100.39	orf261	1	100	100	orf222	1	100	100	orf119	1	100	100	orf125	1	100	100	orf322	1	100	100	1	99.1	99.67	1	84.9	92.62	1	99	99.6	1	100	100	0	0	0	1
CRR045913	nap	orf124	1	99.2	100	orf286	1	99.9	100	orf170	1	98.7	100.39	orf261	1	100	100	orf222	1	100	100	orf119	1	100	100	orf125	1	100	100	orf322	1	100	100	1	99.1	99.67	1	85	71.25	1	99	99.6	1	100	100	0	0	0	1
CRR045914	nap	orf124	1	99.2	100	orf286	1	99.9	100	orf170	1	99.1	100.39	orf261	1	100	100	orf222	1	100	100	orf119	1	100	100	orf125	1	100	100	orf322	1	100	100	1	99.1	99.67	1	84.9	92.62	1	99	99.6	1	100	100	0	0	0	1
CRR045915	nap	orf124	1	99.2	100	orf286	1	99.9	100	orf170	1	98.9	100.19	orf261	1	100	100	orf222	1	100	100	orf119	1	100	100	orf125	1	100	100	orf322	1	100	100	1	99.1	99.67	1	85	71.25	1	99	99.6	1	100	100	0	0	0	1
CRR045916	nap	orf124	1	99.2	100	orf286	1	99.9	100	orf170	1	99.1	100.39	orf261	1	100	100	orf222	1	100	100	orf119	1	100	100	orf125	1	100	100	orf322	1	100	100	1	99.1	99.67	1	84.9	92.62	1	99	99.6	1	100	100	0	0	0	1
CRR045917	nap	orf124	1	99.2	100	orf286	1	99.9	100	orf170	1	99.1	100.39	orf261	1	100	100	orf222	1	100	100	orf119	1	100	100	orf125	1	100	100	orf322	1	100	100	1	99.1	99.67	1	85	71.25	1	99	99.6	1	100	100	0	0	0	1
CRR045918	nap	orf124	1	99.2	100	orf286	1	99.9	100	orf170	1	98.9	100.19	orf261	1	100	100	orf222	1	100	100	orf119	1	100	100	orf125	1	100	100	orf322	1	100	100	1	99.1	99.67	1	85	71.25	1	99	99.6	1	100	100	0	0	0	1
CRR045919	nap	orf124	1	99.2	100	orf286	1	99.9	100	orf170	1	99.1	100.39	orf261	1	100	100	orf222	1	100	100	orf119	1	100	100	orf125	1	100	100	orf322	1	100	100	1	99.1	99.67	1	85	71.25	1	99	99.6	1	100	100	0	0	0	1
CRR045920	nap	orf124	1	99.2	100	orf286	1	99.9	100	orf170	1	99.1	100.39	orf261	1	100	100	orf222	1	100	100	orf119	1	100	100	orf125	1	100	100	orf322	1	100	100	1	99.1	99.67	1	85	71.25	1	99	99.6	1	100	100	0	0	0	1
CRR045921	nap	orf124	1	99.2	100	orf286	1	99.9	100	orf170	1	99.1	100.39	orf261	1	100	100	orf222	1	100	100	orf119	1	100	100	orf125	1	100	100	orf322	1	100	100	1	99.1	99.67	1	85	71.25	1	99	99.6	1	100	100	0	0	0	1
CRR045923	nap	orf124	1	99.2	100	orf286	1	99.9	100	orf170	1	98.9	100.19	orf261	1	100	100	orf222	1	100	100	orf119	1	100	100	orf125	1	100	100	orf322	1	100	100	1	99.1	99.67	1	85	71.25	1	99	99.6	1	100	100	0	0	0	1
CRR045924	nap	orf124	1	99.2	100	orf286	1	99.9	100	orf170	1	99.1	100.39	orf261	1	100	100	orf222	1	100	100	orf119	1	100	100	orf125	1	100	100	orf322	1	100	100	1	99.1	99.67	1	85	71.25	1	99	99.6	1	100	100	0	0	0	1
CRR045927	nap	orf124	1	99.2	100	orf286	1	99.9	100	orf170	1	99.1	100.39	orf261	1	100	100	orf222	1	100	100	orf119	1	100	100	orf125	1	100	100	orf322	1	100	100	1	99.1	99.67	1	84.9	92.62	1	99	99.6	1	100	100	0	0	0	1
CRR045929	nap	orf124	1	99.2	100	orf286	1	99.9	100	orf170	1	99.1	100.39	orf261	1	100	100	orf222	1	100	100	orf119	1	100	100	orf125	1	100	100	orf322	1	100	100	1	99.1	99.67	1	84.9	92.62	1	99	99.6	1	100	100	0	0	0	1
CRR045930	nap	orf124	1	99.2	100	orf286	1	99.9	100	orf170	1	98.9	100.19	orf261	1	100	100	orf222	1	100	100	orf119	1	100	100	orf125	1	100	100	orf322	1	100	100	1	99.1	99.67	1	84.9	92.62	1	99	99.6	1	100	100	0	0	0	1
CRR045932	nap	orf124	1	99.2	100	orf286	1	99.9	100	orf170	1	99.1	100.39	orf261	1	100	100	orf222	1	100	100	orf119	1	100	100	orf125	1	100	100	orf322	1	100	100	1	99.1	99.67	1	84.9	92.62	1	99	99.6	1	100	100	0	0	0	1
CRR045933	nap	orf124	1	99.2	100	orf286	1	99.9	100	orf170	1	99.1	100.39	orf261	1	100	100	orf222	1	100	100	orf119	1	100	100	orf125	1	100	100	orf322	1	100	100	1	99.1	99.67	1	85	71.25	1	99	99.6	1	100	100	0	0	0	1
CRR045934	nap	orf124	1	99.2	100	orf286	1	99.9	100	orf170	1	99.1	100.39	orf261	1	100	100	orf222	1	100	100	orf119	1	100	100	orf125	1	100	100	orf322	1	100	100	1	99.1	99.67	1	85	71.25	1	99	99.6	1	100	100	0	0	0	1
CRR045936	nap	orf124	1	99.2	100	orf286	1	99.9	100	orf170	1	99.1	100.39	orf261	1	100	100	orf222	1	100	100	orf119	1	100	100	orf125	1	100	100	orf322	1	100	100	1	99.1	99.67	1	85	71.25	1	99	99.6	1	100	100	0	0	0	1
CRR045937	nap	orf124	1	99.2	100	orf286	1	99.9	100	orf170	1	98.9	100.19	orf261	1	100	100	orf222	1	100	100	orf119	1	100	100	orf125	1	100	100	orf322	1	100	100	1	99.1	99.67	1	85	71.25	1	99	99.6	1	100	100	0	0	0	1
CRR045938	nap	orf124	1	99.2	100	orf286	1	99.9	100	orf170	1	98.9	100.19	orf261	1	100	100	orf222	1	100	100	orf119	1	100	100	orf125	1	100	100	orf322	1	100	100	1	99.1	99.67	1	85	71.25	1	99	99.6	1	100	100	0	0	0	1
CRR045939	nap	orf124	1	99.2	100	orf286	1	99.9	100	orf170	1	99.1	100.39	orf261	1	100	100	orf222	1	100	100	orf119	1	100	100	orf125	1	100	100	orf322	1	100	100	1	99.1	99.67	1	84.9	92.62	1	99	99.6	1	100	100	0	0	0	1
CRR045940	nap	orf124	1	99.2	100	orf286	1	99.9	100	orf170	1	99.1	100.39	orf261	1	100	100	orf222	1	100	100	orf119	1	100	100	orf125	1	100	100	orf322	1	100	100	1	99.1	99.67	1	84.9	92.62	1	99	99.6	1	100	100	0	0	0	1
CRR045941	nap	orf124	1	99.2	100	orf286	1	99.9	100	orf170	1	99.1	100.39	orf261	1	100	100	orf222	1	100	100	orf119	1	100	100	orf125	1	100	100	orf322	1	100	100	1	99.1	99.67	1	84.9	92.62	1	99	99.6	1	100	100	0	0	0	1
CRR045942	nap	orf124	1	99.2	100	orf286	1	99.9	100	orf170	1	99.1	100.39	orf261	1	100	100	orf222	1	100	100	orf119	1	100	100	orf125	1	100	100	orf322	1	100	100	1	99.1	99.67	1	85	71.25	1	99	99.6	1	100	100	0	0	0	1
CRR045943	nap	orf124	1	99.2	100	orf286	1	99.9	100	orf170	1	99.1	100.39	orf261	1	100	100	orf222	1	100	100	orf119	1	100	100	orf125	1	100	100	orf322	1	100	100	1	99.1	99.67	1	85	71.25	1	99	99.6	1	100	100	0	0	0	1
CRR045944	nap	orf124	1	99.2	100	orf286	1	99.9	100	orf170	1	99.1	100.39	orf261	1	100	100	orf222	1	100	100	orf119	1	100	100	orf125	1	100	100	orf322	1	100	100	1	99.1	99.67	1	85	71.25	1	99	99.6	1	100	100	0	0	0	1
CRR045945	nap	orf124	1	99.2	100	orf286	1	99.9	100	orf170	1	99.1	100.39	orf261	1	100	100	orf222	1	100	100	orf119	1	100	100	orf125	1	100	100	orf322	1	100	100	1	99.1	99.67	1	84.9	92.62	1	99	99.6	1	100	100	0	0	0	1
CRR045947	nap	orf124	1	99.2	100	orf286	1	99.9	100	orf170	1	99.1	100.39	orf261	1	100	100	orf222	1	100	100	orf119	1	100	100	orf125	1	100	100	orf322	1	100	100	1	99.1	99.67	1	84.9	92.62	1	99	99.6	1	100	100	0	0	0	1
CRR045949	nap	orf124	1	99.2	100	orf286	1	99.9	100	orf170	1	99.1	100.39	orf261	1	100	100	orf222	1	100	100	orf119	1	100	100	orf125	1	100	100	orf322	1	100	100	1	99.1	99.67	1	84.9	92.62	1	99	99.6	1	100	100	0	0	0	1
CRR045953	nap	orf124	1	99.2	100	orf286	1	99.9	100	orf170	1	99.1	100.39	orf261	1	100	100	orf222	1	100	100	orf119	1	100	100	orf125	1	100	100	orf322	1	100	100	1	99.1	99.67	1	85	71.25	1	99	99.6	1	100	100	0	0	0	1
CRR045954	nap	orf124	1	99.2	100	orf286	1	99.9	100	orf170	1	99.1	100.39	orf261	1	100	100	orf222	1	100	100	orf119	1	100	100	orf125	1	100	100	orf322	1	100	100	1	99.1	99.67	1	84.9	92.62	1	99	99.6	1	100	100	0	0	0	1
CRR045955	nap	orf124	1	99.2	100	orf286	1	99.9	100	orf170	1	99.1	100.39	orf261	1	100	100	orf222	1	100	100	orf119	1	100	100	orf125	1	100	100	orf322	1	100	100	1	99.1	99.67	1	85	71.25	1	99	99.6	1	100	100	0	0	0	1
CRR045957	nap	orf124	1	99.2	100	orf286	1	99.9	100	orf170	1	99.1	100.39	orf261	1	100	100	orf222	1	100	100	orf119	1	100	100	orf125	1	100	100	orf322	1	100	100	1	99.1	99.67	1	85	71.25	1	99	99.6	1	100	100	0	0	0	1
CRR045958	nap	orf124	1	99.2	100	orf286	1	99.9	100	orf170	1	99.1	100.39	orf261	1	100	100	orf222	1	100	100	orf119	1	100	100	orf125	1	100	100	orf322	1	100	100	1	99.1	99.67	1	85	71.25	1	99	99.6	1	100	100	0	0	0	1
CRR045959	nap	orf124	1	99.2	100	orf286	1	99.9	100	orf170	1	99.1	100.39	orf261	1	100	100	orf222	1	100	100	orf119	1	100	100	orf125	1	100	100	orf322	1	100	100	1	99.1	99.67	1	85	71.25	1	99	99.6	1	100	100	0	0	0	1
CRR045960	nap	orf124	1	99.2	100	orf286	1	99.9	100	orf170	1	99.1	100.39	orf261	1	100	100	orf222	1	100	100	orf119	1	100	100	orf125	1	100	100	orf322	1	100	100	1	99.1	99.67	1	85	71.25	1	99	99.6	1	100	100	0	0	0	1
CRR045961	nap	orf124	1	99.2	100	orf286	1	99.9	100	orf170	1	99.1	100.39	orf261	1	100	100	orf222	1	100	100	orf119	1	100	100	orf125	1	100	100	orf322	1	100	100	1	99.1	99.67	1	84.9	92.62	1	99	99.6	1	100	100	0	0	0	1
CRR045962	nap	orf124	1	99.2	100	orf286	1	99.9	100	orf170	1	99.1	100.39	orf261	1	100	100	orf222	1	100	100	orf119	1	100	100	orf125	1	100	100	orf322	1	100	100	1	99.1	99.67	1	84.9	92.62	1	99	99.6	1	100	100	0	0	0	1
CRR045963	nap	orf124	1	99.2	100	orf286	1	99.9	100	orf170	1	98.7	100.39	orf261	1	100	100	orf222	1	100	100	orf119	1	100	100	orf125	1	100	100	orf322	1	99.9	100	1	99.1	99.67	1	85.4	71.25	1	99	99.6	1	100	100	0	0	0	1
CRR045964	nap	orf124	1	99.2	100	orf286	1	99.9	100	orf170	1	99.1	100.39	orf261	1	100	100	orf222	1	100	100	orf119	1	100	100	orf125	1	100	100	orf322	1	100	100	1	99.1	99.67	1	85	71.25	1	99	99.6	1	100	100	0	0	0	1
CRR045965	nap	orf124	1	99.2	100	orf286	1	99.9	100	orf170	1	99.1	100.39	orf261	1	100	100	orf222	1	100	100	orf119	1	100	100	orf125	1	100	100	orf322	1	100	100	1	99.1	99.67	1	85	71.25	1	99	99.6	1	100	100	0	0	0	1
CRR045967	nap	orf124	1	99.2	100	orf286	1	99.9	100	orf170	1	99.1	100.39	orf261	1	100	100	orf222	1	100	100	orf119	1	100	100	orf125	1	100	100	orf322	1	100	100	1	99.1	99.67	1	85	71.25	1	99	99.6	1	100	100	0	0	0	1
CRR045970	nap	orf124	1	99.2	100	orf286	1	99.9	100	orf170	1	98.7	100.39	orf261	1	100	100	orf222	1	100	100	orf119	1	100	100	orf125	1	100	100	orf322	1	100	100	1	99.1	99.67	1	84.9	92.62	1	99	99.6	1	100	100	0	0	0	1
CRR045971	nap	orf124	1	99.2	100	orf286	1	99.9	100	orf170	1	99.1	100.39	orf261	1	100	100	orf222	1	100	100	orf119	1	100	100	orf125	1	100	100	orf322	1	100	100	1	99.1	99.67	1	85	71.25	1	99	99.6	1	100	100	0	0	0	1
CRR045973	nap	orf124	1	99.2	100	orf286	1	99.9	100	orf170	1	99.1	100.39	orf261	1	100	100	orf222	1	100	100	orf119	1	100	100	orf125	1	100	100	orf322	1	100	100	1	99.1	99.67	1	85	71.25	1	99	99.6	1	100	100	0	0	0	1
CRR045974	nap	orf124	1	99.2	100	orf286	1	99.9	100	orf170	1	98.7	100.39	orf261	1	100	100	orf222	1	100	100	orf119	1	100	100	orf125	1	100	100	orf322	1	100	100	1	99.1	99.67	1	85	71.25	1	99	99.6	1	100	100	0	0	0	1
CRR045975	nap	orf124	1	99.2	100	orf286	1	99.9	100	orf170	1	98.7	100.39	orf261	1	100	100	orf222	1	100	100	orf119	1	100	100	orf125	1	100	100	orf322	1	100	100	1	99.1	99.67	1	85	71.25	1	99.4	99.6	1	100	100	0	0	0	1
CRR045976	nap	orf124	1	99.2	100	orf286	1	99.9	100	orf170	1	98.9	100.19	orf261	1	100	100	orf222	1	100	100	orf119	1	100	100	orf125	1	100	100	orf322	1	100	100	1	99.1	99.67	1	85	71.25	1	99.4	99.6	1	100	100	0	0	0	1
CRR045978	nap	orf124	1	99.2	100	orf286	1	99.9	100	orf170	1	98.9	100.19	orf261	1	100	100	orf222	1	100	100	orf119	1	100	100	orf125	1	100	100	orf322	1	100	100	1	99.1	99.67	1	85	71.25	1	99	99.6	1	100	100	0	0	0	1
CRR045979	nap	orf124	1	99.2	100	orf286	1	99.9	100	orf170	1	98.7	100.39	orf261	1	100	100	orf222	1	100	100	orf119	1	100	100	orf125	1	100	100	orf322	1	100	100	1	99.1	99.67	1	85	71.25	1	99	99.6	1	100	100	0	0	0	1
CRR045981	nap	orf124	1	99.2	100	orf286	1	99.9	100	orf170	1	98.9	100.19	orf261	1	100	100	orf222	1	100	100	orf119	1	100	100	orf125	1	100	100	orf322	1	99.9	100	1	99.1	99.67	1	85.4	71.25	1	99	99.6	1	100	100	0	0	0	1
CRR045984	nap	orf124	1	99.2	100	orf286	1	99.9	100	orf170	1	99.1	100.39	orf261	1	100	100	orf222	1	100	100	orf119	1	100	100	orf125	1	100	100	orf322	1	100	100	1	99.1	99.67	1	85	71.25	1	99	99.6	1	100	100	0	0	0	1
CRR045985	nap	orf124	1	99.2	100	orf286	1	99.9	100	orf170	1	98.9	100.19	orf261	1	100	100	orf222	1	100	100	orf119	1	100	100	orf125	1	100	100	orf322	1	100	100	1	99.1	99.67	1	84.9	92.62	1	99	99.6	1	100	100	0	0	0	1
CRR045988	nap	orf124	1	99.2	100	orf286	1	99.9	100	orf170	1	98.9	100.19	orf261	1	100	100	orf222	1	100	100	orf119	1	100	100	orf125	1	100	100	orf322	1	100	100	1	99.4	99.67	1	85	71.25	1	99	99.6	1	100	100	0	0	0	1
CRR045989	nap	orf124	1	99.2	100	orf286	1	99.9	100	orf170	1	98.7	100.39	orf261	1	100	100	orf222	1	100	100	orf119	1	100	100	orf125	1	100	100	orf322	1	100	100	1	99.1	99.67	1	85	71.25	1	99	99.6	1	100	100	0	0	0	1
CRR045990	nap	orf124	1	99.2	100	orf286	1	99.9	100	orf113b	1	99.5	100	orf261	1	100	100	orf222	1	100	100	orf119	1	100	100	orf125	1	100	100	orf322	1	100	100	1	99.1	99.67	1	85	71.25	1	99	99.6	1	100	100	0	0	0	1
CRR045991	nap	orf124	1	99.2	100	orf286	1	99.9	100	orf170	1	98.9	100.19	orf261	1	100	100	orf222	1	100	100	orf119	1	100	100	orf125	1	100	100	orf322	1	100	100	1	99.1	99.67	1	84.9	92.62	1	99	99.6	1	100	100	0	0	0	1
CRR045992	nap	orf124	1	99.2	100	orf286	1	99.9	100	orf170	1	98.9	100.19	orf261	1	100	100	orf222	1	100	100	orf119	1	100	100	orf125	1	100	100	orf322	1	100	100	1	99.1	99.67	1	85	71.25	1	99	99.6	1	100	100	0	0	0	1
CRR045993	nap	orf124	1	99.2	100	orf286	1	99.9	100	orf170	1	99.1	100.39	orf261	1	100	100	orf222	1	100	100	orf119	1	100	100	orf125	1	100	100	orf322	1	100	100	1	99.1	99.67	1	84.9	92.62	1	99	99.6	1	100	100	0	0	0	1
CRR045995	nap	orf124	1	99.2	100	orf286	1	99.9	100	orf170	1	98.9	100.19	orf261	1	100	100	orf222	1	100	100	orf119	1	100	100	orf125	1	100	100	orf322	1	100	100	1	99.1	99.67	1	84.9	92.62	1	99	99.6	1	100	100	0	0	0	1
CRR045996	nap	orf124	1	99.2	100	orf286	1	99.9	100	orf170	1	98.7	100.39	orf261	1	100	100	orf222	1	100	100	orf119	1	100	100	orf125	1	100	100	orf322	1	100	100	1	99.1	99.67	1	85	71.25	1	99	99.6	1	100	100	0	0	0	1
CRR045997	nap	orf124	1	99.2	100	orf286	1	99.9	100	orf170	1	99.1	100.39	orf261	1	100	100	orf222	1	100	100	orf119	1	100	100	orf125	1	100	100	orf322	1	100	100	1	99.1	99.67	1	85	71.25	1	99	99.6	1	100	100	0	0	0	1
CRR045998	nap	orf124	1	99.2	100	orf286	1	99.9	100	orf170	1	99.1	100.39	orf261	1	100	100	orf222	1	100	100	orf119	1	100	100	orf125	1	100	100	orf322	1	100	100	1	99.1	99.67	1	85	71.25	1	99	99.6	1	100	100	0	0	0	1
CRR046002	nap	orf124	1	99.2	100	orf286	1	99.9	100	orf170	1	98.9	100.19	orf261	1	100	100	orf222	1	100	100	orf119	1	100	100	orf125	1	100	100	orf322	1	100	100	1	99.1	99.67	1	85	71.25	1	99	99.6	1	100	100	0	0	0	1
CRR046003	nap	orf124	1	99.2	100	orf286	1	99.9	100	orf170	1	99.1	100.39	orf261	1	100	100	orf222	1	100	100	orf119	1	100	100	orf125	1	100	100	orf305	1	95.8	103.81	1	99.1	99.67	1	93.6	63.61	1	99	99.6	1	100	100	0	0	0	1
CRR046006	nap	orf124	1	99.2	100	orf286	1	99.9	100	orf170	1	98.9	100.19	orf261	1	100	100	orf222	1	100	100	orf119	1	100	100	orf125	1	100	100	orf322	1	100	100	1	99.1	99.67	1	84.9	92.62	1	99	99.6	1	100	100	0	0	0	1
CRR046008	nap	orf124	1	99.2	100	orf286	1	99.9	100	orf170	1	98.5	100.19	orf261	1	100	100	orf222	1	100	100	orf119	1	100	100	orf125	1	100	100	orf322	1	100	100	1	99.1	99.67	1	85	71.25	1	99	99.6	1	100	100	0	0	0	1
CRR046009	nap	orf124	1	99.2	100	orf286	1	99.9	100	orf170	1	98.9	100.19	orf261	1	100	100	orf222	1	100	100	orf119	1	100	100	orf125	1	100	100	orf322	1	100	100	1	99.1	99.67	1	85	71.25	1	99	99.6	1	100	100	0	0	0	1
CRR046010	nap	orf124	1	99.2	100	orf286	1	99.9	100	orf170	1	99.1	100.39	orf261	1	100	100	orf222	1	100	100	orf119	1	100	100	orf125	1	100	100	orf322	1	100	100	1	99.1	99.67	1	85	71.25	1	99	99.6	1	100	100	0	0	0	1
CRR046011	nap	orf124	1	99.2	100	orf286	1	99.9	100	orf170	1	99.1	100.39	orf261	1	100	100	orf222	1	100	100	orf119	1	100	100	orf125	1	100	100	orf322	1	100	100	1	99.1	99.67	1	85	71.25	1	99	99.6	1	100	100	0	0	0	1
CRR046012	nap	orf124	1	99.2	100	orf286	1	99.9	100	orf170	1	98.9	100.19	orf261	1	100	100	orf222	1	100	100	orf119	1	100	100	orf125	1	100	100	orf322	1	100	100	1	99.1	99.67	1	85	71.25	1	99	99.6	1	100	100	0	0	0	1
CRR046013	nap	orf124	1	99.2	100	orf286	1	99.9	100	orf170	1	99.1	100.39	orf261	1	100	100	orf222	1	100	100	orf119	1	100	100	orf125	1	100	100	orf322	1	100	100	1	99.1	99.67	1	85	71.25	1	99	99.6	1	100	100	0	0	0	1
CRR046014	nap	orf124	1	99.2	100	orf286	1	99.9	100	orf170	1	99.1	100.39	orf261	1	100	100	orf222	1	100	100	orf119	1	100	100	orf125	1	100	100	orf322	1	100	100	1	99.1	99.67	1	84.9	92.62	1	99	99.6	1	100	100	0	0	0	1
CRR046016	nap	orf124	1	99.2	100	orf286	1	99.9	100	orf170	1	99.1	100.39	orf261	1	100	100	orf222	1	100	100	orf119	1	100	100	orf125	1	100	100	orf322	1	99.9	100	1	99.1	99.67	1	85.4	71.25	1	99	99.6	1	100	100	0	0	0	1
CRR046017	nap	orf124	1	99.2	100	orf286	1	99.9	100	orf170	1	98.9	100.19	orf261	1	100	100	orf222	1	100	100	orf119	1	100	100	orf125	1	100	100	orf322	1	100	100	1	99.1	99.67	1	85	71.25	1	99	99.6	1	100	100	0	0	0	1
CRR046018	nap	orf124	1	99.2	100	orf286	1	99.9	100	orf170	1	99.1	100.39	orf261	1	100	100	orf222	1	100	100	orf119	1	100	100	orf125	1	100	100	orf322	1	100	100	1	99.1	99.67	1	84.9	92.62	1	99	99.6	1	100	100	0	0	0	1
CRR046021	nap	orf124	1	99.2	100	orf286	1	99.9	100	orf170	1	99.1	100.39	orf261	1	100	100	orf222	1	100	100	orf119	1	100	100	orf125	1	100	100	orf322	1	100	100	1	99.1	99.67	1	85	71.25	1	99	99.6	1	100	100	0	0	0	1
CRR046022	nap	orf124	1	99.2	100	orf286	1	99.9	100	orf170	1	99.1	100.39	orf261	1	100	100	orf222	1	100	100	orf119	1	100	100	orf125	1	100	100	orf322	1	100	100	1	99.1	99.67	1	84.9	92.62	1	99	99.6	1	100	100	0	0	0	1
CRR046023	nap	orf124	1	99.2	100	orf286	1	99.9	100	orf170	1	99.1	100.39	orf261	1	100	100	orf222	1	100	100	orf119	1	100	100	orf125	1	100	100	orf322	1	100	100	1	99.1	99.67	1	85	71.25	1	99	99.6	1	100	100	0	0	0	1
CRR046025	nap	orf124	1	99.2	100	orf286	1	99.9	100	orf170	1	99.1	100.39	orf261	1	100	100	orf222	1	100	100	orf119	1	100	100	orf125	1	100	100	orf322	1	100	100	1	99.1	99.67	1	85	71.25	1	99	99.6	1	100	100	0	0	0	1
CRR046029	nap	orf124	1	99.2	100	orf286	1	99.9	100	orf170	1	99.1	100.39	orf261	1	100	100	orf222	1	100	100	orf119	1	100	100	orf125	1	100	100	orf322	1	100	100	1	99.1	99.67	1	84.9	92.62	1	99	99.6	1	100	100	0	0	0	1
CRR046030	nap	orf124	1	99.2	100	orf286	1	99.9	100	orf170	1	99.1	100.39	orf261	1	100	100	orf222	1	100	100	orf119	1	100	100	orf125	1	100	100	orf322	1	100	100	1	99.1	99.67	1	84.9	92.62	1	99	99.6	1	100	100	0	0	0	1
CRR046031	nap	orf124	1	99.2	100	orf286	1	99.9	100	orf170	1	99.1	100.39	orf261	1	100	100	orf222	1	100	100	orf119	1	100	100	orf125	1	100	100	orf322	1	100	100	1	99.1	99.67	1	84.9	92.62	1	99	99.6	1	100	100	0	0	0	1
CRR046032	nap	orf124	1	99.2	100	orf286	1	99.9	100	orf170	1	99.1	100.39	orf261	1	100	100	orf222	1	100	100	orf119	1	100	100	orf125	1	100	100	orf322	1	100	100	1	99.1	99.67	1	84.9	92.62	1	99	99.6	1	100	100	0	0	0	1
CRR046033	nap	orf124	1	99.2	100	orf286	1	99.9	100	orf170	1	99.1	100.39	orf261	1	100	100	orf222	1	100	100	orf119	1	100	100	orf125	1	100	100	orf322	1	100	100	1	99.1	99.67	1	85	71.25	1	99	99.6	1	100	100	0	0	0	1
CRR046034	nap	orf124	1	99.2	100	orf286	1	99.9	100	orf170	1	99.1	100.39	orf261	1	100	100	orf222	1	100	100	orf119	1	100	100	orf125	1	100	100	orf322	1	100	100	1	99.1	99.67	1	84.9	92.62	1	99	99.6	1	100	100	0	0	0	1
R4155	nap	orf124	1	99.2	100	orf286	1	99.9	100	orf170	1	99.1	100.39	orf261	1	100	100	orf222	1	100	100	orf119	1	100	100	orf125	1	100	100	orf322	1	100	100	1	99.1	99.67	1	84.9	92.62	1	99	99.6	1	100	100	0	0	0	1
R4156	nap	orf124	1	99.2	100	orf286	1	99.9	100	orf170	1	99.1	100.39	orf261	1	100	100	orf222	1	100	100	orf119	1	100	100	orf125	1	100	100	orf322	1	100	100	1	99.1	99.67	1	84.9	92.62	1	99	99.6	1	100	100	0	0	0	1
R4157	nap	orf124	1	99.2	100	orf286	1	99.9	100	orf170	1	99.1	100.39	orf261	1	100	100	orf222	1	100	100	orf119	1	100	100	orf125	1	100	100	orf322	1	100	100	1	99.1	99.67	1	85	71.25	1	99	99.6	1	100	100	0	0	0	1
R4158	nap	orf124	1	99.2	100	orf286	1	99.9	100	orf170	1	99.1	100.39	orf261	1	100	100	orf222	1	100	100	orf119	1	100	100	orf125	1	100	100	orf322	1	100	100	1	99.1	99.67	1	84.9	92.62	1	99	99.6	1	100	100	0	0	0	1
R4159	nap	orf124	1	99.2	100	orf286	1	99.9	100	orf170	1	99.1	100.39	orf261	1	100	100	orf222	1	100	100	orf119	1	100	100	orf125	1	100	100	orf322	1	100	100	1	99.1	99.67	1	85	71.25	1	99	99.6	1	100	100	0	0	0	1
R4160	nap	orf124	1	99.2	100	orf286	1	99.9	100	orf170	1	99.1	100.39	orf261	1	100	100	orf222	1	100	100	orf119	1	100	100	orf125	1	100	100	orf322	1	100	100	1	99.1	99.67	1	84.9	92.62	1	99	99.6	1	100	100	0	0	0	1
R4161	nap	orf124	1	99.2	100	orf286	1	99.9	100	orf170	1	99.1	100.39	orf261	1	100	100	orf222	1	100	100	orf119	1	100	100	orf125	1	100	100	orf322	1	100	100	1	99.1	99.67	1	85	71.25	1	99	99.6	1	100	100	0	0	0	1
R4162	nap	orf124	1	99.2	100	orf286	1	99.9	100	orf170	1	99.1	100.39	orf261	1	100	100	orf222	1	100	100	orf119	1	100	100	orf125	1	100	100	orf322	1	100	100	1	99.1	99.67	1	84.9	92.62	1	99	99.6	1	100	100	0	0	0	1
R4163	nap	orf124	1	99.2	100	orf286	1	99.9	100	orf170	1	98.7	100.39	orf261	1	100	100	orf222	1	100	100	orf119	1	100	100	orf125	1	100	100	orf322	1	100	100	1	99.1	99.67	1	84.9	92.62	1	99	99.6	1	100	100	0	0	0	1
R4164	nap	orf124	1	99.2	100	orf286	1	99.9	100	orf170	1	98.9	100.19	orf261	1	100	100	orf222	1	100	100	orf119	1	100	100	orf125	1	100	100	orf322	1	100	100	1	99.1	99.67	1	84.9	92.62	1	99	99.6	1	100	100	0	0	0	1
R4165	nap	orf124	1	99.2	100	orf286	1	99.9	100	orf170	1	99.1	100.39	orf261	1	100	100	orf222	1	100	100	orf119	1	100	100	orf125	1	100	100	orf322	1	100	100	1	99.1	99.67	1	85	71.25	1	99	99.6	1	100	100	0	0	0	1
R4166	nap	orf124	1	99.2	100	orf286	1	99.9	100	orf170	1	99.1	100.39	orf261	1	100	100	orf222	1	100	100	orf119	1	100	100	orf125	1	100	100	orf322	1	100	100	1	99.1	99.67	1	84.9	92.62	1	99	99.6	1	100	100	0	0	0	1
R4170	nap	orf124	1	99.2	100	orf286	1	99.9	100	orf170	1	99.1	100.39	orf261	1	100	100	orf222	1	100	100	orf119	1	100	100	orf125	1	100	100	orf322	1	100	100	1	99.1	99.67	1	85	71.25	1	99	99.6	1	100	100	0	0	0	1
R4171	nap	orf124	1	99.2	100	orf286	1	99.9	100	orf170	1	99.1	100.39	orf261	1	100	100	orf222	1	100	100	orf119	1	100	100	orf125	1	100	100	orf322	1	100	100	1	99.1	99.67	1	84.9	92.62	1	99	99.6	1	100	100	0	0	0	1
R4172	nap	orf124	1	99.2	100	orf286	1	99.9	100	orf170	1	98.9	100.19	orf261	1	100	100	orf222	1	100	100	orf119	1	100	100	orf125	1	100	100	orf322	1	100	100	1	99.1	99.67	1	85	71.25	1	99	99.6	1	100	100	0	0	0	1
R4173	nap	orf124	1	99.2	100	orf286	1	99.9	100	orf170	1	98.7	100.39	orf261	1	100	100	orf222	1	100	100	orf119	1	100	100	orf125	1	100	100	orf322	1	100	100	1	99.1	99.67	1	84.9	92.62	1	99	99.6	1	100	100	0	0	0	1
R4174	nap	orf124	1	99.2	100	orf286	1	99.9	100	orf170	1	99.1	100.39	orf261	1	100	100	orf222	1	100	100	orf119	1	100	100	orf125	1	100	100	orf322	1	100	100	1	99.1	99.67	1	84.9	92.62	1	99	99.6	1	100	100	0	0	0	1
R4176	nap	orf124	1	99.2	100	orf286	1	99.9	100	orf170	1	99.1	100.39	orf261	1	100	100	orf222	1	100	100	orf119	1	100	100	orf125	1	100	100	orf322	1	100	100	1	99.1	99.67	1	85	71.25	1	99	99.6	1	100	100	0	0	0	1
R4178	nap	orf124	1	99.2	100	orf286	1	99.9	100	orf170	1	99.1	100.39	orf261	1	100	100	orf222	1	100	100	orf119	1	100	100	orf125	1	100	100	orf322	1	100	100	1	99.1	99.67	1	84.9	92.62	1	99	99.6	1	100	100	0	0	0	1
R4179	nap	orf124	1	99.2	100	orf286	1	99.9	100	orf170	1	99.1	100.39	orf261	1	100	100	orf222	1	100	100	orf119	1	100	100	orf125	1	100	100	orf322	1	100	100	1	99.1	99.67	1	84.9	92.62	1	99	99.6	1	100	100	0	0	0	1
R4182	nap	orf124	1	99.2	100	orf286	1	99.9	100	orf170	1	99.1	100.39	orf261	1	100	100	orf222	1	100	100	orf119	1	100	100	orf125	1	100	100	orf322	1	100	100	1	99.1	99.67	1	85	71.25	1	99	99.6	1	100	100	0	0	0	1
R4185	nap	orf124	1	99.2	100	orf286	1	99.9	100	orf170	1	98.9	100.19	orf261	1	100	100	orf222	1	100	100	orf119	1	100	100	orf125	1	100	100	orf322	1	100	100	1	99.1	99.67	1	85	71.25	1	99	99.6	1	100	100	0	0	0	1
R4186	nap	orf124	1	99.2	100	orf286	1	99.9	100	orf170	1	99.1	100.39	orf261	1	100	100	orf222	1	100	100	orf119	1	100	100	orf125	1	100	100	orf322	1	100	100	1	99.1	99.67	1	84.9	92.62	1	99	99.6	1	100	100	0	0	0	1
R4188	nap	orf124	1	99.2	100	orf286	1	99.9	100	orf170	1	99.1	100.39	orf261	1	100	100	orf222	1	100	100	orf119	1	100	100	orf125	1	100	100	orf322	1	100	100	1	99.1	99.67	1	84.9	92.62	1	99	99.6	1	100	100	0	0	0	1
R4192	nap	orf124	1	99.2	100	orf286	1	99.9	100	orf170	1	99.1	100.39	orf261	1	100	100	orf222	1	100	100	orf119	1	100	100	orf125	1	100	100	orf322	1	100	100	1	99.1	99.67	1	85	71.25	1	99	99.6	1	100	100	0	0	0	1
R4193	nap	orf124	1	99.2	100	orf286	1	99.9	100	orf170	1	99.1	100.39	orf261	1	100	100	orf222	1	100	100	orf119	1	100	100	orf125	1	100	100	orf322	1	100	100	1	99.1	99.67	1	84.9	92.62	1	99	99.6	1	100	100	0	0	0	1
R4194	nap	orf124	1	99.2	100	orf286	1	99.9	100	orf170	1	99.1	100.39	orf261	1	100	100	orf222	1	100	100	orf119	1	100	100	orf125	1	100	100	orf322	1	100	100	1	99.1	99.67	1	85	71.25	1	99	99.6	1	100	100	0	0	0	1
R4196	nap	orf124	1	99.2	100	orf286	1	99.9	100	orf170	1	99.1	100.39	orf261	1	100	100	orf222	1	100	100	orf119	1	100	100	orf125	1	100	100	orf322	1	100	100	1	99.1	99.67	1	84.9	92.62	1	99	99.6	1	100	100	0	0	0	1
R4199	nap	orf124	1	99.2	100	orf286	1	99.9	100	orf170	1	99.1	100.39	orf261	1	100	100	orf222	1	100	100	orf119	1	100	100	orf125	1	100	100	orf322	1	100	100	1	99.1	99.67	1	84.9	92.62	1	99	99.6	1	100	100	0	0	0	1
R4201	nap	orf124	1	99.2	100	orf286	1	99.9	100	orf170	1	98.9	100.19	orf261	1	100	100	orf222	1	100	100	orf119	1	100	100	orf125	1	100	100	orf322	1	100	100	1	99.1	99.67	1	84.9	92.62	1	99	99.6	1	100	100	0	0	0	1
R4202	nap	orf124	1	99.2	100	orf286	1	99.9	100	orf170	1	99.1	100.39	orf261	1	100	100	orf222	1	100	100	orf119	1	100	100	orf125	1	100	100	orf322	1	100	100	1	99.1	99.67	1	84.9	92.62	1	99	99.6	1	100	100	0	0	0	1
R4203	nap	orf124	1	99.2	100	orf286	1	99.9	100	orf170	1	99.1	100.39	orf261	1	100	100	orf222	1	100	100	orf119	1	100	100	orf125	1	100	100	orf322	1	100	100	1	99.1	99.67	1	85	71.25	1	99	99.6	1	100	100	0	0	0	1
R4205	nap	orf124	1	99.2	100	orf286	1	99.9	100	orf170	1	99.1	100.39	orf261	1	100	100	orf222	1	100	100	orf119	1	100	100	orf125	1	100	100	orf322	1	100	100	1	99.1	99.67	1	85	71.25	1	99	99.6	1	100	100	0	0	0	1
R4206	nap	orf124	1	99.2	100	orf286	1	99.9	100	orf170	1	99.1	100.39	orf261	1	100	100	orf222	1	100	100	orf119	1	100	100	orf125	1	100	100	orf322	1	100	100	1	99.1	99.67	1	85	71.25	1	99	99.6	1	100	100	0	0	0	1
R4207	nap	orf124	1	99.2	100	orf286	1	99.9	100	orf170	1	99.1	100.39	orf261	1	100	100	orf222	1	100	100	orf119	1	100	100	orf125	1	100	100	orf322	1	100	100	1	99.1	99.67	1	84.9	92.62	1	99	99.6	1	100	100	0	0	0	1
R4208	nap	orf124	1	99.2	100	orf286	1	99.9	100	orf170	1	99.1	100.39	orf261	1	100	100	orf222	1	100	100	orf119	1	100	100	orf125	1	100	100	orf322	1	100	100	1	99.1	99.67	1	85	71.25	1	99	99.6	1	100	100	0	0	0	1
R4211	nap	orf124	1	99.2	100	orf286	1	99.9	100	orf170	1	99.1	100.39	orf261	1	100	100	orf222	1	100	100	orf119	1	100	100	orf125	1	100	100	orf322	1	100	100	1	99.1	99.67	1	85	71.25	1	99	99.6	1	100	100	0	0	0	1
R4213	nap	orf124	1	99.2	100	orf286	1	99.9	100	orf170	1	99.1	100.39	orf261	1	100	100	orf222	1	100	100	orf119	1	100	100	orf125	1	100	100	orf322	1	100	100	1	99.1	99.67	1	85	71.25	1	99	99.6	1	100	100	0	0	0	1
R4214	nap	orf124	1	99.2	100	orf286	1	99.9	100	orf170	1	99.1	100.39	orf261	1	100	100	orf222	1	100	100	orf119	1	100	100	orf125	1	100	100	orf322	1	100	100	1	99.1	99.67	1	85	71.25	1	99	99.6	1	100	100	0	0	0	1
R4215	nap	orf124	1	99.2	100	orf286	1	99.9	100	orf170	1	99.1	100.39	orf261	1	100	100	orf222	1	100	100	orf119	1	100	100	orf125	1	100	100	orf322	1	100	100	1	99.1	99.67	1	84.9	92.62	1	99	99.6	1	100	100	0	0	0	1
R4217	nap	orf124	1	99.2	100	orf286	1	99.9	100	orf170	1	99.1	100.39	orf261	1	100	100	orf222	1	100	100	orf119	1	100	100	orf125	1	100	100	orf322	1	100	100	1	99.1	99.67	1	85	71.25	1	99	99.6	1	100	100	0	0	0	1
R4218	nap	orf124	1	99.2	100	orf286	1	99.9	100	orf170	1	99.1	100.39	orf261	1	100	100	orf222	1	100	100	orf119	1	100	100	orf125	1	100	100	orf322	1	100	100	1	99.1	99.67	1	85	71.25	1	99	99.6	1	100	100	0	0	0	1
R4219	nap	orf124	1	99.2	100	orf286	1	99.9	100	orf170	1	99.1	100.39	orf261	1	100	100	orf222	1	100	100	orf119	1	100	100	orf125	1	100	100	orf322	1	100	100	1	99.1	99.67	1	85	71.25	1	99	99.6	1	100	100	0	0	0	1
R4220	nap	orf124	1	99.2	100	orf286	1	99.9	100	orf170	1	99.1	100.39	orf261	1	100	100	orf222	1	100	100	orf119	1	100	100	orf125	1	100	100	orf322	1	100	100	1	99.1	99.67	1	85	71.25	1	99	99.6	1	100	100	0	0	0	1
R4221	nap	orf124	1	99.2	100	orf286	1	99.9	100	orf170	1	99.1	100.39	orf261	1	100	100	orf222	1	100	100	orf119	1	100	100	orf125	1	100	100	orf322	1	100	100	1	99.1	99.67	1	85	71.25	1	99	99.6	1	100	100	0	0	0	1
R4222	nap	orf124	1	99.2	100	orf286	1	99.9	100	orf170	1	98.9	100.19	orf261	1	100	100	orf222	1	100	100	orf119	1	100	100	orf125	1	100	100	orf322	1	100	100	1	99.1	99.67	1	84.9	92.62	1	99	99.6	1	100	100	0	0	0	1
R4223	nap	orf124	1	99.2	100	orf286	1	99.9	100	orf170	1	99.1	100.39	orf261	1	100	100	orf222	1	100	100	orf119	1	100	100	orf125	1	100	100	orf322	1	100	100	1	99.1	99.67	1	85	71.25	1	99	99.6	1	100	100	0	0	0	1
R4224	nap	orf124	1	99.2	100	orf286	1	99.9	100	orf170	1	99.1	100.39	orf261	1	100	100	orf222	1	100	100	orf119	1	100	100	orf125	1	100	100	orf322	1	100	100	1	99.1	99.67	1	84.9	92.62	1	99	99.6	1	100	100	0	0	0	1
R4226	nap	orf124	1	99.2	100	orf286	1	99.9	100	orf170	1	99.1	100.39	orf261	1	100	100	orf222	1	100	100	orf119	1	100	100	orf125	1	100	100	orf322	1	100	100	1	99.1	99.67	1	84.9	92.62	1	99	99.6	1	100	100	0	0	0	1
R4227	nap	orf124	1	99.2	100	orf286	1	99.9	100	orf170	1	98.7	100.39	orf261	1	100	100	orf222	1	100	100	orf119	1	100	100	orf125	1	100	100	orf322	1	100	100	1	99.1	99.67	1	84.9	92.62	1	99	99.6	1	100	100	0	0	0	1
R4228	nap	orf124	1	99.2	100	orf286	1	99.9	100	orf170	1	99.1	100.39	orf261	1	100	100	orf222	1	100	100	orf119	1	100	100	orf125	1	100	100	orf322	1	100	100	1	99.1	99.67	1	84.9	92.62	1	99	99.6	1	100	100	0	0	0	1
R4229	nap	orf124	1	99.2	100	orf286	1	99.9	100	orf170	1	99.1	100.39	orf261	1	100	100	orf222	1	100	100	orf119	1	100	100	orf125	1	100	100	orf322	1	100	100	1	99.1	99.67	1	85	71.25	1	99	99.6	1	100	100	0	0	0	1
R4230	nap	orf124	1	99.2	100	orf286	1	99.9	100	orf170	1	99.1	100.39	orf261	1	100	100	orf222	1	100	100	orf119	1	100	100	orf125	1	100	100	orf322	1	100	100	1	99.1	99.67	1	85	71.25	1	99	99.6	1	100	100	0	0	0	1
R4231	nap	orf124	1	99.2	100	orf286	1	99.9	100	orf170	1	99.1	100.39	orf261	1	100	100	orf222	1	100	100	orf119	1	100	100	orf125	1	100	100	orf322	1	100	100	1	99.1	99.67	1	85	71.25	1	99	99.6	1	100	100	0	0	0	1
R4233	nap	orf124	1	99.2	100	orf286	1	99.9	100	orf170	1	99.1	100.39	orf261	1	100	100	orf222	1	100	100	orf119	1	100	100	orf125	1	100	100	orf322	1	100	100	1	99.1	99.67	1	84.9	92.62	1	99	99.6	1	100	100	0	0	0	1
R4234	nap	orf124	1	99.2	100	orf286	1	99.9	100	orf170	1	99.1	100.39	orf261	1	100	100	orf222	1	100	100	orf119	1	100	100	orf125	1	100	100	orf322	1	100	100	1	99.1	99.67	1	84.9	92.62	1	99	99.6	1	100	100	0	0	0	1
R4235	nap	orf124	1	99.2	100	orf286	1	99.9	100	orf170	1	99.1	100.39	orf261	1	100	100	orf222	1	100	100	orf119	1	100	100	orf125	1	100	100	orf322	1	100	100	1	99.1	99.67	1	85	71.25	1	99	99.6	1	100	100	0	0	0	1
R4237	nap	orf124	1	99.2	100	orf286	1	99.9	100	orf170	1	98.5	100.19	orf261	1	100	100	orf222	1	100	100	orf119	1	100	100	orf125	1	100	100	orf322	1	100	100	1	99.1	99.67	1	84.9	92.62	1	99	99.6	1	100	100	0	0	0	1
R4238	nap	orf124	1	99.2	100	orf286	1	99.9	100	orf170	1	98.9	100.19	orf261	1	100	100	orf222	1	100	100	orf119	1	100	100	orf125	1	100	100	orf322	1	100	100	1	99.1	99.67	1	85	71.25	1	99	99.6	1	100	100	0	0	0	1
R4239	nap	orf124	1	99.2	100	orf286	1	99.9	100	orf170	1	99.1	100.39	orf261	1	100	100	orf222	1	100	100	orf119	1	100	100	orf125	1	100	100	orf322	1	100	100	1	99.1	99.67	1	85	71.25	1	99	99.6	1	100	100	0	0	0	1
R4240	nap	orf124	1	99.2	100	orf286	1	99.9	100	orf170	1	99.1	100.39	orf261	1	100	100	orf222	1	100	100	orf119	1	100	100	orf125	1	100	100	orf322	1	100	100	1	99.1	99.67	1	85	71.25	1	99	99.6	1	100	100	0	0	0	1
R4241	nap	orf124	1	99.2	100	orf286	1	99.9	100	orf170	1	99.1	100.39	orf261	1	100	100	orf222	1	100	100	orf119	1	100	100	orf125	1	100	100	orf322	1	100	100	1	99.1	99.67	1	85	71.25	1	99	99.6	1	100	100	0	0	0	1
R4242	nap	orf124	1	99.2	100	orf286	1	99.9	100	orf170	1	99.1	100.39	orf261	1	100	100	orf222	1	100	100	orf119	1	100	100	orf125	1	100	100	orf322	1	100	100	1	99.1	99.67	1	85	71.25	1	99	99.6	1	100	100	0	0	0	1
R4243	nap	orf124	1	99.2	100	orf286	1	99.9	100	orf170	1	99.1	100.39	orf261	1	100	100	orf222	1	100	100	orf119	1	100	100	orf125	1	100	100	orf322	1	100	100	1	99.1	99.67	1	84.9	92.62	1	99	99.6	1	100	100	0	0	0	1
R4245	nap	orf124	1	99.2	100	orf286	1	99.9	100	orf170	1	99.1	100.39	orf261	1	100	100	orf222	1	100	100	orf119	1	100	100	orf125	1	100	100	orf322	1	100	100	1	99.1	99.67	1	85	71.25	1	99	99.6	1	100	100	0	0	0	1
R4246	nap	orf124	1	99.2	100	orf286	1	99.9	100	orf170	1	99.1	100.39	orf261	1	100	100	orf222	1	100	100	orf119	1	100	100	orf125	1	100	100	orf322	1	100	100	1	99.1	99.67	1	84.9	92.62	1	99	99.6	1	100	100	0	0	0	1
R4247	nap	orf124	1	99.2	100	orf286	1	99.9	100	orf170	1	99.1	100.39	orf261	1	100	100	orf222	1	100	100	orf119	1	100	100	orf125	1	100	100	orf322	1	100	100	1	99.1	99.67	1	84.9	92.62	1	99	99.6	1	100	100	0	0	0	1
R4248	nap	orf124	1	99.2	100	orf286	1	99.9	100	orf170	1	99.1	100.39	orf261	1	100	100	orf222	1	100	100	orf119	1	100	100	orf125	1	100	100	orf322	1	100	100	1	99.1	99.67	1	85	71.25	1	99	99.6	1	100	100	0	0	0	1
R4249	nap	orf124	1	99.2	100	orf286	1	99.9	100	orf170	1	98.9	100.19	orf261	1	100	100	orf222	1	100	100	orf119	1	100	100	orf125	1	100	100	orf322	1	100	100	1	99.1	99.67	1	84.9	92.62	1	99	99.6	1	100	100	0	0	0	1
R4250	nap	orf124	1	99.2	100	orf286	1	99.9	100	orf170	1	99.1	100.39	orf261	1	100	100	orf222	1	100	100	orf119	1	100	100	orf125	1	100	100	orf322	1	100	100	1	99.1	99.67	1	85	71.25	1	99	99.6	1	100	100	0	0	0	1
R4252	nap	orf124	1	99.2	100	orf286	1	99.9	100	orf170	1	99.1	100.39	orf261	1	100	100	orf222	1	100	100	orf119	1	100	100	orf125	1	100	100	orf322	1	100	100	1	99.1	99.67	1	85	71.25	1	99	99.6	1	100	100	0	0	0	1
R4253	nap	orf124	1	99.2	100	orf286	1	99.9	100	orf170	1	99.1	100.39	orf261	1	100	100	orf222	1	100	100	orf119	1	100	100	orf125	1	100	100	orf322	1	100	100	1	99.1	99.67	1	85	71.25	1	99	99.6	1	100	100	0	0	0	1
R4254	nap	orf124	1	99.2	100	orf286	1	99.9	100	orf170	1	99.1	100.39	orf261	1	100	100	orf222	1	100	100	orf119	1	100	100	orf125	1	100	100	orf322	1	100	100	1	99.1	99.67	1	84.9	92.62	1	99	99.6	1	100	100	0	0	0	1
R4255	nap	orf124	1	99.2	100	orf286	1	99.9	100	orf170	1	99.1	100.39	orf261	1	100	100	orf222	1	100	100	orf119	1	100	100	orf125	1	100	100	orf322	1	100	100	1	99.1	99.67	1	84.9	92.62	1	99	99.6	1	100	100	0	0	0	1
R4256	nap	orf124	1	99.2	100	orf286	1	99.9	100	orf170	1	98.9	100.19	orf261	1	100	100	orf222	1	100	100	orf119	1	100	100	orf125	1	100	100	orf322	1	100	100	1	99.1	99.67	1	85	71.25	1	99	99.6	1	100	100	0	0	0	1
R4257	nap	orf124	1	99.2	100	orf286	1	99.9	100	orf170	1	98.7	100.39	orf261	1	100	100	orf222	1	100	100	orf119	1	100	100	orf125	1	100	100	orf322	1	100	100	1	99.1	99.67	1	85	71.25	1	99	99.6	1	100	100	0	0	0	1
R4258	nap	orf124	1	99.2	100	orf286	1	99.9	100	orf170	1	99.1	100.39	orf261	1	100	100	orf222	1	100	100	orf119	1	100	100	orf125	1	100	100	orf322	1	100	100	1	99.1	99.67	1	84.9	92.62	1	99	99.6	1	100	100	0	0	0	1
R4259	nap	orf124	1	99.2	100	orf286	1	99.9	100	orf170	1	99.1	100.39	orf261	1	100	100	orf222	1	100	100	orf119	1	100	100	orf125	1	100	100	orf322	1	100	100	1	99.1	99.67	1	85	71.25	1	99	99.6	1	100	100	0	0	0	1
R4261	nap	orf124	1	99.2	100	orf286	1	99.9	100	orf170	1	99.1	100.39	orf261	1	100	100	orf222	1	100	100	orf119	1	100	100	orf125	1	100	100	orf322	1	100	100	1	99.1	99.67	1	84.9	92.62	1	99	99.6	1	100	100	0	0	0	1
R4262	nap	orf124	1	99.2	100	orf286	1	99.9	100	orf170	1	99.1	100.39	orf261	1	100	100	orf222	1	100	100	orf119	1	100	100	orf125	1	100	100	orf322	1	100	100	1	99.1	99.67	1	84.9	92.62	1	99	99.6	1	100	100	0	0	0	1
R4263	nap	orf124	1	99.2	100	orf286	1	99.9	100	orf170	1	99.1	100.39	orf261	1	100	100	orf222	1	100	100	orf119	1	100	100	orf125	1	100	100	orf322	1	100	100	1	99.1	99.67	1	84.9	92.62	1	99	99.6	1	100	100	0	0	0	1
R4264	nap	orf124	1	99.2	100	orf286	1	99.9	100	orf170	1	99.1	100.39	orf261	1	100	100	orf222	1	100	100	orf119	1	100	100	orf125	1	100	100	orf322	1	100	100	1	99.1	99.67	1	84.9	92.62	1	99	99.6	1	100	100	0	0	0	1
R4266	nap	orf124	1	99.2	100	orf286	1	99.9	100	orf170	1	99.1	100.39	orf261	1	100	100	orf222	1	100	100	orf119	1	100	100	orf125	1	100	100	orf322	1	100	100	1	99.1	99.67	1	84.9	92.62	1	99	99.6	1	100	100	0	0	0	1
R4267	nap	orf124	1	99.2	100	orf286	1	99.9	100	orf170	1	99.1	100.39	orf261	1	100	100	orf222	1	100	100	orf119	1	100	100	orf125	1	100	100	orf322	1	100	100	1	99.1	99.67	1	84.9	92.62	1	99	99.6	1	100	100	0	0	0	1
R4268	nap	orf124	1	99.2	100	orf286	1	99.9	100	orf170	1	99.1	100.39	orf261	1	100	100	orf222	1	100	100	orf119	1	100	100	orf125	1	100	100	orf322	1	100	100	1	99.1	99.67	1	85	71.25	1	99	99.6	1	100	100	0	0	0	1
R4269	nap	orf124	1	99.2	100	orf286	1	99.9	100	orf170	1	99.1	100.39	orf261	1	100	100	orf222	1	100	100	orf119	1	100	100	orf125	1	100	100	orf322	1	100	100	1	99.1	99.67	1	85	71.25	1	99	99.6	1	100	100	0	0	0	1
R4271	nap	orf124	1	99.2	100	orf286	1	99.9	100	orf170	1	98.9	100.19	orf261	1	100	100	orf222	1	100	100	orf119	1	100	100	orf125	1	100	100	orf322	1	100	100	1	99.1	99.67	1	85	71.25	1	99	99.6	1	100	100	0	0	0	1
R4272	nap	orf124	1	99.2	100	orf286	1	99.9	100	orf170	1	99.1	100.39	orf261	1	100	100	orf222	1	100	100	orf119	1	100	100	orf125	1	100	100	orf322	1	100	100	1	99.1	99.67	1	85	71.25	1	99	99.6	1	100	100	0	0	0	1
R4273	nap	orf124	1	99.2	100	orf286	1	99.9	100	orf170	1	99.1	100.39	orf261	1	100	100	orf222	1	100	100	orf119	1	100	100	orf125	1	100	100	orf322	1	100	100	1	99.1	99.67	1	85	71.25	1	99	99.6	1	100	100	0	0	0	1
R4275	nap	orf124	1	99.2	100	orf286	1	99.9	100	orf170	1	99.1	100.39	orf261	1	100	100	orf222	1	100	100	orf119	1	100	100	orf125	1	100	100	orf322	1	100	100	1	99.1	99.67	1	84.9	92.62	1	99	99.6	1	100	100	0	0	0	1
R4276	nap	orf124	1	99.2	100	orf286	1	99.9	100	orf170	1	99.1	100.39	orf261	1	100	100	orf222	1	100	100	orf119	1	100	100	orf125	1	100	100	orf322	1	100	100	1	99.1	99.67	1	85	71.25	1	99	99.6	1	100	100	0	0	0	1
R4277	nap	orf124	1	99.2	100	orf286	1	99.9	100	orf170	1	99.1	100.39	orf261	1	100	100	orf222	1	100	100	orf119	1	100	100	orf125	1	100	100	orf322	1	100	100	1	99.1	99.67	1	84.9	92.62	1	99	99.6	1	100	100	0	0	0	1
R4278	nap	orf124	1	99.2	100	orf286	1	99.9	100	orf170	1	98.9	100.19	orf261	1	100	100	orf222	1	100	100	orf119	1	100	100	orf125	1	100	100	orf322	1	100	100	1	99.1	99.67	1	84.9	92.62	1	99	99.6	1	100	100	0	0	0	1
R4279	nap	orf124	1	99.2	100	orf286	1	99.9	100	orf170	1	99.1	100.39	orf261	1	100	100	orf222	1	100	100	orf119	1	100	100	orf125	1	100	100	orf322	1	100	100	1	99.1	99.67	1	85	71.25	1	99	99.6	1	100	100	0	0	0	1
R4281	nap	orf124	1	99.2	100	orf286	1	99.9	100	orf170	1	99.1	100.39	orf261	1	100	100	orf222	1	100	100	orf119	1	100	100	orf125	1	100	100	orf322	1	100	100	1	99.1	99.67	1	84.9	92.62	1	99	99.6	1	100	100	0	0	0	1
R4282	nap	orf124	1	99.2	100	orf286	1	99.9	100	orf170	1	99.1	100.39	orf261	1	100	100	orf222	1	100	100	orf119	1	100	100	orf125	1	100	100	orf322	1	100	100	1	99.1	99.67	1	85	71.25	1	99	99.6	1	100	100	0	0	0	1
R4283	nap	orf124	1	99.2	100	orf286	1	99.9	100	orf170	1	99.1	100.39	orf261	1	100	100	orf222	1	100	100	orf119	1	100	100	orf125	1	100	100	orf322	1	100	100	1	99.1	99.67	1	85	71.25	1	99	99.6	1	100	100	0	0	0	1
R4284	nap	orf124	1	99.2	100	orf286	1	99.9	100	orf170	1	99.1	100.39	orf261	1	100	100	orf222	1	100	100	orf119	1	100	100	orf125	1	100	100	orf322	1	100	100	1	99.1	99.67	1	84.9	92.62	1	99	99.6	1	100	100	0	0	0	1
R4285	nap	orf124	1	99.2	100	orf286	1	99.9	100	orf170	1	99.1	100.39	orf261	1	100	100	orf222	1	100	100	orf119	1	100	100	orf125	1	100	100	orf322	1	100	100	1	99.1	99.67	1	85	71.25	1	99	99.6	1	100	100	0	0	0	1
R4286	nap	orf124	1	99.2	100	orf286	1	99.9	100	orf170	1	99.1	100.39	orf261	1	100	100	orf222	1	100	100	orf119	1	100	100	orf125	1	100	100	orf322	1	100	100	1	99.1	99.67	1	85	71.25	1	99	99.6	1	100	100	0	0	0	1
R4287	nap	orf124	1	99.2	100	orf286	1	99.9	100	orf170	1	99.1	100.39	orf261	1	100	100	orf222	1	100	100	orf119	1	100	100	orf125	1	100	100	orf322	1	100	100	1	99.1	99.67	1	84.9	92.62	1	99	99.6	1	100	100	0	0	0	1
R4288	nap	orf124	1	99.2	100	orf286	1	99.9	100	orf170	1	99.1	100.39	orf261	1	100	100	orf222	1	100	100	orf119	1	100	100	orf125	1	100	100	orf322	1	100	100	1	99.1	99.67	1	84.9	92.62	1	99	99.6	1	100	100	0	0	0	1
R4289	nap	orf124	1	99.2	100	orf286	1	99.9	100	orf170	1	99.1	100.39	orf261	1	100	100	orf222	1	100	100	orf119	1	100	100	orf125	1	100	100	orf322	1	100	100	1	99.1	99.67	1	85	71.25	1	99	99.6	1	100	100	0	0	0	1
R4290	nap	orf124	1	99.2	100	orf286	1	99.9	100	orf170	1	99.1	100.39	orf261	1	100	100	orf222	1	100	100	orf119	1	100	100	orf125	1	100	100	orf322	1	100	100	1	99.1	99.67	1	84.9	92.62	1	99	99.6	1	100	100	0	0	0	1
R4291	nap	orf124	1	99.2	100	orf286	1	99.9	100	orf170	1	99.1	100.39	orf261	1	100	100	orf222	1	100	100	orf119	1	100	100	orf125	1	100	100	orf322	1	100	100	1	99.1	99.67	1	84.9	92.62	1	99	99.6	1	100	100	0	0	0	1
R4292	nap	orf124	1	99.2	100	orf286	1	99.9	100	orf170	1	98.9	100.19	orf261	1	100	100	orf222	1	100	100	orf119	1	100	100	orf125	1	100	100	orf322	1	100	100	1	99.1	99.67	1	84.9	92.62	1	99	99.6	1	100	100	0	0	0	1
R4293	nap	orf124	1	99.2	100	orf286	1	99.9	100	orf170	1	99.1	100.39	orf261	1	100	100	orf222	1	100	100	orf119	1	100	100	orf125	1	100	100	orf322	1	100	100	1	99.1	99.67	1	85	71.25	1	99	99.6	1	100	100	0	0	0	1
R4294	nap	orf124	1	99.2	100	orf286	1	99.9	100	orf170	1	99.1	100.39	orf261	1	100	100	orf222	1	100	100	orf119	1	100	100	orf125	1	100	100	orf322	1	100	100	1	99.1	99.67	1	84.9	92.62	1	99	99.6	1	100	100	0	0	0	1
R4295	nap	orf124	1	99.2	100	orf286	1	99.9	100	orf170	1	99.1	100.39	orf261	1	100	100	orf222	1	100	100	orf119	1	100	100	orf125	1	100	100	orf322	1	100	100	1	99.1	99.67	1	84.9	92.62	1	99	99.6	1	100	100	0	0	0	1
R4296	nap	orf124	1	99.2	100	orf286	1	99.9	100	orf170	1	98.9	100.19	orf261	1	100	100	orf222	1	100	100	orf119	1	100	100	orf125	1	100	100	orf322	1	100	100	1	99.1	99.67	1	84.9	92.62	1	99	99.6	1	100	100	0	0	0	1
R4298	nap	orf124	1	99.2	100	orf286	1	99.9	100	orf170	1	99.1	100.39	orf261	1	100	100	orf222	1	100	100	orf119	1	100	100	orf125	1	100	100	orf322	1	100	100	1	99.1	99.67	1	85	71.25	1	99	99.6	1	100	100	0	0	0	1
R4299	nap	orf124	1	99.2	100	orf286	1	99.9	100	orf170	1	99.1	100.39	orf261	1	100	100	orf222	1	100	100	orf119	1	100	100	orf125	1	100	100	orf322	1	100	100	1	99.1	99.67	1	84.9	92.62	1	99	99.6	1	100	100	0	0	0	1
R4300	nap	orf124	1	99.2	100	orf286	1	99.9	100	orf170	1	99.1	100.39	orf261	1	100	100	orf222	1	100	100	orf119	1	100	100	orf125	1	100	100	orf322	1	100	100	1	99.1	99.67	1	85	71.25	1	99	99.6	1	100	100	0	0	0	1
R4301	nap	orf124	1	99.2	100	orf286	1	99.9	100	orf170	1	99.1	100.39	orf261	1	100	100	orf222	1	100	100	orf119	1	100	100	orf125	1	100	100	orf322	1	100	100	1	99.1	99.67	1	84.9	92.62	1	99	99.6	1	100	100	0	0	0	1
R4302	nap	orf124	1	99.2	100	orf286	1	99.9	100	orf170	1	99.1	100.39	orf261	1	100	100	orf222	1	100	100	orf119	1	100	100	orf125	1	100	100	orf322	1	100	100	1	99.1	99.67	1	84.9	92.62	1	99	99.6	1	100	100	0	0	0	1
R4303	nap	orf124	1	99.2	100	orf286	1	99.9	100	orf170	1	99.1	100.39	orf261	1	100	100	orf222	1	100	100	orf119	1	100	100	orf125	1	100	100	orf322	1	100	100	1	99.1	99.67	1	85	71.25	1	99	99.6	1	100	100	0	0	0	1
R4304	nap	orf124	1	99.2	100	orf286	1	99.9	100	orf170	1	98.9	100.19	orf261	1	100	100	orf222	1	100	100	orf119	1	100	100	orf125	1	100	100	orf322	1	100	100	1	99.1	99.67	1	84.9	92.62	1	99	99.6	1	100	100	0	0	0	1
R4305	nap	orf124	1	99.2	100	orf286	1	99.9	100	orf170	1	98.9	100.19	orf261	1	100	100	orf222	1	100	100	orf119	1	100	100	orf125	1	100	100	orf322	1	100	100	1	99.1	99.67	1	85	71.25	1	99	99.6	1	100	100	0	0	0	1
R4306	nap	orf124	1	99.2	100	orf286	1	99.9	100	orf170	1	98.9	100.19	orf261	1	100	100	orf222	1	100	100	orf119	1	100	100	orf125	1	100	100	orf322	1	100	100	1	99.1	99.67	1	84.9	92.62	1	99	99.6	1	100	100	0	0	0	1
R4307	nap	orf124	1	99.2	100	orf286	1	99.9	100	orf170	1	99.1	100.39	orf261	1	100	100	orf222	1	100	100	orf119	1	100	100	orf125	1	100	100	orf322	1	100	100	1	99.1	99.67	1	85	71.25	1	99	99.6	1	100	100	0	0	0	1
R4308	nap	orf124	1	99.2	100	orf286	1	99.9	100	orf170	1	99.1	100.39	orf261	1	100	100	orf222	1	100	100	orf119	1	100	100	orf125	1	100	100	orf322	1	100	100	1	99.1	99.67	1	84.9	92.62	1	99	99.6	1	100	100	0	0	0	1
R4309	nap	orf124	1	99.2	100	orf286	1	99.9	100	orf170	1	98.9	100.19	orf261	1	100	100	orf222	1	100	100	orf119	1	100	100	orf125	1	100	100	orf322	1	100	100	1	99.1	99.67	1	84.9	92.62	1	99	99.6	1	100	100	0	0	0	1
R4310	nap	orf124	1	99.2	100	orf286	1	99.9	100	orf170	1	99.1	100.39	orf261	1	100	100	orf222	1	100	100	orf119	1	100	100	orf125	1	100	100	orf322	1	100	100	1	99.1	99.67	1	85	71.25	1	99	99.6	1	100	100	0	0	0	1
R4311	nap	orf124	1	99.2	100	orf286	1	99.9	100	orf170	1	99.1	100.39	orf261	1	100	100	orf222	1	100	100	orf119	1	100	100	orf125	1	100	100	orf322	1	100	100	1	99.1	99.67	1	84.9	92.62	1	99	99.6	1	100	100	0	0	0	1
R4313	nap	orf124	1	99.2	100	orf286	1	99.9	100	orf170	1	98.9	100.19	orf261	1	100	100	orf222	1	100	100	orf119	1	100	100	orf125	1	100	100	orf322	1	100	100	1	99.1	99.67	1	85	71.25	1	99	99.6	1	100	100	0	0	0	1
R4314	nap	orf124	1	99.2	100	orf286	1	99.9	100	orf170	1	99.1	100.39	orf261	1	100	100	orf222	1	100	100	orf119	1	100	100	orf125	1	100	100	orf322	1	100	100	1	99.1	99.67	1	85	71.25	1	99	99.6	1	100	100	0	0	0	1
R4315	nap	orf124	1	99.2	100	orf286	1	99.9	100	orf170	1	98.9	100.19	orf261	1	100	100	orf222	1	100	100	orf119	1	100	100	orf125	1	100	100	orf322	1	100	100	1	99.1	99.67	1	84.9	92.62	1	99	99.6	1	100	100	0	0	0	1
R4317	nap	orf124	1	99.2	100	orf286	1	99.9	100	orf170	1	98.9	100.19	orf261	1	100	100	orf222	1	100	100	orf119	1	100	100	orf125	1	100	100	orf322	1	100	100	1	99.1	99.67	1	85	71.25	1	99	99.6	1	100	100	0	0	0	1
R4318	nap	orf124	1	99.2	100	orf286	1	99.9	100	orf170	1	98.7	100.39	orf261	1	100	100	orf222	1	100	100	orf119	1	100	100	orf125	1	100	100	orf322	1	100	100	1	99.1	99.67	1	84.9	92.62	1	99	99.6	1	100	100	0	0	0	1
R4319	nap	orf124	1	99.2	100	orf286	1	99.9	100	orf170	1	98.9	100.19	orf261	1	100	100	orf222	1	100	100	orf119	1	100	100	orf125	1	100	100	orf322	1	100	100	1	99.1	99.67	1	85	71.25	1	99	99.6	1	100	100	0	0	0	1
R4320	nap	orf124	1	99.2	100	orf286	1	99.9	100	orf170	1	99.1	100.39	orf261	1	100	100	orf222	1	100	100	orf119	1	100	100	orf125	1	100	100	orf322	1	100	100	1	99.1	99.67	1	85	71.25	1	99	99.6	1	100	100	0	0	0	1
R4321	nap	orf124	1	99.2	100	orf286	1	99.9	100	orf170	1	99.1	100.39	orf261	1	100	100	orf222	1	100	100	orf119	1	100	100	orf125	1	100	100	orf322	1	100	100	1	99.1	99.67	1	84.9	92.62	1	99	99.6	1	100	100	0	0	0	1
R4322	nap	orf124	1	99.2	100	orf286	1	99.9	100	orf170	1	99.1	100.39	orf261	1	100	100	orf222	1	100	100	orf119	1	100	100	orf125	1	100	100	orf322	1	100	100	1	99.1	99.67	1	84.9	92.62	1	99	99.6	1	100	100	0	0	0	1
R4323	nap	orf124	1	99.2	100	orf286	1	99.9	100	orf170	1	98.5	100.19	orf261	1	100	100	orf222	1	100	100	orf119	1	100	100	orf125	1	100	100	orf322	1	100	100	1	99.1	99.67	1	85	71.25	1	99	99.6	1	100	100	0	0	0	1
R4324	nap	orf124	1	99.2	100	orf286	1	99.9	100	orf170	1	99.1	100.39	orf261	1	100	100	orf222	1	100	100	orf119	1	100	100	orf125	1	100	100	orf322	1	100	100	1	99.1	99.67	1	85	71.25	1	99	99.6	1	100	100	0	0	0	1
R4325	nap	orf124	1	99.2	100	orf286	1	99.9	100	orf170	1	99.1	100.39	orf261	1	100	100	orf222	1	100	100	orf119	1	100	100	orf125	1	100	100	orf322	1	100	100	1	99.1	99.67	1	85	71.25	1	99	99.6	1	100	100	0	0	0	1
R4327	nap	orf124	1	99.2	100	orf286	1	99.9	100	orf170	1	98.9	100.19	orf261	1	100	100	orf222	1	100	100	orf119	1	100	100	orf125	1	100	100	orf322	1	100	100	1	99.1	99.67	1	85	71.25	1	99	99.6	1	100	100	0	0	0	1
R4328	nap	orf124	1	99.2	100	orf286	1	99.9	100	orf170	1	98.9	100.19	orf261	1	100	100	orf222	1	100	100	orf119	1	100	100	orf125	1	100	100	orf322	1	100	100	1	99.1	99.67	1	84.9	92.62	1	99	99.6	1	100	100	0	0	0	1
R4329	nap	orf124	1	99.2	100	orf286	1	99.9	100	orf170	1	99.1	100.39	orf261	1	100	100	orf222	1	100	100	orf119	1	100	100	orf125	1	100	100	orf322	1	100	100	1	99.1	99.67	1	84.9	92.62	1	99	99.6	1	100	100	0	0	0	1
R4331	nap	orf124	1	99.2	100	orf286	1	99.9	100	orf170	1	99.1	100.39	orf261	1	100	100	orf222	1	100	100	orf119	1	100	100	orf125	1	100	100	orf322	1	100	100	1	99.1	99.67	1	84.9	92.62	1	99	99.6	1	100	100	0	0	0	1
R4332	nap	orf124	1	99.2	100	orf286	1	99.9	100	orf170	1	99.1	100.39	orf261	1	100	100	orf222	1	100	100	orf119	1	100	100	orf125	1	100	100	orf322	1	100	100	1	99.1	99.67	1	84.9	92.62	1	99	99.6	1	100	100	0	0	0	1
R4333	nap	orf124	1	99.2	100	orf286	1	99.9	100	orf170	1	99.1	100.39	orf261	1	100	100	orf222	1	100	100	orf119	1	100	100	orf125	1	100	100	orf322	1	100	100	1	99.1	99.67	1	84.9	92.62	1	99	99.6	1	100	100	0	0	0	1
R4334	nap	orf124	1	99.2	100	orf286	1	99.9	100	orf170	1	98.9	100.19	orf261	1	100	100	orf222	1	100	100	orf119	1	100	100	orf125	1	100	100	orf322	1	100	100	1	99.1	99.67	1	84.9	92.62	1	99	99.6	1	100	100	0	0	0	1
R4335	nap	orf124	1	99.2	100	orf286	1	99.9	100	orf170	1	99.1	100.39	orf261	1	100	100	orf222	1	100	100	orf119	1	100	100	orf125	1	100	100	orf322	1	100	100	1	99.1	99.67	1	84.9	92.62	1	99	99.6	1	100	100	0	0	0	1
R4336	nap	orf124	1	99.2	100	orf286	1	99.9	100	orf170	1	99.1	100.39	orf261	1	100	100	orf222	1	100	100	orf119	1	100	100	orf125	1	100	100	orf322	1	100	100	1	99.1	99.67	1	84.9	92.62	1	99	99.6	1	100	100	0	0	0	1
R4337	nap	orf124	1	99.2	100	orf286	1	99.9	100	orf170	1	99.1	100.39	orf261	1	100	100	orf222	1	100	100	orf119	1	100	100	orf125	1	100	100	orf322	1	100	100	1	99.1	99.67	1	84.9	92.62	1	99	99.6	1	100	100	0	0	0	1
R4340	nap	orf124	1	99.2	100	orf286	1	99.9	100	orf170	1	99.1	100.39	orf261	1	100	100	orf222	1	100	100	orf119	1	100	100	orf125	1	100	100	orf322	1	100	100	1	99.1	99.67	1	85	71.25	1	99	99.6	1	100	100	0	0	0	1
R4341	nap	orf124	1	99.2	100	orf286	1	99.9	100	orf170	1	99.1	100.39	orf261	1	100	100	orf222	1	100	100	orf119	1	100	100	orf125	1	100	100	orf322	1	100	100	1	99.1	99.67	1	84.9	92.62	1	99	99.6	1	100	100	0	0	0	1
R4342	nap	orf124	1	99.2	100	orf286	1	99.9	100	orf170	1	99.1	100.39	orf261	1	100	100	orf222	1	100	100	orf119	1	100	100	orf125	1	100	100	orf322	1	100	100	1	99.1	99.67	1	84.9	92.62	1	99	99.6	1	100	100	0	0	0	1
R4343	nap	orf124	1	99.2	100	orf286	1	99.9	100	orf170	1	99.1	100.39	orf261	1	100	100	orf222	1	100	100	orf119	1	100	100	orf125	1	100	100	orf322	1	100	100	1	99.1	99.67	1	85	71.25	1	99	99.6	1	100	100	0	0	0	1
R4344	nap	orf124	1	99.2	100	orf286	1	99.9	100	orf170	1	99.1	100.39	orf261	1	100	100	orf222	1	100	100	orf119	1	100	100	orf125	1	100	100	orf322	1	100	100	1	99.1	99.67	1	85	71.25	1	99	99.6	1	100	100	0	0	0	1
R4345	nap	orf124	1	99.2	100	orf286	1	99.9	100	orf170	1	98.9	100.19	orf261	1	100	100	orf222	1	100	100	orf119	1	100	100	orf125	1	100	100	orf322	1	100	100	1	99.1	99.67	1	85	71.25	1	99	99.6	1	100	100	0	0	0	1
R4346	nap	orf124	1	99.2	100	orf286	1	99.9	100	orf170	1	98.9	100.19	orf261	1	100	100	orf222	1	100	100	orf119	1	100	100	orf125	1	100	100	orf322	1	100	100	1	99.1	99.67	1	84.9	92.62	1	99	99.6	1	100	100	0	0	0	1
R4347	nap	orf124	1	99.2	100	orf286	1	99.9	100	orf170	1	98.9	100.19	orf261	1	100	100	orf222	1	100	100	orf119	1	100	100	orf125	1	100	100	orf322	1	100	100	1	99.1	99.67	1	84.9	92.62	1	99	99.6	1	100	100	0	0	0	1
R4348	nap	orf124	1	99.2	100	orf286	1	99.9	100	orf170	1	99.1	100.39	orf261	1	100	100	orf222	1	100	100	orf119	1	100	100	orf125	1	100	100	orf322	1	100	100	1	99.1	99.67	1	84.9	92.62	1	99	99.6	1	100	100	0	0	0	1
R4349	nap	orf124	1	99.2	100	orf286	1	99.9	100	orf170	1	98.7	100.39	orf261	1	100	100	orf222	1	100	100	orf119	1	100	100	orf125	1	100	100	orf322	1	100	100	1	99.1	99.67	1	84.9	92.62	1	99	99.6	1	100	100	0	0	0	1
R4350	nap	orf124	1	99.2	100	orf286	1	99.9	100	orf170	1	99.1	100.39	orf261	1	100	100	orf222	1	100	100	orf119	1	100	100	orf125	1	100	100	orf322	1	100	100	1	99.1	99.67	1	85	71.25	1	99	99.6	1	100	100	0	0	0	1
R4351	nap	orf124	1	99.2	100	orf286	1	99.9	100	orf170	1	99.1	100.39	orf261	1	100	100	orf222	1	100	100	orf119	1	100	100	orf125	1	100	100	orf322	1	100	100	1	99.1	99.67	1	84.9	92.62	1	99	99.6	1	100	100	0	0	0	1
R4352	nap	orf124	1	99.2	100	orf286	1	99.9	100	orf170	1	99.1	100.39	orf261	1	100	100	orf222	1	100	100	orf119	1	100	100	orf125	1	100	100	orf322	1	100	100	1	99.1	99.67	1	84.9	92.62	1	99	99.6	1	100	100	0	0	0	1
R4355	nap	orf124	1	99.2	100	orf286	1	99.9	100	orf170	1	99.1	100.39	orf261	1	100	100	orf222	1	100	100	orf119	1	100	100	orf125	1	100	100	orf322	1	100	100	1	99.1	99.67	1	84.9	92.62	1	99	99.6	1	100	100	0	0	0	1
R4356	nap	orf124	1	99.2	100	orf286	1	99.9	100	orf170	1	99.1	100.39	orf261	1	100	100	orf222	1	100	100	orf119	1	100	100	orf125	1	100	100	orf322	1	100	100	1	99.1	99.67	1	85	71.25	1	99	99.6	1	100	100	0	0	0	1
R4357	nap	orf124	1	99.2	100	orf286	1	99.9	100	orf170	1	98.7	100.39	orf261	1	100	100	orf222	1	100	100	orf119	1	100	100	orf125	1	100	100	orf322	1	100	100	1	99.1	99.67	1	85	71.25	1	99	99.6	1	100	100	0	0	0	1
R4358	nap	orf124	1	99.2	100	orf286	1	99.9	100	orf170	1	98.9	100.19	orf261	1	100	100	orf222	1	100	100	orf119	1	100	100	orf125	1	100	100	orf322	1	100	100	1	99.1	99.67	1	84.9	92.62	1	99	99.6	1	100	100	0	0	0	1
R4359	nap	orf124	1	99.2	100	orf286	1	99.9	100	orf170	1	98.9	100.19	orf261	1	100	100	orf222	1	100	100	orf119	1	100	100	orf125	1	100	100	orf322	1	100	100	1	99.1	99.67	1	84.9	92.62	1	99	99.6	1	100	100	0	0	0	1
R4360	nap	orf124	1	99.2	100	orf286	1	99.9	100	orf170	1	98.9	100.19	orf261	1	100	100	orf222	1	100	100	orf119	1	100	100	orf125	1	100	100	orf322	1	100	100	1	99.1	99.67	1	85	71.25	1	99	99.6	1	100	100	0	0	0	1
R4361	nap	orf124	1	99.2	100	orf286	1	99.9	100	orf170	1	98.9	100.19	orf261	1	100	100	orf222	1	100	100	orf119	1	100	100	orf125	1	100	100	orf322	1	100	100	1	99.1	99.67	1	85	71.25	1	99	99.6	1	100	100	0	0	0	1
R4366	nap	orf124	1	99.2	100	orf286	1	99.9	100	orf170	1	99.1	100.39	orf261	1	100	100	orf222	1	100	100	orf119	1	100	100	orf125	1	100	100	orf322	1	100	100	1	99.1	99.67	1	84.9	92.62	1	99	99.6	1	100	100	0	0	0	1
R4367	nap	orf124	1	99.2	100	orf286	1	99.9	100	orf170	1	98.9	100.19	orf261	1	100	100	orf222	1	100	100	orf119	1	100	100	orf125	1	100	100	orf322	1	100	100	1	99.1	99.67	1	85	71.25	1	99	99.6	1	100	100	0	0	0	1
R4368	nap	orf124	1	99.2	100	orf286	1	99.9	100	orf170	1	99.1	100.39	orf261	1	100	100	orf222	1	100	100	orf119	1	100	100	orf125	1	100	100	orf322	1	100	100	1	99.1	99.67	1	84.9	92.62	1	99	99.6	1	100	100	0	0	0	1
R4369	nap	orf124	1	99.2	100	orf286	1	99.9	100	orf170	1	99.1	100.39	orf261	1	100	100	orf222	1	100	100	orf119	1	100	100	orf125	1	100	100	orf322	1	100	100	1	99.1	99.67	1	85	71.25	1	99	99.6	1	100	100	0	0	0	1
R4370	nap	orf124	1	99.2	100	orf286	1	99.9	100	orf170	1	99.1	100.39	orf261	1	100	100	orf222	1	100	100	orf119	1	100	100	orf125	1	100	100	orf322	1	100	100	1	99.1	99.67	1	84.9	92.62	1	99	99.6	1	100	100	0	0	0	1
R4371	nap	orf124	1	99.2	100	orf286	1	99.9	100	orf170	1	99.1	100.39	orf261	1	100	100	orf222	1	100	100	orf119	1	100	100	orf125	1	100	100	orf322	1	100	100	1	99.1	99.67	1	84.9	92.62	1	99	99.6	1	100	100	0	0	0	1
R4372	nap	orf124	1	99.2	100	orf286	1	99.9	100	orf170	1	98.9	100.19	orf261	1	100	100	orf222	1	100	100	orf119	1	100	100	orf125	1	100	100	orf322	1	100	100	1	99.1	99.67	1	85	71.25	1	99	99.6	1	100	100	0	0	0	1
R4373	nap	orf124	1	99.2	100	orf286	1	99.9	100	orf170	1	99.1	100.39	orf261	1	100	100	orf222	1	100	100	orf119	1	100	100	orf125	1	100	100	orf322	1	100	100	1	99.1	99.67	1	84.9	92.62	1	99	99.6	1	100	100	0	0	0	1
R4374	nap	orf124	1	99.2	100	orf286	1	99.9	100	orf170	1	99.1	100.39	orf261	1	100	100	orf222	1	100	100	orf119	1	100	100	orf125	1	100	100	orf322	1	100	100	1	99.1	99.67	1	84.9	92.62	1	99	99.6	1	100	100	0	0	0	1
R4375	nap	orf124	1	99.2	100	orf286	1	99.9	100	orf170	1	99.1	100.39	orf261	1	100	100	orf222	1	100	100	orf119	1	100	100	orf125	1	100	100	orf322	1	100	100	1	99.1	99.67	1	85	71.25	1	99	99.6	1	100	100	0	0	0	1
R4376	nap	orf124	1	99.2	100	orf286	1	99.9	100	orf170	1	99.1	100.39	orf261	1	100	100	orf222	1	100	100	orf119	1	100	100	orf125	1	100	100	orf322	1	100	100	1	99.1	99.67	1	84.9	92.62	1	99	99.6	1	100	100	0	0	0	1
R4377	nap	orf124	1	99.2	100	orf286	1	99.9	100	orf170	1	99.1	100.39	orf261	1	100	100	orf222	1	100	100	orf119	1	100	100	orf125	1	100	100	orf322	1	100	100	1	99.1	99.67	1	84.9	92.62	1	99	99.6	1	100	100	0	0	0	1
R4378	nap	orf124	1	99.2	100	orf286	1	99.9	100	orf170	1	99.1	100.39	orf261	1	100	100	orf222	1	100	100	orf119	1	100	100	orf125	1	100	100	orf322	1	100	100	1	99.1	99.67	1	85	71.25	1	99	99.6	1	100	100	0	0	0	1
R4379	nap	orf124	1	99.2	100	orf286	1	99.9	100	orf170	1	98.9	100.19	orf261	1	100	100	orf222	1	100	100	orf119	1	100	100	orf125	1	100	100	orf322	1	100	100	1	99.1	99.67	1	85	71.25	1	99	99.6	1	100	100	0	0	0	1
R4380	nap	orf124	1	99.2	100	orf286	1	99.9	100	orf170	1	98.9	100.19	orf261	1	100	100	orf222	1	100	100	orf119	1	100	100	orf125	1	100	100	orf322	1	100	100	1	99.1	99.67	1	85	71.25	1	99	99.6	1	100	100	0	0	0	1
R4381	nap	orf124	1	99.2	100	orf286	1	99.9	100	orf170	1	99.1	100.39	orf261	1	100	100	orf222	1	100	100	orf119	1	100	100	orf125	1	100	100	orf322	1	100	100	1	99.1	99.67	1	84.9	92.62	1	99	99.6	1	100	100	0	0	0	1
R4382	nap	orf124	1	99.2	100	orf286	1	99.9	100	orf170	1	99.1	100.39	orf261	1	100	100	orf222	1	100	100	orf119	1	100	100	orf125	1	100	100	orf322	1	100	100	1	99.1	99.67	1	85	71.25	1	99	99.6	1	100	100	0	0	0	1
R4383	nap	orf124	1	99.2	100	orf286	1	99.9	100	orf170	1	99.1	100.39	orf261	1	100	100	orf222	1	100	100	orf119	1	100	100	orf125	1	100	100	orf322	1	100	100	1	99.1	99.67	1	85	71.25	1	99	99.6	1	100	100	0	0	0	1
R4384	nap	orf124	1	99.2	100	orf286	1	99.9	100	orf170	1	99.1	100.39	orf261	1	100	100	orf222	1	100	100	orf119	1	100	100	orf125	1	100	100	orf322	1	100	100	1	99.1	99.67	1	84.9	92.62	1	99	99.6	1	100	100	0	0	0	1
R4385	nap	orf124	1	99.2	100	orf286	1	99.9	100	orf170	1	98.5	100.19	orf261	1	100	100	orf222	1	100	100	orf119	1	100	100	orf125	1	100	100	orf322	1	100	100	1	99.1	99.67	1	85	71.25	1	99	99.6	1	100	100	0	0	0	1
R4386	nap	orf124	1	99.2	100	orf286	1	99.9	100	orf170	1	99.1	100.39	orf261	1	100	100	orf222	1	100	100	orf119	1	100	100	orf125	1	100	100	orf322	1	100	100	1	99.1	99.67	1	85	71.25	1	99	99.6	1	100	100	0	0	0	1
R4387	nap	orf124	1	99.2	100	orf286	1	99.9	100	orf170	1	98.5	100.19	orf261	1	100	100	orf222	1	100	100	orf119	1	100	100	orf125	1	100	100	orf322	1	99.9	100	1	99.1	99.67	1	85.4	71.25	1	99	99.6	1	100	100	0	0	0	1
R4388	nap	orf124	1	99.2	100	orf286	1	99.9	100	orf170	1	99.1	100.39	orf261	1	100	100	orf222	1	100	100	orf119	1	100	100	orf125	1	100	100	orf322	1	100	100	1	99.1	99.67	1	84.9	92.62	1	99	99.6	1	100	100	0	0	0	1
R4389	nap	orf124	1	99.2	100	orf286	1	99.9	100	orf170	1	99.1	100.39	orf261	1	100	100	orf222	1	100	100	orf119	1	100	100	orf125	1	100	100	orf322	1	100	100	1	99.1	99.67	1	85	71.25	1	99	99.6	1	100	100	0	0	0	1
R4390	nap	orf124	1	99.2	100	orf286	1	99.9	100	orf170	1	99.1	100.39	orf261	1	100	100	orf222	1	100	100	orf119	1	100	100	orf125	1	100	100	orf322	1	100	100	1	99.1	99.67	1	84.9	92.62	1	99	99.6	1	100	100	0	0	0	1
R4392	nap	orf124	1	99.2	100	orf286	1	99.9	100	orf170	1	99.1	100.39	orf261	1	100	100	orf222	1	100	100	orf119	1	100	100	orf125	1	100	100	orf322	1	100	100	1	99.1	99.67	1	84.9	92.62	1	99	99.6	1	100	100	0	0	0	1
R4393	nap	orf124	1	99.2	100	orf286	1	99.9	100	orf170	1	99.1	100.39	orf261	1	100	100	orf222	1	100	100	orf119	1	100	100	orf125	1	100	100	orf322	1	100	100	1	99.1	99.67	1	85	71.25	1	99	99.6	1	100	100	0	0	0	1
R4395	nap	orf124	1	99.2	100	orf286	1	99.9	100	orf170	1	99.1	100.39	orf261	1	100	100	orf222	1	100	100	orf119	1	100	100	orf125	1	100	100	orf322	1	100	100	1	99.1	99.67	1	84.9	92.62	1	99	99.6	1	100	100	0	0	0	1
R4396	nap	orf124	1	99.2	100	orf286	1	99.9	100	orf170	1	99.1	100.39	orf261	1	100	100	orf222	1	100	100	orf119	1	100	100	orf125	1	100	100	orf322	1	100	100	1	99.1	99.67	1	85	71.25	1	99	99.6	1	100	100	0	0	0	1
R4397	nap	orf124	1	99.2	100	orf286	1	99.9	100	orf170	1	98.9	100.19	orf261	1	100	100	orf222	1	100	100	orf119	1	100	100	orf125	1	100	100	orf322	1	100	100	1	99.1	99.67	1	84.9	92.62	1	99	99.6	1	100	100	0	0	0	1
R4398	nap	orf124	1	99.2	100	orf286	1	99.9	100	orf170	1	99.1	100.39	orf261	1	100	100	orf222	1	100	100	orf119	1	100	100	orf125	1	100	100	orf322	1	100	100	1	99.1	99.67	1	85	71.25	1	99	99.6	1	100	100	0	0	0	1
R4399	nap	orf124	1	99.2	100	orf286	1	99.9	100	orf170	1	98.9	100.19	orf261	1	100	100	orf222	1	100	100	orf119	1	100	100	orf125	1	100	100	orf322	1	99.9	100	1	99.1	99.67	1	84.9	92.62	1	99	99.6	1	100	100	0	0	0	1
R4400	nap	orf124	1	99.2	100	orf286	1	99.9	100	orf170	1	98.9	100.19	orf261	1	100	100	orf222	1	100	100	orf119	1	100	100	orf125	1	100	100	orf322	1	100	100	1	99.1	99.67	1	84.9	92.62	1	99	99.6	1	100	100	0	0	0	1
R4401	nap	orf124	1	99.2	100	orf286	1	99.9	100	orf170	1	99.1	100.39	orf261	1	100	100	orf222	1	100	100	orf119	1	100	100	orf125	1	100	100	orf322	1	100	100	1	99.1	99.67	1	85	71.25	1	99	99.6	1	100	100	0	0	0	1
R4402	nap	orf124	1	99.2	100	orf286	1	99.9	100	orf170	1	99.1	100.39	orf261	1	100	100	orf222	1	100	100	orf119	1	100	100	orf125	1	100	100	orf322	1	100	100	1	99.1	99.67	1	85	71.25	1	99	99.6	1	100	100	0	0	0	1
R4403	nap	orf124	1	99.2	100	orf286	1	99.9	100	orf170	1	99.1	100.39	orf261	1	100	100	orf222	1	100	100	orf119	1	100	100	orf125	1	100	100	orf322	1	100	100	1	99.1	99.67	1	84.9	92.62	1	99	99.6	1	100	100	0	0	0	1
R4404	nap	orf124	1	99.2	100	orf286	1	99.9	100	orf170	1	98.9	100.19	orf261	1	100	100	orf222	1	100	100	orf119	1	100	100	orf125	1	100	100	orf322	1	100	100	1	99.1	99.67	1	85	71.25	1	99	99.6	1	100	100	0	0	0	1
R4406	nap	orf124	1	99.2	100	orf286	1	99.9	100	orf170	1	99.1	100.39	orf261	1	100	100	orf222	1	100	100	orf119	1	100	100	orf125	1	100	100	orf322	1	100	100	1	99.1	99.67	1	84.9	92.62	1	99	99.6	1	100	100	0	0	0	1
R4407	nap	orf124	1	99.2	100	orf286	1	99.9	100	orf170	1	98.9	100.19	orf261	1	100	100	orf222	1	100	100	orf119	1	100	100	orf125	1	100	100	orf322	1	100	100	1	99.1	99.67	1	85	71.25	1	99	99.6	1	100	100	0	0	0	1
R4410	nap	orf124	1	99.2	100	orf286	1	99.9	100	orf170	1	99.1	100.39	orf261	1	100	100	orf222	1	100	100	orf119	1	100	100	orf125	1	100	100	orf322	1	100	100	1	99.1	99.67	1	85	71.25	1	99	99.6	1	100	100	0	0	0	1
R4411	nap	orf124	1	99.2	100	orf286	1	99.9	100	orf170	1	99.1	100.39	orf261	1	100	100	orf222	1	100	100	orf119	1	100	100	orf125	1	100	100	orf322	1	100	100	1	99.1	99.67	1	85	71.25	1	99	99.6	1	100	100	0	0	0	1
R4412	nap	orf124	1	99.2	100	orf286	1	99.9	100	orf170	1	98.7	100.39	orf261	1	100	100	orf222	1	100	100	orf119	1	100	100	orf125	1	100	100	orf322	1	100	100	1	99.1	99.67	1	85	71.25	1	99	99.6	1	100	100	0	0	0	1
R4414	nap	orf124	1	99.2	100	orf286	1	99.9	100	orf170	1	99.1	100.39	orf261	1	100	100	orf222	1	100	100	orf119	1	100	100	orf125	1	100	100	orf322	1	100	100	1	99.1	99.67	1	85	71.25	1	99	99.6	1	100	100	0	0	0	1
R4416	nap	orf124	1	99.2	100	orf286	1	99.9	100	orf170	1	99.1	100.39	orf261	1	100	100	orf222	1	100	100	orf119	1	100	100	orf125	1	100	100	orf322	1	100	100	1	99.1	99.67	1	85	71.25	1	99	99.6	1	100	100	0	0	0	1
R4417	nap	orf124	1	99.2	100	orf286	1	99.9	100	orf170	1	99.1	100.39	orf261	1	100	100	orf222	1	100	100	orf119	1	100	100	orf125	1	100	100	orf322	1	100	100	1	99.1	99.67	1	85	71.25	1	99	99.6	1	100	100	0	0	0	1
R4418	nap	orf124	1	99.2	100	orf286	1	99.9	100	orf170	1	99.1	100.39	orf261	1	100	100	orf222	1	100	100	orf119	1	100	100	orf125	1	100	100	orf322	1	100	100	1	99.1	99.67	1	85	71.25	1	99	99.6	1	100	100	0	0	0	1
R4419	nap	orf124	1	99.2	100	orf286	1	99.9	100	orf170	1	99.1	100.39	orf261	1	100	100	orf222	1	100	100	orf119	1	100	100	orf125	1	100	100	orf322	1	100	100	1	99.1	99.67	1	84.9	92.62	1	99	99.6	1	100	100	0	0	0	1
R4421	nap	orf124	1	99.2	100	orf286	1	99.9	100	orf170	1	98.9	100.19	orf261	1	100	100	orf222	1	100	100	orf119	1	100	100	orf125	1	100	100	orf322	1	100	100	1	99.1	99.67	1	85	71.25	1	99	99.6	1	100	100	0	0	0	1
R4422	nap	orf124	1	99.2	100	orf286	1	99.9	100	orf170	1	99.1	100.39	orf261	1	100	100	orf222	1	100	100	orf119	1	100	100	orf125	1	100	100	orf322	1	100	100	1	99.1	99.67	1	85	71.25	1	99	99.6	1	100	100	0	0	0	1
R4423	nap	orf124	1	99.2	100	orf286	1	99.9	100	orf170	1	98.5	100.19	orf261	1	100	100	orf222	1	100	100	orf119	1	100	100	orf125	1	100	100	orf322	1	100	100	1	99.1	99.67	1	85	71.25	1	99	99.6	1	100	100	0	0	0	1
R4424	nap	orf124	1	99.2	100	orf286	1	99.9	100	orf170	1	99.1	100.39	orf261	1	100	100	orf222	1	100	100	orf119	1	100	100	orf125	1	100	100	orf322	1	100	100	1	99.1	99.67	1	84.9	92.62	1	99	99.6	1	100	100	0	0	0	1
R4425	nap	orf124	1	99.2	100	orf286	1	99.9	100	orf170	1	99.1	100.39	orf261	1	100	100	orf222	1	100	100	orf119	1	100	100	orf125	1	100	100	orf322	1	100	100	1	99.1	99.67	1	85	71.25	1	99	99.6	1	100	100	0	0	0	1
R4426	nap	orf124	1	99.2	100	orf286	1	99.9	100	orf170	1	99.1	100.39	orf261	1	100	100	orf222	1	100	100	orf119	1	100	100	orf125	1	100	100	orf322	1	100	100	1	99.1	99.67	1	85	71.25	1	99	99.6	1	100	100	0	0	0	1
R4428	nap	orf124	1	99.2	100	orf286	1	99.9	100	orf170	1	99.1	100.39	orf261	1	100	100	orf222	1	100	100	orf119	1	100	100	orf125	1	100	100	orf322	1	100	100	1	99.1	99.67	1	84.9	92.62	1	99	99.6	1	100	100	0	0	0	1
R4429	nap	orf124	1	99.2	100	orf286	1	99.9	100	orf170	1	99.1	100.39	orf261	1	100	100	orf222	1	100	100	orf119	1	100	100	orf125	1	100	100	orf322	1	100	100	1	99.1	99.67	1	85	71.25	1	99	99.6	1	100	100	0	0	0	1
R4433	nap	orf124	1	99.2	100	orf286	1	99.9	100	orf170	1	99.1	100.39	orf261	1	100	100	orf222	1	100	100	orf119	1	100	100	orf125	1	100	100	orf322	1	100	100	1	99.1	99.67	1	85	71.25	1	99	99.6	1	100	100	0	0	0	1
R4437	nap	orf124	1	99.2	100	orf286	1	99.9	100	orf170	1	98.9	100.19	orf261	1	100	100	orf222	1	100	100	orf119	1	100	100	orf125	1	100	100	orf322	1	100	100	1	99.1	99.67	1	85	71.25	1	99	99.6	1	100	100	0	0	0	1
R4438	nap	orf124	1	99.2	100	orf286	1	99.9	100	orf170	1	98.9	100.19	orf261	1	100	100	orf222	1	100	100	orf119	1	100	100	orf125	1	100	100	orf322	1	100	100	1	99.1	99.67	1	85	71.25	1	99	99.6	1	100	100	0	0	0	1
R4439	nap	orf124	1	99.2	100	orf286	1	99.9	100	orf170	1	99.1	100.39	orf261	1	100	100	orf222	1	100	100	orf119	1	100	100	orf125	1	100	100	orf322	1	100	100	1	99.1	99.67	1	84.9	92.62	1	99	99.6	1	100	100	0	0	0	1
R4441	nap	orf124	1	99.2	100	orf286	1	99.9	100	orf170	1	99.1	100.39	orf261	1	100	100	orf222	1	100	100	orf119	1	100	100	orf125	1	100	100	orf322	1	100	100	1	99.1	99.67	1	85	71.25	1	99	99.6	1	100	100	0	0	0	1
R4442	nap	orf124	1	99.2	100	orf286	1	99.9	100	orf170	1	98.7	100.39	orf261	1	100	100	orf222	1	100	100	orf119	1	100	100	orf125	1	100	100	orf322	1	100	100	1	99.1	99.67	1	84.9	92.62	1	99	99.6	1	100	100	0	0	0	1
R4443	nap	orf124	1	99.2	100	orf286	1	99.9	100	orf170	1	99.1	100.39	orf261	1	100	100	orf222	1	100	100	orf119	1	100	100	orf125	1	100	100	orf322	1	100	100	1	99.1	99.67	1	84.9	92.62	1	99	99.6	1	100	100	0	0	0	1
R4444	nap	orf124	1	99.2	100	orf286	1	99.9	100	orf170	1	99.1	100.39	orf261	1	100	100	orf222	1	100	100	orf119	1	100	100	orf125	1	100	100	orf322	1	100	100	1	99.1	99.67	1	84.9	92.62	1	99	99.6	1	100	100	0	0	0	1
R4445	nap	orf124	1	99.2	100	orf286	1	99.9	100	orf170	1	99.1	100.39	orf261	1	100	100	orf222	1	100	100	orf119	1	100	100	orf125	1	100	100	orf322	1	100	100	1	99.1	99.67	1	85	71.25	1	99	99.6	1	100	100	0	0	0	1
R4448	nap	orf124	1	99.2	100	orf286	1	99.9	100	orf170	1	99.1	100.39	orf261	1	100	100	orf222	1	100	100	orf119	1	100	100	orf125	1	100	100	orf322	1	100	100	1	99.1	99.67	1	84.9	92.62	1	99	99.6	1	100	100	0	0	0	1
R4449	nap	orf124	1	99.2	100	orf286	1	99.9	100	orf170	1	99.1	100.39	orf261	1	100	100	orf222	1	100	100	orf119	1	100	100	orf125	1	100	100	orf322	1	100	100	1	99.1	99.67	1	85	71.25	1	99	99.6	1	100	100	0	0	0	1
R4451	nap	orf124	1	99.2	100	orf286	1	99.9	100	orf170	1	99.1	100.39	orf261	1	100	100	orf222	1	100	100	orf119	1	100	100	orf125	1	100	100	orf322	1	100	100	1	99.1	99.67	1	85	71.25	1	99	99.6	1	100	100	0	0	0	1
R4452	nap	orf124	1	99.2	100	orf286	1	99.9	100	orf170	1	99.1	100.39	orf261	1	100	100	orf222	1	100	100	orf119	1	100	100	orf125	1	100	100	orf322	1	100	100	1	99.1	99.67	1	85	71.25	1	99	99.6	1	100	100	0	0	0	1
R4453	nap	orf124	1	99.2	100	orf286	1	99.9	100	orf170	1	99.1	100.39	orf261	1	100	100	orf222	1	100	100	orf119	1	100	100	orf125	1	100	100	orf322	1	100	100	1	99.1	99.67	1	85	71.25	1	99	99.6	1	100	100	0	0	0	1
R4454	nap	orf124	1	99.2	100	orf286	1	99.9	100	orf170	1	98.9	100.19	orf261	1	100	100	orf222	1	100	100	orf119	1	100	100	orf125	1	100	100	orf322	1	100	100	1	99.1	99.67	1	85	71.25	1	99	99.6	1	100	100	0	0	0	1
R4455	nap	orf124	1	99.2	100	orf286	1	99.9	100	orf170	1	98.9	100.19	orf261	1	100	100	orf222	1	100	100	orf119	1	100	100	orf125	1	100	100	orf322	1	100	100	1	99.1	99.67	1	84.9	92.62	1	99	99.6	1	100	100	0	0	0	1
R4456	nap	orf124	1	99.2	100	orf286	1	99.9	100	orf170	1	98.9	100.19	orf261	1	100	100	orf222	1	100	100	orf119	1	100	100	orf125	1	100	100	orf322	1	100	100	1	99.1	99.67	1	84.9	92.62	1	99	99.6	1	100	100	0	0	0	1
R4458	nap	orf124	1	99.2	100	orf286	1	99.9	100	orf170	1	99.1	100.39	orf261	1	100	100	orf222	1	100	100	orf119	1	100	100	orf125	1	100	100	orf322	1	100	100	1	99.1	99.67	1	85	71.25	1	99	99.6	1	100	100	0	0	0	1
R4459	nap	orf124	1	99.2	100	orf286	1	99.9	100	orf170	1	99.1	100.39	orf261	1	100	100	orf222	1	100	100	orf119	1	100	100	orf125	1	100	100	orf322	1	100	100	1	99.1	99.67	1	85	71.25	1	99	99.6	1	100	100	0	0	0	1
R4460	nap	orf124	1	99.2	100	orf286	1	99.9	100	orf170	1	99.1	100.39	orf261	1	100	100	orf222	1	100	100	orf119	1	100	100	orf125	1	100	100	orf322	1	100	100	1	99.1	99.67	1	84.9	92.62	1	99	99.6	1	100	100	0	0	0	1
R4462	nap	orf124	1	99.2	100	orf286	1	99.9	100	orf170	1	99.1	100.39	orf261	1	100	100	orf222	1	100	100	orf119	1	100	100	orf125	1	100	100	orf322	1	100	100	1	99.1	99.67	1	84.9	92.62	1	99	99.6	1	100	100	0	0	0	1
R4463	nap	orf124	1	99.2	100	orf286	1	99.9	100	orf170	1	99.1	100.39	orf261	1	100	100	orf222	1	100	100	orf119	1	100	100	orf125	1	100	100	orf322	1	100	100	1	99.1	99.67	1	84.9	92.62	1	99	99.6	1	100	100	0	0	0	1
R4464	nap	orf124	1	99.2	100	orf286	1	99.9	100	orf170	1	99.1	100.39	orf261	1	100	100	orf222	1	100	100	orf119	1	100	100	orf125	1	100	100	orf322	1	100	100	1	99.1	99.67	1	84.9	92.62	1	99	99.6	1	100	100	0	0	0	1
R4465	nap	orf124	1	99.2	100	orf286	1	99.9	100	orf170	1	98.9	100.19	orf261	1	100	100	orf222	1	100	100	orf119	1	100	100	orf125	1	100	100	orf322	1	100	100	1	99.1	99.67	1	85	71.25	1	99	99.6	1	100	100	0	0	0	1
R4466	nap	orf124	1	99.2	100	orf286	1	99.9	100	orf170	1	98.9	100.19	orf261	1	100	100	orf222	1	100	100	orf119	1	100	100	orf125	1	100	100	orf322	1	100	100	1	99.1	99.67	1	84.9	92.62	1	99	99.6	1	100	100	0	0	0	1
R4467	nap	orf124	1	99.2	100	orf286	1	99.9	100	orf170	1	99.1	100.39	orf261	1	100	100	orf222	1	100	100	orf119	1	100	100	orf125	1	100	100	orf322	1	100	100	1	99.1	99.67	1	85	71.25	1	99	99.6	1	100	100	0	0	0	1
R4468	nap	orf124	1	99.2	100	orf286	1	99.9	100	orf170	1	99.1	100.39	orf261	1	100	100	orf222	1	100	100	orf119	1	100	100	orf125	1	100	100	orf322	1	100	100	1	99.1	99.67	1	85	71.25	1	99	99.6	1	100	100	0	0	0	1
R4469	nap	orf124	1	99.2	100	orf286	1	99.9	100	orf170	1	98.9	100.19	orf261	1	100	100	orf222	1	100	100	orf119	1	100	100	orf125	1	100	100	orf322	1	100	100	1	99.1	99.67	1	84.9	92.62	1	99	99.6	1	100	100	0	0	0	1
R4471	nap	orf124	1	99.2	100	orf286	1	99.9	100	orf170	1	99.1	100.39	orf261	1	100	100	orf222	1	100	100	orf119	1	100	100	orf125	1	100	100	orf322	1	100	100	1	99.1	99.67	1	84.9	92.62	1	99	99.6	1	100	100	0	0	0	1
R4472	nap	orf124	1	99.2	100	orf286	1	99.9	100	orf170	1	98.7	100.39	orf261	1	100	100	orf222	1	100	100	orf119	1	100	100	orf125	1	100	100	orf322	1	100	100	1	99.1	99.67	1	85	71.25	1	99	99.6	1	100	100	0	0	0	1
R4473	nap	orf124	1	99.2	100	orf286	1	99.9	100	orf170	1	98.9	100.19	orf261	1	100	100	orf222	1	100	100	orf119	1	100	100	orf125	1	100	100	orf322	1	100	100	1	99.1	99.67	1	84.9	92.62	1	99	99.6	1	100	100	0	0	0	1
R4474	nap	orf124	1	99.2	100	orf286	1	99.9	100	orf170	1	99.1	100.39	orf261	1	100	100	orf222	1	100	100	orf119	1	100	100	orf125	1	100	100	orf322	1	100	100	1	99.1	99.67	1	85	71.25	1	99	99.6	1	100	100	0	0	0	1
R4476	nap	orf124	1	99.2	100	orf286	1	99.9	100	orf170	1	99.1	100.39	orf261	1	100	100	orf222	1	100	100	orf119	1	100	100	orf125	1	100	100	orf322	1	100	100	1	99.1	99.67	1	84.9	92.62	1	99	99.6	1	100	100	0	0	0	1
R4477	nap	orf124	1	99.2	100	orf286	1	99.9	100	orf170	1	99.1	100.39	orf261	1	100	100	orf222	1	100	100	orf119	1	100	100	orf125	1	100	100	orf322	1	100	100	1	99.1	99.67	1	85	71.25	1	99	99.6	1	100	100	0	0	0	1
R4479	nap	orf124	1	99.2	100	orf286	1	99.9	100	orf170	1	99.1	100.39	orf261	1	100	100	orf222	1	100	100	orf119	1	100	100	orf125	1	100	100	orf322	1	100	100	1	99.1	99.67	1	85	71.25	1	99	99.6	1	100	100	0	0	0	1
R4480	nap	orf124	1	99.2	100	orf286	1	99.9	100	orf170	1	99.1	100.39	orf261	1	100	100	orf222	1	100	100	orf119	1	100	100	orf125	1	100	100	orf322	1	100	100	1	99.1	99.67	1	84.9	92.62	1	99	99.6	1	100	100	0	0	0	1
R4481	nap	orf124	1	99.2	100	orf286	1	99.9	100	orf170	1	99.1	100.39	orf261	1	100	100	orf222	1	100	100	orf119	1	100	100	orf125	1	100	100	orf322	1	100	100	1	99.1	99.67	1	84.9	92.62	1	99	99.6	1	100	100	0	0	0	1
R4482	nap	orf124	1	99.2	100	orf286	1	99.9	100	orf170	1	99.1	100.39	orf261	1	100	100	orf222	1	100	100	orf119	1	100	100	orf125	1	100	100	orf322	1	100	100	1	99.1	99.67	1	84.9	92.62	1	99	99.6	1	100	100	0	0	0	1
R4483	nap	orf124	1	99.2	100	orf286	1	99.9	100	orf170	1	99.1	100.39	orf261	1	100	100	orf222	1	100	100	orf119	1	100	100	orf125	1	100	100	orf322	1	100	100	1	99.1	99.67	1	85	71.25	1	99	99.6	1	100	100	0	0	0	1
R4484	nap	orf124	1	99.2	100	orf286	1	99.9	100	orf170	1	98.7	100.39	orf261	1	100	100	orf222	1	100	100	orf119	1	100	100	orf125	1	100	100	orf322	1	100	100	1	99.1	99.67	1	85	71.25	1	99	99.6	1	100	100	0	0	0	1
R4485	nap	orf124	1	99.2	100	orf286	1	99.9	100	orf170	1	99.1	100.39	orf261	1	100	100	orf222	1	100	100	orf119	1	100	100	orf125	1	100	100	orf322	1	100	100	1	99.1	99.67	1	85	71.25	1	99	99.6	1	100	100	0	0	0	1
R4486	nap	orf124	1	99.2	100	orf286	1	99.9	100	orf170	1	99.1	100.39	orf261	1	100	100	orf222	1	100	100	orf119	1	100	100	orf125	1	100	100	orf322	1	100	100	1	99.1	99.67	1	84.9	92.62	1	99	99.6	1	100	100	0	0	0	1
R4487	nap	orf124	1	99.2	100	orf286	1	99.9	100	orf170	1	99.1	100.39	orf261	1	100	100	orf222	1	100	100	orf119	1	100	100	orf125	1	100	100	orf322	1	100	100	1	99.1	99.67	1	84.9	92.62	1	99	99.6	1	100	100	0	0	0	1
R4488	nap	orf124	1	99.2	100	orf286	1	99.9	100	orf170	1	99.1	100.39	orf261	1	100	100	orf222	1	100	100	orf119	1	100	100	orf125	1	100	100	orf322	1	100	100	1	99.1	99.67	1	85	71.25	1	99	99.6	1	100	100	0	0	0	1
R4489	nap	orf124	1	99.2	100	orf286	1	99.9	100	orf170	1	99.1	100.39	orf261	1	100	100	orf222	1	100	100	orf119	1	100	100	orf125	1	100	100	orf322	1	100	100	1	99.1	99.67	1	85	71.25	1	99	99.6	1	100	100	0	0	0	1
R4492	nap	orf124	1	99.2	100	orf286	1	99.9	100	orf170	1	99.1	100.39	orf261	1	100	100	orf222	1	100	100	orf119	1	100	100	orf125	1	100	100	orf322	1	100	100	1	99.1	99.67	1	84.9	92.62	1	99	99.6	1	100	100	0	0	0	1
R4493	nap	orf124	1	99.2	100	orf286	1	99.9	100	orf170	1	99.1	100.39	orf261	1	100	100	orf222	1	100	100	orf119	1	100	100	orf125	1	100	100	orf322	1	100	100	1	99.1	99.67	1	85	71.25	1	99	99.6	1	100	100	0	0	0	1
R4494	nap	orf124	1	99.2	100	orf286	1	99.9	100	orf170	1	99.1	100.39	orf261	1	100	100	orf222	1	100	100	orf119	1	100	100	orf125	1	100	100	orf322	1	100	100	1	99.1	99.67	1	85	71.25	1	99	99.6	1	100	100	0	0	0	1
R4495	nap	orf124	1	99.2	100	orf286	1	99.9	100	orf170	1	99.1	100.39	orf261	1	100	100	orf222	1	100	100	orf119	1	100	100	orf125	1	100	100	orf322	1	100	100	1	99.1	99.67	1	85	71.25	1	99	99.6	1	100	100	0	0	0	1
R4496	nap	orf124	1	99.2	100	orf286	1	99.9	100	orf170	1	99.1	100.39	orf261	1	100	100	orf222	1	100	100	orf119	1	100	100	orf125	1	100	100	orf322	1	100	100	1	99.1	99.67	1	84.9	92.62	1	99	99.6	1	100	100	0	0	0	1
R4500	nap	orf124	1	99.2	100	orf286	1	99.9	100	orf170	1	99.1	100.39	orf261	1	100	100	orf222	1	100	100	orf119	1	100	100	orf125	1	100	100	orf322	1	100	100	1	99.1	99.67	1	85	71.25	1	99	99.6	1	100	100	0	0	0	1
R4501	nap	orf124	1	99.2	100	orf286	1	99.9	100	orf170	1	99.1	100.39	orf261	1	100	100	orf222	1	100	100	orf119	1	100	100	orf125	1	100	100	orf322	1	100	100	1	99.1	99.67	1	85	71.25	1	99	99.6	1	100	100	0	0	0	1
R4502	nap	orf124	1	99.2	100	orf286	1	99.9	100	orf170	1	98.5	100.39	orf261	1	100	100	orf222	1	100	100	orf119	1	100	100	orf125	1	100	100	orf322	1	100	100	1	99.1	99.67	1	84.9	92.62	1	99	99.6	1	100	100	0	0	0	1
R4503	nap	orf124	1	99.2	100	orf286	1	99.9	100	orf170	1	98.9	100.19	orf261	1	100	100	orf222	1	100	100	orf119	1	100	100	orf125	1	100	100	orf322	1	100	100	1	99.1	99.67	1	84.9	92.62	1	99	99.6	1	100	100	0	0	0	1
R4504	nap	orf124	1	99.2	100	orf286	1	99.9	100	orf170	1	98.9	100.19	orf261	1	100	100	orf222	1	100	100	orf119	1	100	100	orf125	1	100	100	orf322	1	100	100	1	99.1	99.67	1	85	71.25	1	99	99.6	1	100	100	0	0	0	1
R4506	nap	orf124	1	99.2	100	orf286	1	99.9	100	orf170	1	98.9	100.19	orf261	1	100	100	orf222	1	100	100	orf119	1	100	100	orf125	1	100	100	orf322	1	100	100	1	99.1	99.67	1	85	71.25	1	99	99.6	1	100	100	0	0	0	1
R4510	nap	orf124	1	99.2	100	orf286	1	99.9	100	orf170	1	99.1	100.39	orf261	1	100	100	orf222	1	100	100	orf119	1	100	100	orf125	1	100	100	orf322	1	100	100	1	99.1	99.67	1	84.9	92.62	1	99	99.6	1	100	100	0	0	0	1
R4511	nap	orf124	1	99.2	100	orf286	1	99.9	100	orf170	1	99.1	100.39	orf261	1	100	100	orf222	1	100	100	orf119	1	100	100	orf125	1	100	100	orf322	1	100	100	1	99.1	99.67	1	85	71.25	1	99	99.6	1	100	100	0	0	0	1
R4512	nap	orf124	1	99.2	100	orf286	1	99.9	100	orf170	1	98.9	100.19	orf261	1	100	100	orf222	1	100	100	orf119	1	100	100	orf125	1	100	100	orf322	1	100	100	1	99.1	99.67	1	85	71.25	1	99	99.6	1	100	100	0	0	0	1
R4513	nap	orf124	1	99.2	100	orf286	1	99.9	100	orf170	1	99.1	100.39	orf261	1	100	100	orf222	1	100	100	orf119	1	100	100	orf125	1	100	100	orf322	1	100	100	1	99.1	99.67	1	85	71.25	1	99	99.6	1	100	100	0	0	0	1
R4514	nap	orf124	1	99.2	100	orf286	1	99.9	100	orf170	1	99.1	100.39	orf261	1	100	100	orf222	1	100	100	orf119	1	100	100	orf125	1	100	100	orf322	1	100	100	1	99.1	99.67	1	84.9	92.62	1	99	99.6	1	100	100	0	0	0	1
R4515	nap	orf124	1	99.2	100	orf286	1	99.9	100	orf170	1	98.5	100.19	orf261	1	100	100	orf222	1	100	100	orf119	1	100	100	orf125	1	100	100	orf322	1	100	100	1	99.1	99.67	1	84.9	92.62	1	99	99.6	1	100	100	0	0	0	1
R4516	nap	orf124	1	99.2	100	orf286	1	99.9	100	orf170	1	99.1	100.39	orf261	1	100	100	orf222	1	100	100	orf119	1	100	100	orf125	1	100	100	orf322	1	100	100	1	99.1	99.67	1	85	71.25	1	99	99.6	1	100	100	0	0	0	1
R4517	nap	orf124	1	99.2	100	orf286	1	99.9	100	orf170	1	98.9	100.19	orf261	1	100	100	orf222	1	100	100	orf119	1	100	100	orf125	1	100	100	orf322	1	100	100	1	99.1	99.67	1	85	71.25	1	99	99.6	1	100	100	0	0	0	1
R4519	nap	orf124	1	99.2	100	orf286	1	99.9	100	orf170	1	98.7	100.39	orf261	1	100	100	orf222	1	100	100	orf119	1	100	100	orf125	1	100	100	orf322	1	100	100	1	99.1	99.67	1	85	71.25	1	99	99.6	1	100	100	0	0	0	1
R4520	nap	orf124	1	99.2	100	orf286	1	99.9	100	orf170	1	99.1	100.39	orf261	1	100	100	orf222	1	100	100	orf119	1	100	100	orf125	1	100	100	orf322	1	100	100	1	99.1	99.67	1	84.9	92.62	1	99	99.6	1	100	100	0	0	0	1
R4522	nap	orf124	1	99.2	100	orf286	1	99.9	100	orf170	1	99.1	100.39	orf261	1	100	100	orf222	1	100	100	orf119	1	100	100	orf125	1	100	100	orf322	1	100	100	1	99.1	99.67	1	85	71.25	1	99	99.6	1	100	100	0	0	0	1
R4523	nap	orf124	1	99.2	100	orf286	1	99.9	100	orf170	1	99.1	100.39	orf261	1	100	100	orf222	1	100	100	orf119	1	100	100	orf125	1	100	100	orf322	1	100	100	1	99.1	99.67	1	84.9	92.62	1	99	99.6	1	100	100	0	0	0	1
R4524	nap	orf124	1	99.2	100	orf286	1	99.9	100	orf170	1	98.9	100.19	orf261	1	100	100	orf222	1	100	100	orf119	1	100	100	orf125	1	100	100	orf322	1	100	100	1	99.1	99.67	1	84.9	92.62	1	99	99.6	1	100	100	0	0	0	1
R4525	nap	orf124	1	99.2	100	orf286	1	99.9	100	orf170	1	99.1	100.39	orf261	1	100	100	orf222	1	100	100	orf119	1	100	100	orf125	1	100	100	orf322	1	100	100	1	99.1	99.67	1	84.9	92.62	1	99	99.6	1	100	100	0	0	0	1
R4527	nap	orf124	1	99.2	100	orf286	1	99.9	100	orf170	1	98.9	100.19	orf261	1	100	100	orf222	1	100	100	orf119	1	100	100	orf125	1	100	100	orf322	1	100	100	1	99.1	99.67	1	85	71.25	1	99	99.6	1	100	100	0	0	0	1
R4528	nap	orf124	1	99.2	100	orf286	1	99.9	100	orf170	1	99.1	100.39	orf261	1	100	100	orf222	1	100	100	orf119	1	100	100	orf125	1	100	100	orf322	1	100	100	1	99.1	99.67	1	84.9	92.62	1	99	99.6	1	100	100	0	0	0	1
R4529	nap	orf124	1	99.2	100	orf286	1	99.9	100	orf170	1	99.1	100.39	orf261	1	100	100	orf222	1	100	100	orf119	1	100	100	orf125	1	100	100	orf322	1	100	100	1	99.1	99.67	1	85	71.25	1	99	99.6	1	100	100	0	0	0	1
R4533	nap	orf124	1	99.2	100	orf286	1	99.9	100	orf170	1	98.7	100.39	orf261	1	100	100	orf222	1	100	100	orf119	1	100	100	orf125	1	100	100	orf322	1	100	100	1	99.1	99.67	1	85	71.25	1	99	99.6	1	100	100	0	0	0	1
R4534	nap	orf124	1	99.2	100	orf286	1	99.9	100	orf170	1	99.1	100.39	orf261	1	100	100	orf222	1	100	100	orf119	1	100	100	orf125	1	100	100	orf322	1	100	100	1	99.1	99.67	1	85	71.25	1	99	99.6	1	100	100	0	0	0	1
R4535	nap	orf124	1	99.2	100	orf286	1	99.9	100	orf170	1	98.7	100.39	orf261	1	100	100	orf222	1	100	100	orf119	1	100	100	orf125	1	100	100	orf322	1	100	100	1	99.1	99.67	1	85	71.25	1	99	99.6	1	100	100	0	0	0	1
R4537	nap	orf124	1	99.2	100	orf286	1	99.9	100	orf170	1	99.1	100.39	orf261	1	100	100	orf222	1	100	100	orf119	1	100	100	orf125	1	100	100	orf322	1	100	100	1	99.1	99.67	1	85	71.25	1	99	99.6	1	100	100	0	0	0	1
R4538	nap	orf124	1	99.2	100	orf286	1	99.9	100	orf170	1	99.1	100.39	orf261	1	100	100	orf222	1	100	100	orf119	1	100	100	orf125	1	100	100	orf322	1	100	100	1	99.1	99.67	1	85	71.25	1	99	99.6	1	100	100	0	0	0	1
R4539	nap	orf124	1	99.2	100	orf286	1	99.9	100	orf170	1	98.7	100.39	orf261	1	100	100	orf222	1	100	100	orf119	1	100	100	orf125	1	100	100	orf322	1	100	100	1	99.1	99.67	1	84.9	92.62	1	99	99.6	1	100	100	0	0	0	1
R4542	nap	orf124	1	99.2	100	orf286	1	99.9	100	orf170	1	99.1	100.39	orf261	1	100	100	orf222	1	100	100	orf119	1	100	100	orf125	1	100	100	orf322	1	100	100	1	99.1	99.67	1	85	71.25	1	99	99.6	1	100	100	0	0	0	1
R4543	nap	orf124	1	99.2	100	orf286	1	99.9	100	orf170	1	98.9	100.19	orf261	1	100	100	orf222	1	100	100	orf119	1	100	100	orf125	1	100	100	orf322	1	100	100	1	99.1	99.67	1	84.9	92.62	1	99	99.6	1	100	100	0	0	0	1
R4544	nap	orf124	1	99.2	100	orf286	1	99.9	100	orf170	1	99.1	100.39	orf261	1	100	100	orf222	1	100	100	orf119	1	100	100	orf125	1	100	100	orf322	1	100	100	1	99.1	99.67	1	84.9	92.62	1	99	99.6	1	100	100	0	0	0	1
R4545	nap	orf124	1	99.2	100	orf286	1	99.9	100	orf170	1	99.1	100.39	orf261	1	100	100	orf222	1	100	100	orf119	1	100	100	orf125	1	100	100	orf322	1	100	100	1	99.1	99.67	1	85	71.25	1	99	99.6	1	100	100	0	0	0	1
R4546	nap	orf124	1	99.2	100	orf286	1	99.9	100	orf170	1	99.1	100.39	orf261	1	100	100	orf222	1	100	100	orf119	1	100	100	orf125	1	100	100	orf322	1	100	100	1	99.1	99.67	1	84.9	92.62	1	99	99.6	1	100	100	0	0	0	1
R4547	nap	orf124	1	99.2	100	orf286	1	99.9	100	orf170	1	99.1	100.39	orf261	1	100	100	orf222	1	100	100	orf119	1	100	100	orf125	1	100	100	orf322	1	100	100	1	99.1	99.67	1	85	71.25	1	99	99.6	1	100	100	0	0	0	1
R4548	nap	orf124	1	99.2	100	orf286	1	99.9	100	orf170	1	99.1	100.39	orf261	1	100	100	orf222	1	100	100	orf119	1	100	100	orf125	1	100	100	orf322	1	100	100	1	99.1	99.67	1	85	71.25	1	99	99.6	1	100	100	0	0	0	1
R4549	nap	orf124	1	99.2	100	orf286	1	99.9	100	orf170	1	99.1	100.39	orf261	1	100	100	orf222	1	100	100	orf119	1	100	100	orf125	1	100	100	orf322	1	100	100	1	99.1	99.67	1	84.9	92.62	1	99	99.6	1	100	100	0	0	0	1
R4550	nap	orf124	1	99.2	100	orf286	1	99.9	100	orf170	1	99.1	100.39	orf261	1	100	100	orf222	1	100	100	orf119	1	100	100	orf125	1	100	100	orf322	1	100	100	1	99.1	99.67	1	84.9	92.62	1	99	99.6	1	100	100	0	0	0	1
R4551	nap	orf124	1	99.2	100	orf286	1	99.9	100	orf170	1	99.1	100.39	orf261	1	100	100	orf222	1	100	100	orf119	1	100	100	orf125	1	100	100	orf322	1	100	100	1	99.1	99.67	1	85	71.25	1	99	99.6	1	100	100	0	0	0	1
R4552	nap	orf124	1	99.2	100	orf286	1	99.9	100	orf170	1	98.9	100.19	orf261	1	100	100	orf222	1	100	100	orf119	1	100	100	orf125	1	100	100	orf322	1	100	100	1	99.1	99.67	1	85	71.25	1	99	99.6	1	100	100	0	0	0	1
R4553	nap	orf124	1	99.2	100	orf286	1	99.9	100	orf170	1	99.1	100.39	orf261	1	100	100	orf222	1	100	100	orf119	1	100	100	orf125	1	100	100	orf322	1	100	100	1	99.1	99.67	1	85	71.25	1	99	99.6	1	100	100	0	0	0	1
R4555	nap	orf124	1	99.2	100	orf286	1	99.9	100	orf170	1	99.1	100.39	orf261	1	100	100	orf222	1	100	100	orf119	1	100	100	orf125	1	100	100	orf322	1	100	100	1	99.1	99.67	1	85	71.25	1	99	99.6	1	100	100	0	0	0	1
R4556	nap	orf124	1	99.2	100	orf286	1	99.9	100	orf170	1	99.1	100.39	orf261	1	100	100	orf222	1	100	100	orf119	1	100	100	orf125	1	100	100	orf322	1	100	100	1	99.1	99.67	1	84.9	92.62	1	99	99.6	1	100	100	0	0	0	1
R4557	nap	orf124	1	99.2	100	orf286	1	99.9	100	orf170	1	99.1	100.39	orf261	1	100	100	orf222	1	100	100	orf119	1	100	100	orf125	1	100	100	orf322	1	100	100	1	99.1	99.67	1	84.9	92.62	1	99	99.6	1	100	100	0	0	0	1
R4558	nap	orf124	1	99.2	100	orf286	1	99.9	100	orf170	1	99.1	100.39	orf261	1	100	100	orf222	1	100	100	orf119	1	100	100	orf125	1	100	100	orf322	1	100	100	1	99.1	99.67	1	85	71.25	1	99	99.6	1	100	100	0	0	0	1
R4559	nap	orf124	1	99.2	100	orf286	1	99.9	100	orf170	1	99.1	100.39	orf261	1	100	100	orf222	1	100	100	orf119	1	100	100	orf125	1	100	100	orf322	1	100	100	1	99.1	99.67	1	85	71.25	1	99	99.6	1	100	100	0	0	0	1
R4560	nap	orf124	1	99.2	100	orf286	1	99.9	100	orf170	1	99.1	100.39	orf261	1	100	100	orf222	1	100	100	orf119	1	100	100	orf125	1	100	100	orf322	1	100	100	1	99.1	99.67	1	84.9	92.62	1	99	99.6	1	100	100	0	0	0	1
R4561	nap	orf124	1	99.2	100	orf286	1	99.9	100	orf170	1	99.1	100.39	orf261	1	100	100	orf222	1	100	100	orf119	1	100	100	orf125	1	100	100	orf322	1	100	100	1	99.1	99.67	1	84.9	92.62	1	99	99.6	1	100	100	0	0	0	1
R4562	nap	orf124	1	99.2	100	orf286	1	99.9	100	orf170	1	98.9	100.19	orf261	1	100	100	orf222	1	100	100	orf119	1	100	100	orf125	1	100	100	orf322	1	100	100	1	99.1	99.67	1	85	71.25	1	99	99.6	1	100	100	0	0	0	1
R4563	nap	orf124	1	99.2	100	orf286	1	99.9	100	orf170	1	99.1	100.39	orf261	1	100	100	orf222	1	100	100	orf119	1	100	100	orf125	1	100	100	orf322	1	100	100	1	99.1	99.67	1	85	71.25	1	99	99.6	1	100	100	0	0	0	1
R4564	nap	orf124	1	99.2	100	orf286	1	99.9	100	orf170	1	99.1	100.39	orf261	1	100	100	orf222	1	100	100	orf119	1	100	100	orf125	1	100	100	orf322	1	100	100	1	99.1	99.67	1	85	71.25	1	99	99.6	1	100	100	0	0	0	1
R4565	nap	orf124	1	99.2	100	orf286	1	99.9	100	orf170	1	99.1	100.39	orf261	1	100	100	orf222	1	100	100	orf119	1	100	100	orf125	1	100	100	orf322	1	100	100	1	99.1	99.67	1	84.9	92.62	1	99	99.6	1	100	100	0	0	0	1
R4566	nap	orf124	1	99.2	100	orf286	1	99.9	100	orf170	1	99.1	100.39	orf261	1	100	100	orf222	1	100	100	orf119	1	100	100	orf125	1	100	100	orf322	1	100	100	1	99.1	99.67	1	84.9	92.62	1	99	99.6	1	100	100	0	0	0	1
R4567	nap	orf124	1	99.2	100	orf286	1	99.9	100	orf170	1	99.1	100.39	orf261	1	100	100	orf222	1	100	100	orf119	1	100	100	orf125	1	100	100	orf322	1	100	100	1	99.1	99.67	1	85	71.25	1	99	99.6	1	100	100	0	0	0	1
R4568	nap	orf124	1	99.2	100	orf286	1	99.9	100	orf170	1	99.1	100.39	orf261	1	100	100	orf222	1	100	100	orf119	1	100	100	orf125	1	100	100	orf322	1	100	100	1	99.1	99.67	1	84.9	92.62	1	99	99.6	1	100	100	0	0	0	1
R4569	nap	orf124	1	99.2	100	orf286	1	99.9	100	orf170	1	99.1	100.39	orf261	1	100	100	orf222	1	100	100	orf119	1	100	100	orf125	1	100	100	orf322	1	100	100	1	99.1	99.67	1	85	71.25	1	99	99.6	1	100	100	0	0	0	1
R4570	nap	orf124	1	99.2	100	orf286	1	99.9	100	orf170	1	99.1	100.39	orf261	1	100	100	orf222	1	100	100	orf119	1	100	100	orf125	1	100	100	orf322	1	100	100	1	99.1	99.67	1	85	71.25	1	99	99.6	1	100	100	0	0	0	1
R4571	nap	orf124	1	99.2	100	orf286	1	99.9	100	orf170	1	99.1	100.39	orf261	1	100	100	orf222	1	100	100	orf119	1	100	100	orf125	1	100	100	orf322	1	100	100	1	99.1	99.67	1	84.9	92.62	1	99	99.6	1	100	100	0	0	0	1
R4572	nap	orf124	1	99.2	100	orf286	1	99.9	100	orf170	1	99.1	100.39	orf261	1	100	100	orf222	1	100	100	orf119	1	100	100	orf125	1	100	100	orf322	1	100	100	1	99.1	99.67	1	84.9	92.62	1	99	99.6	1	100	100	0	0	0	1
R4573	nap	orf124	1	99.2	100	orf286	1	99.9	100	orf170	1	99.1	100.39	orf261	1	100	100	orf222	1	100	100	orf119	1	100	100	orf125	1	100	100	orf322	1	100	100	1	99.1	99.67	1	85	71.25	1	99	99.6	1	100	100	0	0	0	1
R4574	nap	orf124	1	99.2	100	orf286	1	99.9	100	orf170	1	99.1	100.39	orf261	1	100	100	orf222	1	100	100	orf119	1	100	100	orf125	1	100	100	orf322	1	99.9	100	1	99.1	99.67	1	84.9	92.62	1	99	99.6	1	100	100	0	0	0	1
R4575	nap	orf124	1	99.2	100	orf286	1	99.9	100	orf170	1	99.1	100.39	orf261	1	100	100	orf222	1	100	100	orf119	1	100	100	orf125	1	100	100	orf322	1	100	100	1	99.1	99.67	1	85	71.25	1	99	99.6	1	100	100	0	0	0	1
R4576	nap	orf124	1	99.2	100	orf286	1	99.9	100	orf170	1	99.1	100.39	orf261	1	100	100	orf222	1	100	100	orf119	1	100	100	orf125	1	100	100	orf322	1	100	100	1	99.1	99.67	1	84.9	92.62	1	99	99.6	1	100	100	0	0	0	1
R4577	nap	orf124	1	99.2	100	orf286	1	99.9	100	orf170	1	99.1	100.39	orf261	1	100	100	orf222	1	100	100	orf119	1	100	100	orf125	1	100	100	orf322	1	100	100	1	99.1	99.67	1	84.9	92.62	1	99	99.6	1	100	100	0	0	0	1
R4578	nap	orf124	1	99.2	100	orf286	1	99.9	100	orf170	1	98.9	100.19	orf261	1	100	100	orf222	1	100	100	orf119	1	100	100	orf125	1	100	100	orf322	1	100	100	1	99.1	99.67	1	84.9	92.62	1	99	99.6	1	100	100	0	0	0	1
R4579	nap	orf124	1	99.2	100	orf286	1	99.9	100	orf170	1	99.1	100.39	orf261	1	100	100	orf222	1	100	100	orf119	1	100	100	orf125	1	100	100	orf322	1	100	100	1	99.1	99.67	1	85	71.25	1	99	99.6	1	100	100	0	0	0	1
R4581	nap	orf124	1	99.2	100	orf286	1	99.9	100	orf170	1	99.1	100.39	orf261	1	100	100	orf222	1	100	100	orf119	1	100	100	orf125	1	100	100	orf322	1	100	100	1	99.1	99.67	1	84.9	92.62	1	99	99.6	1	100	100	0	0	0	1
R4582	nap	orf124	1	99.2	100	orf286	1	99.9	100	orf170	1	99.1	100.39	orf261	1	100	100	orf222	1	100	100	orf119	1	100	100	orf125	1	100	100	orf322	1	100	100	1	99.1	99.67	1	85	71.25	1	99	99.6	1	100	100	0	0	0	1
R4583	nap	orf124	1	99.2	100	orf286	1	99.9	100	orf170	1	99.1	100.39	orf261	1	100	100	orf222	1	100	100	orf119	1	100	100	orf125	1	100	100	orf322	1	100	100	1	99.1	99.67	1	85	71.25	1	99	99.6	1	100	100	0	0	0	1
R4584	nap	orf124	1	99.2	100	orf286	1	99.9	100	orf170	1	99.1	100.39	orf261	1	100	100	orf222	1	100	100	orf119	1	100	100	orf125	1	100	100	orf322	1	100	100	1	99.1	99.67	1	85	71.25	1	99	99.6	1	100	100	0	0	0	1
R4585	nap	orf124	1	99.2	100	orf286	1	99.9	100	orf170	1	99.1	100.39	orf261	1	100	100	orf222	1	100	100	orf119	1	100	100	orf125	1	100	100	orf322	1	100	100	1	99.1	99.67	1	84.9	92.62	1	99	99.6	1	100	100	0	0	0	1
R4586	nap	orf124	1	99.2	100	orf286	1	99.9	100	orf170	1	99.1	100.39	orf261	1	100	100	orf222	1	100	100	orf119	1	100	100	orf125	1	100	100	orf322	1	100	100	1	99.1	99.67	1	84.9	92.62	1	99	99.6	1	100	100	0	0	0	1
R4587	nap	orf124	1	99.2	100	orf286	1	99.9	100	orf170	1	98.9	100.19	orf261	1	100	100	orf222	1	100	100	orf119	1	100	100	orf125	1	100	100	orf322	1	100	100	1	99.1	99.67	1	84.9	92.62	1	99	99.6	1	100	100	0	0	0	1
R4588	nap	orf124	1	99.2	100	orf286	1	99.9	100	orf170	1	99.1	100.39	orf261	1	100	100	orf222	1	100	100	orf119	1	100	100	orf125	1	100	100	orf322	1	100	100	1	99.1	99.67	1	84.9	92.62	1	99	99.6	1	100	100	0	0	0	1
R4589	nap	orf124	1	99.2	100	orf286	1	99.9	100	orf170	1	99.1	100.39	orf261	1	100	100	orf222	1	100	100	orf119	1	100	100	orf125	1	100	100	orf322	1	100	100	1	99.1	99.67	1	85	71.25	1	99	99.6	1	100	100	0	0	0	1
R4590	nap	orf124	1	99.2	100	orf286	1	99.9	100	orf170	1	98.7	100.39	orf261	1	100	100	orf222	1	100	100	orf119	1	100	100	orf125	1	100	100	orf322	1	100	100	1	99.1	99.67	1	84.9	92.62	1	99	99.6	1	100	100	0	0	0	1
R4591	nap	orf124	1	99.2	100	orf286	1	99.9	100	orf170	1	99.1	100.39	orf261	1	100	100	orf222	1	100	100	orf119	1	100	100	orf125	1	100	100	orf322	1	100	100	1	99.1	99.67	1	85	71.25	1	99	99.6	1	100	100	0	0	0	1
R4592	nap	orf124	1	99.2	100	orf286	1	99.9	100	orf170	1	99.1	100.39	orf261	1	100	100	orf222	1	100	100	orf119	1	100	100	orf125	1	100	100	orf322	1	100	100	1	99.1	99.67	1	84.9	92.62	1	99	99.6	1	100	100	0	0	0	1
R4593	nap	orf124	1	99.2	100	orf286	1	99.9	100	orf170	1	99.1	100.39	orf261	1	100	100	orf222	1	100	100	orf119	1	100	100	orf125	1	100	100	orf322	1	100	100	1	99.1	99.67	1	85	71.25	1	99	99.6	1	100	100	0	0	0	1
R4594	nap	orf124	1	99.2	100	orf286	1	99.9	100	orf170	1	99.1	100.39	orf261	1	100	100	orf222	1	100	100	orf119	1	100	100	orf125	1	100	100	orf322	1	100	100	1	99.1	99.67	1	84.9	92.62	1	99	99.6	1	100	100	0	0	0	1
R4595	nap	orf124	1	99.2	100	orf286	1	99.9	100	orf170	1	99.1	100.39	orf261	1	100	100	orf222	1	100	100	orf119	1	100	100	orf125	1	100	100	orf322	1	100	100	1	99.1	99.67	1	85	71.25	1	99	99.6	1	100	100	0	0	0	1
R4596	nap	orf124	1	99.2	100	orf286	1	99.9	100	orf170	1	98.9	100.19	orf261	1	100	100	orf222	1	100	100	orf119	1	100	100	orf125	1	100	100	orf322	1	100	100	1	99.1	99.67	1	84.9	92.62	1	99	99.6	1	100	100	0	0	0	1
R4597	nap	orf124	1	99.2	100	orf286	1	99.9	100	orf170	1	99.1	100.39	orf261	1	100	100	orf222	1	100	100	orf119	1	100	100	orf125	1	100	100	orf322	1	100	100	1	99.1	99.67	1	85	71.25	1	99	99.6	1	100	100	0	0	0	1
R4598	nap	orf124	1	99.2	100	orf286	1	99.9	100	orf170	1	99.1	100.39	orf261	1	100	100	orf222	1	100	100	orf119	1	100	100	orf125	1	100	100	orf322	1	100	100	1	99.1	99.67	1	84.9	92.62	1	99	99.6	1	100	100	0	0	0	1
R4599	nap	orf124	1	99.2	100	orf286	1	99.9	100	orf170	1	99.1	100.39	orf261	1	100	100	orf222	1	100	100	orf119	1	100	100	orf125	1	100	100	orf322	1	100	100	1	99.1	99.67	1	85	71.25	1	99	99.6	1	100	100	0	0	0	1
R4600	nap	orf124	1	99.2	100	orf286	1	99.9	100	orf170	1	98.5	100.19	orf261	1	100	100	orf222	1	100	100	orf119	1	100	100	orf125	1	100	100	orf322	1	100	100	1	99.1	99.67	1	85	71.25	1	99	99.6	1	100	100	0	0	0	1
R4601	nap	orf124	1	99.2	100	orf286	1	99.9	100	orf170	1	99.1	100.39	orf261	1	100	100	orf222	1	100	100	orf119	1	100	100	orf125	1	100	100	orf322	1	100	100	1	99.1	99.67	1	85	71.25	1	99	99.6	1	100	100	0	0	0	1
R4602	nap	orf124	1	99.2	100	orf286	1	99.9	100	orf170	1	99.1	100.39	orf261	1	100	100	orf222	1	100	100	orf119	1	100	100	orf125	1	100	100	orf322	1	100	100	1	99.1	99.67	1	85	71.25	1	99	99.6	1	100	100	0	0	0	1
R4603	nap	orf124	1	99.2	100	orf286	1	99.9	100	orf170	1	99.1	100.39	orf261	1	100	100	orf222	1	100	100	orf119	1	100	100	orf125	1	100	100	orf322	1	100	100	1	99.1	99.67	1	84.9	92.62	1	99	99.6	1	100	100	0	0	0	1
R4604	nap	orf124	1	99.2	100	orf286	1	99.9	100	orf170	1	99.1	100.39	orf261	1	100	100	orf222	1	100	100	orf119	1	100	100	orf125	1	100	100	orf322	1	100	100	1	99.1	99.67	1	84.9	92.62	1	99	99.6	1	100	100	0	0	0	1
R4605	nap	orf124	1	99.2	100	orf286	1	99.9	100	orf170	1	98.9	100.19	orf261	1	100	100	orf222	1	100	100	orf119	1	100	100	orf125	1	100	100	orf322	1	100	100	1	99.1	99.67	1	84.9	92.62	1	99	99.6	1	100	100	0	0	0	1
R4606	nap	orf124	1	99.2	100	orf286	1	99.9	100	orf170	1	99.1	100.39	orf261	1	100	100	orf222	1	100	100	orf119	1	100	100	orf125	1	100	100	orf322	1	100	100	1	99.1	99.67	1	85	71.25	1	99	99.6	1	100	100	0	0	0	1
R4608	nap	orf124	1	99.2	100	orf286	1	99.9	100	orf170	1	98.9	100.19	orf261	1	100	100	orf222	1	100	100	orf119	1	100	100	orf125	1	100	100	orf322	1	100	100	1	99.1	99.67	1	84.9	92.62	1	99	99.6	1	100	100	0	0	0	1
R4613	nap	orf124	1	99.2	100	orf286	1	99.9	100	orf170	1	98.9	100.19	orf261	1	100	100	orf222	1	100	100	orf119	1	100	100	orf125	1	100	100	orf322	1	100	100	1	99.1	99.67	1	85	71.25	1	99	99.6	1	100	100	0	0	0	1
R4614	nap	orf124	1	99.2	100	orf286	1	99.9	100	orf170	1	99.1	100.39	orf261	1	100	100	orf222	1	100	100	orf119	1	100	100	orf125	1	100	100	orf322	1	100	100	1	99.1	99.67	1	84.9	92.62	1	99	99.6	1	100	100	0	0	0	1
R4615	nap	orf124	1	99.2	100	orf286	1	99.9	100	orf170	1	98.9	100.19	orf261	1	100	100	orf222	1	100	100	orf119	1	100	100	orf125	1	100	100	orf322	1	100	100	1	99.1	99.67	1	84.9	92.62	1	99	99.6	1	100	100	0	0	0	1
R4616	nap	orf124	1	99.2	100	orf286	1	99.9	100	orf170	1	99.1	100.39	orf261	1	100	100	orf222	1	100	100	orf119	1	100	100	orf125	1	100	100	orf322	1	100	100	1	99.1	99.67	1	84.9	92.62	1	99	99.6	1	100	100	0	0	0	1
R4617	nap	orf124	1	99.2	100	orf286	1	99.9	100	orf170	1	99.1	100.39	orf261	1	100	100	orf222	1	100	100	orf119	1	100	100	orf125	1	100	100	orf322	1	100	100	1	99.1	99.67	1	85	71.25	1	99	99.6	1	100	100	0	0	0	1
R4620	nap	orf124	1	99.2	100	orf286	1	99.9	100	orf170	1	99.1	100.39	orf261	1	100	100	orf222	1	100	100	orf119	1	100	100	orf125	1	100	100	orf322	1	100	100	1	99.1	99.67	1	85	71.25	1	99	99.6	1	100	100	0	0	0	1
R4621	nap	orf124	1	99.2	100	orf286	1	99.9	100	orf170	1	99.1	100.39	orf261	1	100	100	orf222	1	100	100	orf119	1	100	100	orf125	1	100	100	orf322	1	100	100	1	99.1	99.67	1	85	71.25	1	99	99.6	1	100	100	0	0	0	1
R4622	nap	orf124	1	99.2	100	orf286	1	99.9	100	orf170	1	99.1	100.39	orf261	1	100	100	orf222	1	100	100	orf119	1	100	100	orf125	1	100	100	orf322	1	100	100	1	99.1	99.67	1	85	71.25	1	99	99.6	1	100	100	0	0	0	1
R4623	nap	orf124	1	99.2	100	orf286	1	99.9	100	orf170	1	99.1	100.39	orf261	1	100	100	orf222	1	100	100	orf119	1	100	100	orf125	1	100	100	orf322	1	100	100	1	99.1	99.67	1	84.9	92.62	1	99	99.6	1	100	100	0	0	0	1
R4624	nap	orf124	1	99.2	100	orf286	1	99.9	100	orf170	1	99.1	100.39	orf261	1	100	100	orf222	1	100	100	orf119	1	100	100	orf125	1	100	100	orf322	1	100	100	1	99.1	99.67	1	84.9	92.62	1	99	99.6	1	100	100	0	0	0	1
R4625	nap	orf124	1	99.2	100	orf286	1	99.9	100	orf170	1	98.9	100.19	orf261	1	100	100	orf222	1	100	100	orf119	1	100	100	orf125	1	100	100	orf322	1	100	100	1	99.1	99.67	1	84.9	92.62	1	99	99.6	1	100	100	0	0	0	1
R4626	nap	orf124	1	99.2	100	orf286	1	99.9	100	orf170	1	99.1	100.39	orf261	1	100	100	orf222	1	100	100	orf119	1	100	100	orf125	1	100	100	orf322	1	100	100	1	99.1	99.67	1	84.9	92.62	1	99	99.6	1	100	100	0	0	0	1
R4627	nap	orf124	1	99.2	100	orf286	1	99.9	100	orf170	1	99.1	100.39	orf261	1	100	100	orf222	1	100	100	orf119	1	100	100	orf125	1	100	100	orf322	1	100	100	1	99.1	99.67	1	84.9	92.62	1	99	99.6	1	100	100	0	0	0	1
[truncated: 488 more rows]
[truncated: 8 more columns]

## Sheet: Table S5. Variants of cpDNAs
Table S5. Annotation of SNPs and small InDels detected in Chloroplast genome.
[truncated: 2,408 more rows]
[truncated: 1,287 more columns]

[truncated: 2 more sheets: Table S5. Variants of mtDNAs, Table S6. ROD of cpDNAs]
