# Supplementary material for: A large-scale population based organelle pan-genomes construction and phylogeny analysis reveal the genetic diversity and the evolutionary origins of chloroplast and mitochondrion in Brassica napus L
Source: BMC Genomics. 2022 Apr 30;23:339. doi: 10.1186/s12864-022-08573-x (PMC9063048; doi:10.1186/s12864-022-08573-x)
Supplement: Supplementary file 3 — Additional file 3. Supplemetary tables. [file 12864_2022_8573_MOESM3_ESM.zip › Supplementary Table S7 - S9..xlsx]

## Sheet: Table S7
Table S7: Information of 1,579 B. napus accessions.
ID	Accession number	Accession name	Ecotype	Usage	Source	Regions	Reference
CRR045427	R001	Ky001	Semi-Winter	Oilseed	Chongqing, China	Asia	DOI: 10.1038/s41467-019-09134-9
CRR045428	R002	Ky065	Semi-Winter	Oilseed	Chongqing, China	Asia	DOI: 10.1038/s41467-019-09134-9
CRR045429	R003	Ky104	Semi-Winter	Oilseed	Chongqing, China	Asia	DOI: 10.1038/s41467-019-09134-9
CRR045430	R004	Ky048	Semi-Winter	Oilseed	Chongqing, China	Asia	DOI: 10.1038/s41467-019-09134-9
CRR045431	R005	Wesbrook	Spring	Oilseed	Australia	Oceania	DOI: 10.1038/s41467-019-09134-9
CRR045432	R006	Ky010	Semi-Winter	Oilseed	Chongqing, China	Asia	DOI: 10.1038/s41467-019-09134-9
CRR045433	R007	D446	Semi-Winter	Oilseed	Chongqing, China	Asia	DOI: 10.1038/s41467-019-09134-9
CRR045434	R008	Niklas	Spring	Oilseed	Sweden	Western_Europe	DOI: 10.1038/s41467-019-09134-9
CRR045435	R009	Ky076	Semi-Winter	Oilseed	Chongqing, China	Asia	DOI: 10.1038/s41467-019-09134-9
CRR045436	R010	Zhongshuang11Y	Semi-Winter	Oilseed	Wuhan, China	Asia	DOI: 10.1038/s41467-019-09134-9
CRR045447	R011	Bienvenu	Winter	Oilseed	France	Western_Europe	DOI: 10.1038/s41467-019-09134-9
CRR045457	R012	K279	Semi-Winter	Oilseed	Chongqing, China	Asia	DOI: 10.1038/s41467-019-09134-9
CRR045468	R013	WR110-1	Semi-Winter	Oilseed	Chongqing, China	Asia	DOI: 10.1038/s41467-019-09134-9
CRR045478	R014	Zhongshuang11L	Semi-Winter	Oilseed	Hubei, China	Asia	DOI: 10.1038/s41467-019-09134-9
CRR045489	R015	WR110	Semi-Winter	Oilseed	Chongqing, China	Asia	DOI: 10.1038/s41467-019-09134-9
CRR045500	R016	Youyan10Xuan	Semi-Winter	Oilseed	Guizou, China	Asia	DOI: 10.1038/s41467-019-09134-9
CRR045511	R017	Nanchuan siliqua-2	Winter	Oilseed	Chongqing, China	Asia	DOI: 10.1038/s41467-019-09134-9
CRR045522	R018	Ky053	Semi-Winter	Oilseed	Chongqing, China	Asia	DOI: 10.1038/s41467-019-09134-9
CRR045533	R019	WR092	Spring	Oilseed	Chongqing, China	Asia	DOI: 10.1038/s41467-019-09134-9
CRR045544	R020	Ky055	Semi-Winter	Oilseed	Chongqing, China	Asia	DOI: 10.1038/s41467-019-09134-9
CRR045555	R021	Ky001	Semi-Winter	Oilseed	Chongqing, China	Asia	DOI: 10.1038/s41467-019-09134-9
CRR045566	R022	Ky065	Semi-Winter	Oilseed	Chongqing, China	Asia	DOI: 10.1038/s41467-019-09134-9
CRR045572	R023	Ky104	Semi-Winter	Oilseed	Chongqing, China	Asia	DOI: 10.1038/s41467-019-09134-9
CRR045583	R024	Ky048	Semi-Winter	Oilseed	Chongqing, China	Asia	DOI: 10.1038/s41467-019-09134-9
CRR045594	R025	Wesbrook	Spring	Oilseed	Australia	Oceania	DOI: 10.1038/s41467-019-09134-9
CRR045601	R026	Ky010	Semi-Winter	Oilseed	Chongqing, China	Asia	DOI: 10.1038/s41467-019-09134-9
CRR045609	R027	D446	Semi-Winter	Oilseed	Chongqing, China	Asia	DOI: 10.1038/s41467-019-09134-9
CRR045619	R028	Niklas	Spring	Oilseed	Sweden	Western_Europe	DOI: 10.1038/s41467-019-09134-9
CRR045629	R029	Ky076	Semi-Winter	Oilseed	Chongqing, China	Asia	DOI: 10.1038/s41467-019-09134-9
CRR045638	R030	Zhongshuang11Y	Semi-Winter	Oilseed	Wuhan, China	Asia	DOI: 10.1038/s41467-019-09134-9
CRR045649	R031	Bienvenu	Winter	Oilseed	France	Western_Europe	DOI: 10.1038/s41467-019-09134-9
CRR045659	R032	K279	Semi-Winter	Oilseed	Chongqing, China	Asia	DOI: 10.1038/s41467-019-09134-9
CRR045670	R033	WR110-1	Semi-Winter	Oilseed	Chongqing, China	Asia	DOI: 10.1038/s41467-019-09134-9
CRR045681	R034	Zhongshuang11L	Semi-Winter	Oilseed	Hubei, China	Asia	DOI: 10.1038/s41467-019-09134-9
CRR045691	R035	WR110	Semi-Winter	Oilseed	Chongqing, China	Asia	DOI: 10.1038/s41467-019-09134-9
CRR045698	R036	Youyan10Xuan	Semi-Winter	Oilseed	Guizou, China	Asia	DOI: 10.1038/s41467-019-09134-9
CRR045707	R037	Nanchuan siliqua-2	Winter	Oilseed	Chongqing, China	Asia	DOI: 10.1038/s41467-019-09134-9
CRR045715	R038	Ky053	Semi-Winter	Oilseed	Chongqing, China	Asia	DOI: 10.1038/s41467-019-09134-9
CRR045721	R039	WR092	Spring	Oilseed	Chongqing, China	Asia	DOI: 10.1038/s41467-019-09134-9
CRR045729	R040	Ky055	Semi-Winter	Oilseed	Chongqing, China	Asia	DOI: 10.1038/s41467-019-09134-9
CRR045738	R041	Nunsdale	Winter	Fodder	United_Kingdom	Western_Europe	DOI: 10.1038/s41467-019-09134-9
CRR045749	R042	Allure	Winter	Oilseed	Germany	Western_Europe	DOI: 10.1038/s41467-019-09134-9
CRR045760	R043	SW Gospel	Winter	Oilseed	Sweden	Western_Europe	DOI: 10.1038/s41467-019-09134-9
CRR045771	R044	SW Sinatra	Semi-Winter	Oilseed	Sweden	Western_Europe	DOI: 10.1038/s41467-019-09134-9
CRR045781	R045	MOANA	Spring	Fodder	New Zealand	Oceania	DOI: 10.1038/s41467-019-09134-9
CRR045792	R046	Musette	Winter	Oilseed	Sweden	Western_Europe	DOI: 10.1038/s41467-019-09134-9
CRR045803	R047	Campari	Winter	Oilseed	Germany	Western_Europe	DOI: 10.1038/s41467-019-09134-9
CRR045814	R048	NK Passion	Winter	Oilseed	France	Western_Europe	DOI: 10.1038/s41467-019-09134-9
CRR045825	R049	Aragon	Winter	Oilseed	Germany	Western_Europe	DOI: 10.1038/s41467-019-09134-9
CRR045836	R050	Lion	Winter	Oilseed	Germany	Western_Europe	DOI: 10.1038/s41467-019-09134-9
CRR045846	R051	Baltia	Winter	Oilseed	Poland	Eastern_Europe	DOI: 10.1038/s41467-019-09134-9
CRR045856	R052	Edita	Winter	Oilseed	Germany	Western_Europe	DOI: 10.1038/s41467-019-09134-9
CRR045867	R053	Boston	Winter	Oilseed	France	Western_Europe	DOI: 10.1038/s41467-019-09134-9
CRR045878	R054	Lord	Winter	Oilseed	Germany	Western_Europe	DOI: 10.1038/s41467-019-09134-9
CRR045889	R055	BRISTOL	Winter	Oilseed	France	Western_Europe	DOI: 10.1038/s41467-019-09134-9
CRR045900	R056	Remy	Winter	Oilseed	Germany	Western_Europe	DOI: 10.1038/s41467-019-09134-9
CRR045911	R057	Palu	Winter	Fodder	Italy	Western_Europe	DOI: 10.1038/s41467-019-09134-9
CRR045921	R058	Jantar	Winter	Oilseed	Poland	Eastern_Europe	DOI: 10.1038/s41467-019-09134-9
CRR045932	R059	Montego	Winter	Oilseed	Germany	Western_Europe	DOI: 10.1038/s41467-019-09134-9
CRR045943	R060	CANARD	Winter	Fodder	United_Kingdom	Western_Europe	DOI: 10.1038/s41467-019-09134-9
CRR045954	R061	Lirabon	Winter	Oilseed	Germany	Western_Europe	DOI: 10.1038/s41467-019-09134-9
CRR045964	R062	K26-96	Winter	Oilseed	Germany	Western_Europe	DOI: 10.1038/s41467-019-09134-9
CRR045970	R063	Sonnengold	Winter	Oilseed	Germany	Western_Europe	DOI: 10.1038/s41467-019-09134-9
CRR045980	R064	Laser	Winter	Oilseed	France	Western_Europe	DOI: 10.1038/s41467-019-09134-9
CRR045991	R065	Rapid	Winter	Oilseed	France	Western_Europe	DOI: 10.1038/s41467-019-09134-9
CRR046001	R066	Baros	Winter	Oilseed	Germany	Western_Europe	DOI: 10.1038/s41467-019-09134-9
CRR046002	R067	Fortis	Winter	Oilseed	Swiss	Western_Europe	DOI: 10.1038/s41467-019-09134-9
CRR046003	R068	Binera	Winter	Fodder	Norway	Western_Europe	DOI: 10.1038/s41467-019-09134-9
CRR046004	R069	Parapluie	Winter	Fodder	France	Western_Europe	DOI: 10.1038/s41467-019-09134-9
CRR046005	R070	Express 617	Winter	Oilseed	Germany	Western_Europe	DOI: 10.1038/s41467-019-09134-9
CRR046006	R071	Mansholts Hamburger	Winter	Oilseed	Netherlands	Western_Europe	DOI: 10.1038/s41467-019-09134-9
CRR046007	R072	Skrzeszowicki	Winter	Oilseed	Poland	Eastern_Europe	DOI: 10.1038/s41467-019-09134-9
CRR046008	R073	Manitoba	Winter	Oilseed	France	Western_Europe	DOI: 10.1038/s41467-019-09134-9
CRR046009	R074	ChuosenshuQ	Winter	Vegetable	North_Korea	Asia	DOI: 10.1038/s41467-019-09134-9
CRR046010	R075	TaisetsuQ	Winter	Vegetable	Japan	Asia	DOI: 10.1038/s41467-019-09134-9
CRR046011	R076	Samo	Winter	Fodder	Sweden	Western_Europe	DOI: 10.1038/s41467-019-09134-9
CRR046012	R077	Recital	Winter	Oilseed	Swiss	Western_Europe	DOI: 10.1038/s41467-019-09134-9
CRR046013	R078	Tenor	Winter	Oilseed	Sweden	Western_Europe	DOI: 10.1038/s41467-019-09134-9
CRR046014	R079	Lilian	Winter	Oilseed	France	Western_Europe	DOI: 10.1038/s41467-019-09134-9
CRR046015	R080	SLM 0512	Winter	Oilseed	Germany	Western_Europe	DOI: 10.1038/s41467-019-09134-9
CRR046016	R081	Jessica	Winter	Oilseed	Germany	Western_Europe	DOI: 10.1038/s41467-019-09134-9
CRR046017	R082	Licapo	Winter	Fodder	Germany	Western_Europe	DOI: 10.1038/s41467-019-09134-9
CRR046018	R083	JANETZKIS	Winter	Oilseed	Germany	Western_Europe	DOI: 10.1038/s41467-019-09134-9
CRR046019	R084	Jet Neuf	Winter	Oilseed	France	Western_Europe	DOI: 10.1038/s41467-019-09134-9
CRR046020	R085	Darmor	Winter	Oilseed	France	Western_Europe	DOI: 10.1038/s41467-019-09134-9
CRR046021	R086	90750	Winter	Oilseed	Chongqing, China	Asia	DOI: 10.1038/s41467-019-09134-9
CRR046022	R087	SWU49	Semi-Winter	Oilseed	Chongqing, China	Asia	DOI: 10.1038/s41467-019-09134-9
CRR046023	R088	Yangguang198	Semi-Winter	Oilseed	Hubei, China	Asia	DOI: 10.1038/s41467-019-09134-9
CRR046024	R089	YangJ6711	Semi-Winter	Oilseed	Jiangshu, China	Asia	DOI: 10.1038/s41467-019-09134-9
CRR046025	R090	Zheyou17	Semi-Winter	Oilseed	Zejiang, China	Asia	DOI: 10.1038/s41467-019-09134-9
CRR046026	R091	Zhongyou821	Semi-Winter	Oilseed	Hubei, China	Asia	DOI: 10.1038/s41467-019-09134-9
CRR046027	R092	Weilong88	Semi-Winter	Oilseed	Shanxi, China	Asia	DOI: 10.1038/s41467-019-09134-9
CRR046028	R093	Qinyou5	Semi-Winter	Oilseed	Shanxi, China	Asia	DOI: 10.1038/s41467-019-09134-9
CRR046029	R094	Fengyou9	Semi-Winter	Oilseed	Henan, China	Asia	DOI: 10.1038/s41467-019-09134-9
CRR046030	R095	Monty	Spring	Oilseed	Australia	Oceania	DOI: 10.1038/s41467-019-09134-9
CRR046031	R096	Ningyou12L	Semi-Winter	Oilseed	Jiangshu, China	Asia	DOI: 10.1038/s41467-019-09134-9
CRR046032	R097	Shilifeng	Semi-Winter	Oilseed	Jiangshu, China	Asia	DOI: 10.1038/s41467-019-09134-9
CRR046033	R098	Ningyou10	Semi-Winter	Oilseed	Jiangshu, China	Asia	DOI: 10.1038/s41467-019-09134-9
CRR046034	R099	M114	Winter	Oilseed	Chongqing, China	Asia	DOI: 10.1038/s41467-019-09134-9
CRR045437	R100	699	Semi-Winter	Oilseed	Hubei, China	Asia	DOI: 10.1038/s41467-019-09134-9
CRR045438	R101	Can2	Spring	Oilseed	Canada	North_America	DOI: 10.1038/s41467-019-09134-9
CRR045439	R102	Zhongshuang9L1	Semi-Winter	Oilseed	Hubei, China	Asia	DOI: 10.1038/s41467-019-09134-9
CRR045440	R103	WH-37	Semi-Winter	Oilseed	Hubei, China	Asia	DOI: 10.1038/s41467-019-09134-9
CRR045441	R104	WH-58	Semi-Winter	Oilseed	Hubei, China	Asia	DOI: 10.1038/s41467-019-09134-9
CRR045442	R105	WH-56	Semi-Winter	Oilseed	Hubei, China	Asia	DOI: 10.1038/s41467-019-09134-9
CRR045443	R106	WH-57	Semi-Winter	Oilseed	Hubei, China	Asia	DOI: 10.1038/s41467-019-09134-9
CRR045444	R107	Huayou12	Semi-Winter	Oilseed	Hubei, China	Asia	DOI: 10.1038/s41467-019-09134-9
CRR045445	R108	Niuerduo	Semi-Winter	Oilseed	Chongqing, China	Asia	DOI: 10.1038/s41467-019-09134-9
CRR045446	R109	JY-16	Semi-Winter	Oilseed	Hubei, China	Asia	DOI: 10.1038/s41467-019-09134-9
CRR045448	R110	Hubei white 1	Winter	Oilseed	Hubei, China	Asia	DOI: 10.1038/s41467-019-09134-9
CRR045449	R111	Nanchuan siliqua	Winter	Oilseed	Chongqing, China	Asia	DOI: 10.1038/s41467-019-09134-9
CRR045450	R112	IMC103	Semi-Winter	Oilseed	Chongqing, China	Asia	DOI: 10.1038/s41467-019-09134-9
CRR045451	R113	Oscar	Spring	Oilseed	Canada	North_America	DOI: 10.1038/s41467-019-09134-9
CRR045452	R114	Campino L	Spring	Oilseed	Germany	Western_Europe	DOI: 10.1038/s41467-019-09134-9
CRR045453	R115	Conny L	Spring	Oilseed	Sweden	Western_Europe	DOI: 10.1038/s41467-019-09134-9
CRR045454	R116	Wesreo L	Spring	Oilseed	Australia	Oceania	DOI: 10.1038/s41467-019-09134-9
CRR045455	R118	Gogatsuna	Spring	Oilseed	Japan	Asia	DOI: 10.1038/s41467-019-09134-9
CRR045456	R119	Nakate Chousen L	Spring	Oilseed	North_Korea	Asia	DOI: 10.1038/s41467-019-09134-9
CRR045458	R120	Cat.No.117	Spring	Oilseed	Germany	Western_Europe	DOI: 10.1038/s41467-019-09134-9
CRR045459	R121	Nonglin43	Winter	Oilseed	Japan	Asia	DOI: 10.1038/s41467-019-09134-9
CRR045460	R122	SWU60	Semi-Winter	Oilseed	Chongqing, China	Asia	DOI: 10.1038/s41467-019-09134-9
CRR045461	R123	SWU63	Semi-Winter	Oilseed	Chongqing, China	Asia	DOI: 10.1038/s41467-019-09134-9
CRR045462	R124	SWU64	Semi-Winter	Oilseed	Chongqing, China	Asia	DOI: 10.1038/s41467-019-09134-9
CRR045463	R125	SWU68	Semi-Winter	Oilseed	Chongqing, China	Asia	DOI: 10.1038/s41467-019-09134-9
CRR045464	R126	SWU69	Semi-Winter	Oilseed	Chongqing, China	Asia	DOI: 10.1038/s41467-019-09134-9
CRR045465	R127	SWU70	Semi-Winter	Oilseed	Chongqing, China	Asia	DOI: 10.1038/s41467-019-09134-9
CRR045466	R128	SWU71	Semi-Winter	Oilseed	Chongqing, China	Asia	DOI: 10.1038/s41467-019-09134-9
CRR045467	R129	SWU80	Semi-Winter	Oilseed	Chongqing, China	Asia	DOI: 10.1038/s41467-019-09134-9
CRR045469	R130	SWU88	Semi-Winter	Oilseed	Chongqing, China	Asia	DOI: 10.1038/s41467-019-09134-9
CRR045470	R131	SWU89	Semi-Winter	Oilseed	Chongqing, China	Asia	DOI: 10.1038/s41467-019-09134-9
CRR045471	R132	SWU90	Semi-Winter	Oilseed	Chongqing, China	Asia	DOI: 10.1038/s41467-019-09134-9
CRR045472	R134	SWU94	Semi-Winter	Oilseed	Chongqing, China	Asia	DOI: 10.1038/s41467-019-09134-9
CRR045473	R135	SWU99	Semi-Winter	Oilseed	Chongqing, China	Asia	DOI: 10.1038/s41467-019-09134-9
CRR045474	R136	SWU102	Semi-Winter	Oilseed	Chongqing, China	Asia	DOI: 10.1038/s41467-019-09134-9
CRR045475	R137	SWU110	Semi-Winter	Oilseed	Chongqing, China	Asia	DOI: 10.1038/s41467-019-09134-9
CRR045476	R138	Zhongshuang7	Semi-Winter	Oilseed	Wuhan, China	Asia	DOI: 10.1038/s41467-019-09134-9
CRR045477	R139	Zhongyou589	Semi-Winter	Oilseed	Wuhan, China	Asia	DOI: 10.1038/s41467-019-09134-9
CRR045479	R140	Fuyou4	Semi-Winter	Oilseed	Wuhan, China	Asia	DOI: 10.1038/s41467-019-09134-9
CRR045480	R141	Huyou21	Semi-Winter	Oilseed	Wuhan, China	Asia	DOI: 10.1038/s41467-019-09134-9
CRR045481	R142	Zheshuang3	Semi-Winter	Oilseed	Zejiang, China	Asia	DOI: 10.1038/s41467-019-09134-9
CRR045482	R143	Zhenyou5	Semi-Winter	Oilseed	Jiangshu, China	Asia	DOI: 10.1038/s41467-019-09134-9
CRR045483	R144	Huyou17	Semi-Winter	Oilseed	Shanghai, China	Asia	DOI: 10.1038/s41467-019-09134-9
CRR045484	R145	Zheshuang72	Semi-Winter	Oilseed	Zejiang, China	Asia	DOI: 10.1038/s41467-019-09134-9
CRR045485	R146	Zheshuang8	Semi-Winter	Oilseed	Zejiang, China	Asia	DOI: 10.1038/s41467-019-09134-9
CRR045486	R147	Shuyou1	Semi-Winter	Oilseed	Jiangshu, China	Asia	DOI: 10.1038/s41467-019-09134-9
CRR045487	R148	Zhongshuang4	Semi-Winter	Oilseed	Hubei, China	Asia	DOI: 10.1038/s41467-019-09134-9
CRR045488	R149	WR001	Semi-Winter	Oilseed	Chongqing, China	Asia	DOI: 10.1038/s41467-019-09134-9
CRR045490	R150	WR009	Semi-Winter	Oilseed	Chongqing, China	Asia	DOI: 10.1038/s41467-019-09134-9
CRR045491	R151	WR016	Semi-Winter	Oilseed	Chongqing, China	Asia	DOI: 10.1038/s41467-019-09134-9
CRR045492	R152	Shengli rape	Winter	Oilseed	Japan	Asia	DOI: 10.1038/s41467-019-09134-9
CRR045493	R153	Taisetsu	Winter	Vegetable	Japan	Asia	DOI: 10.1038/s41467-019-09134-9
CRR045494	R154	cresor L	Spring	Oilseed	France	Western_Europe	DOI: 10.1038/s41467-019-09134-9
CRR045495	R155	Dae cho sen	Spring	Oilseed	North_Korea	Asia	DOI: 10.1038/s41467-019-09134-9
CRR045496	R156	Chuosenshu	Winter	Vegetable	North_Korea	Asia	DOI: 10.1038/s41467-019-09134-9
CRR045497	R157	Shaoyeqing	Semi-Winter	Oilseed	Shanghai, China	Asia	DOI: 10.1038/s41467-019-09134-9
CRR045498	R158	Ningyou8	Semi-Winter	Oilseed	Jiangshu, China	Asia	DOI: 10.1038/s41467-019-09134-9
CRR045499	R159	Huaiyou6	Semi-Winter	Oilseed	Jiangshu, China	Asia	DOI: 10.1038/s41467-019-09134-9
CRR045501	R160	Guangde138	Semi-Winter	Oilseed	Jiangshu, China	Asia	DOI: 10.1038/s41467-019-09134-9
CRR045502	R161	Gaungde761	Semi-Winter	Oilseed	Jiangshu, China	Asia	DOI: 10.1038/s41467-019-09134-9
CRR045503	R162	Tonglinghuaye	Semi-Winter	Oilseed	Anhui, China	Asia	DOI: 10.1038/s41467-019-09134-9
CRR045504	R163	Qianyou4	Semi-Winter	Oilseed	Guizou, China	Asia	DOI: 10.1038/s41467-019-09134-9
CRR045505	R164	Qianyou331	Semi-Winter	Oilseed	Guizou, China	Asia	DOI: 10.1038/s41467-019-09134-9
CRR045506	R165	Xiangyou15 L	Semi-Winter	Oilseed	Hunan, China	Asia	DOI: 10.1038/s41467-019-09134-9
CRR045507	R166	2012-3546	Semi-Winter	Oilseed	Hubei, China	Asia	DOI: 10.1038/s41467-019-09134-9
CRR045508	R167	2012-K8053	Semi-Winter	Oilseed	Hubei, China	Asia	DOI: 10.1038/s41467-019-09134-9
CRR045509	R168	Huayou2	Semi-Winter	Oilseed	Hubei, China	Asia	DOI: 10.1038/s41467-019-09134-9
CRR045510	R169	Huashuang2 L	Semi-Winter	Oilseed	Hubei, China	Asia	DOI: 10.1038/s41467-019-09134-9
CRR045512	R170	Huayou13	Semi-Winter	Oilseed	Hubei, China	Asia	DOI: 10.1038/s41467-019-09134-9
CRR045513	R171	Rucabo	Spring	Oilseed	Germany	Western_Europe	DOI: 10.1038/s41467-019-09134-9
CRR045514	R172	Huayou3	Semi-Winter	Oilseed	Hubei, China	Asia	DOI: 10.1038/s41467-019-09134-9
CRR045515	R173	Huayou14	Semi-Winter	Oilseed	Hubei, China	Asia	DOI: 10.1038/s41467-019-09134-9
CRR045516	R174	64P-10	Semi-Winter	Oilseed	Hubei, China	Asia	DOI: 10.1038/s41467-019-09134-9
CRR045517	R175	JY-17	Semi-Winter	Oilseed	Hubei, China	Asia	DOI: 10.1038/s41467-019-09134-9
CRR045518	R176	Huashuang4	Semi-Winter	Oilseed	Hubei, China	Asia	DOI: 10.1038/s41467-019-09134-9
CRR045519	R177	J-917	Semi-Winter	Oilseed	Hubei, China	Asia	DOI: 10.1038/s41467-019-09134-9
CRR045520	R178	Ningyou12	Semi-Winter	Oilseed	Jiangshu, China	Asia	DOI: 10.1038/s41467-019-09134-9
CRR045521	R179	Shilijia	Semi-Winter	Oilseed	Jiangshu, China	Asia	DOI: 10.1038/s41467-019-09134-9
CRR045523	R180	Yangyou5	Semi-Winter	Oilseed	Jiangshu, China	Asia	DOI: 10.1038/s41467-019-09134-9
CRR045524	R181	Zheyou18	Semi-Winter	Oilseed	Zejiang, China	Asia	DOI: 10.1038/s41467-019-09134-9
CRR045525	R182	Huyou14	Semi-Winter	Oilseed	Shanghai, China	Asia	DOI: 10.1038/s41467-019-09134-9
CRR045526	R183	Huyou19	Semi-Winter	Oilseed	Shanghai, China	Asia	DOI: 10.1038/s41467-019-09134-9
CRR045527	R184	Zheshuang6	Semi-Winter	Oilseed	Zejiang, China	Asia	DOI: 10.1038/s41467-019-09134-9
CRR045528	R185	Wanyou15	Semi-Winter	Oilseed	Anhui, China	Asia	DOI: 10.1038/s41467-019-09134-9
CRR045529	R186	Wanyou16	Semi-Winter	Oilseed	Anhui, China	Asia	DOI: 10.1038/s41467-019-09134-9
CRR045530	R187	AGREV019	Spring	Oilseed	Germany	Western_Europe	DOI: 10.1038/s41467-019-09134-9
CRR045531	R188	Cyclon	Spring	Oilseed	Canada	North_America	DOI: 10.1038/s41467-019-09134-9
CRR045532	R189	Sida	Spring	Oilseed	Canada	North_America	DOI: 10.1038/s41467-019-09134-9
CRR045534	R190	Shan2B	Semi-Winter	Oilseed	Shanxi, China	Asia	DOI: 10.1038/s41467-019-09134-9
CRR045535	R191	P310	Semi-Winter	Oilseed	Shanxi, China	Asia	DOI: 10.1038/s41467-019-09134-9
CRR045536	R192	Yan81-2	Semi-Winter	Oilseed	Chongqing, China	Asia	DOI: 10.1038/s41467-019-09134-9
CRR045537	R193	Enyou73-1-2	Semi-Winter	Oilseed	Guizou, China	Asia	DOI: 10.1038/s41467-019-09134-9
CRR045538	R194	SWU47	Semi-Winter	Oilseed	Chongqing, China	Asia	DOI: 10.1038/s41467-019-09134-9
CRR045539	R195	SWU92	Semi-Winter	Oilseed	Chongqing, China	Asia	DOI: 10.1038/s41467-019-09134-9
CRR045540	R196	SWU108	Semi-Winter	Oilseed	Chongqing, China	Asia	DOI: 10.1038/s41467-019-09134-9
CRR045541	R197	CY12QCWH-1	Semi-Winter	Oilseed	Sichuan, China	Asia	DOI: 10.1038/s41467-019-09134-9
CRR045542	R198	CY12GJ-1	Semi-Winter	Oilseed	Sichuan, China	Asia	DOI: 10.1038/s41467-019-09134-9
CRR045543	R199	Xiangyou11	Semi-Winter	Oilseed	Hunan, China	Asia	DOI: 10.1038/s41467-019-09134-9
CRR045545	R200	2012-8380	Semi-Winter	Oilseed	Hubei, China	Asia	DOI: 10.1038/s41467-019-09134-9
CRR045546	R201	Huashuang2	Semi-Winter	Oilseed	Hubei, China	Asia	DOI: 10.1038/s41467-019-09134-9
CRR045547	R202	Ningyou1	Semi-Winter	Oilseed	Hubei, China	Asia	DOI: 10.1038/s41467-019-09134-9
CRR045548	R203	11-9-706	Semi-Winter	Oilseed	Hubei, China	Asia	DOI: 10.1038/s41467-019-09134-9
CRR045549	R204	09-P64-1	Semi-Winter	Oilseed	Hubei, China	Asia	DOI: 10.1038/s41467-019-09134-9
CRR045550	R205	J-951	Semi-Winter	Oilseed	Hubei, China	Asia	DOI: 10.1038/s41467-019-09134-9
CRR045551	R206	Yangyou6	Semi-Winter	Oilseed	Jiangshu, China	Asia	DOI: 10.1038/s41467-019-09134-9
CRR045552	R207	11-504	Semi-Winter	Oilseed	Qinghai, China	Asia	DOI: 10.1038/s41467-019-09134-9
CRR045553	R208	A117	Semi-Winter	Oilseed	Shanxi, China	Asia	DOI: 10.1038/s41467-019-09134-9
CRR045554	R209	GY284	Semi-Winter	Oilseed	Shanxi, China	Asia	DOI: 10.1038/s41467-019-09134-9
CRR045556	R210	A98	Semi-Winter	Oilseed	Shanxi, China	Asia	DOI: 10.1038/s41467-019-09134-9
CRR045557	R211	WR080	Semi-Winter	Oilseed	Chongqing, China	Asia	DOI: 10.1038/s41467-019-09134-9
CRR045558	R212	WR092-1	Semi-Winter	Oilseed	Chongqing, China	Asia	DOI: 10.1038/s41467-019-09134-9
CRR045559	R213	WR154	Semi-Winter	Oilseed	Chongqing, China	Asia	DOI: 10.1038/s41467-019-09134-9
CRR045560	R214	WR206	Semi-Winter	Oilseed	Chongqing, China	Asia	DOI: 10.1038/s41467-019-09134-9
CRR045561	R215	SWU82	Semi-Winter	Oilseed	Chongqing, China	Asia	DOI: 10.1038/s41467-019-09134-9
CRR045562	R216	SWU106	Semi-Winter	Oilseed	Chongqing, China	Asia	DOI: 10.1038/s41467-019-09134-9
CRR045563	R217	Chuanyou20	Semi-Winter	Oilseed	Sichuan, China	Asia	DOI: 10.1038/s41467-019-09134-9
CRR045564	R218	CY12NY-7	Semi-Winter	Oilseed	Sichuan, China	Asia	DOI: 10.1038/s41467-019-09134-9
CRR045565	R219	CY12Q95406	Semi-Winter	Oilseed	Sichuan, China	Asia	DOI: 10.1038/s41467-019-09134-9
CRR045567	R220	CY21PXW-84	Semi-Winter	Oilseed	Sichuan, China	Asia	DOI: 10.1038/s41467-019-09134-9
CRR045568	R221	Nca	Semi-Winter	Oilseed	Hubei, China	Asia	DOI: 10.1038/s41467-019-09134-9
CRR045569	R222	2011-7103	Semi-Winter	Oilseed	Hubei, China	Asia	DOI: 10.1038/s41467-019-09134-9
CRR045570	R226	Huyou12	Semi-Winter	Oilseed	Shanghai, China	Asia	DOI: 10.1038/s41467-019-09134-9
CRR045571	R227	Weijie	Spring	Oilseed	Canada	North_America	DOI: 10.1038/s41467-019-09134-9
CRR045573	R230	WH-20	Semi-Winter	Oilseed	Hubei, China	Asia	DOI: 10.1038/s41467-019-09134-9
CRR045574	R231	WH-41	Semi-Winter	Oilseed	Hubei, China	Asia	DOI: 10.1038/s41467-019-09134-9
CRR045575	R232	WH-61	Semi-Winter	Oilseed	Hubei, China	Asia	DOI: 10.1038/s41467-019-09134-9
CRR045576	R233	WH-62	Semi-Winter	Oilseed	Hubei, China	Asia	DOI: 10.1038/s41467-019-09134-9
CRR045577	R234	WH-127	Semi-Winter	Oilseed	Hubei, China	Asia	DOI: 10.1038/s41467-019-09134-9
CRR045578	R235	Tapidor	Winter	Oilseed	France	Western_Europe	DOI: 10.1038/s41467-019-09134-9
CRR045579	R236	Erake	Spring	Oilseed	Poland	Eastern_Europe	DOI: 10.1038/s41467-019-09134-9
CRR045580	R237	Comet	Spring	Oilseed	Sweden	Western_Europe	DOI: 10.1038/s41467-019-09134-9
CRR045581	R238	Huayou4	Semi-Winter	Oilseed	Hubei, China	Asia	DOI: 10.1038/s41467-019-09134-9
CRR045582	R239	Caojingshengli	Semi-Winter	Oilseed	Shanghai, China	Asia	DOI: 10.1038/s41467-019-09134-9
CRR045584	R240	Huyou3	Semi-Winter	Oilseed	Shanghai, China	Asia	DOI: 10.1038/s41467-019-09134-9
CRR045585	R241	Y7	Winter	Oilseed	Jiangshu, China	Asia	DOI: 10.1038/s41467-019-09134-9
CRR045586	R242	Hujizao	Semi-Winter	Oilseed	Shanghai, China	Asia	DOI: 10.1038/s41467-019-09134-9
CRR045587	R243	Huyou16	Semi-Winter	Oilseed	Shanghai, China	Asia	DOI: 10.1038/s41467-019-09134-9
CRR045588	R244	Quanzi rape	Winter	Oilseed	Jiangshu, China	Asia	DOI: 10.1038/s41467-019-09134-9
CRR045589	R245	Dahuaqiu	Semi-Winter	Oilseed	Jiangshu, China	Asia	DOI: 10.1038/s41467-019-09134-9
CRR045590	R246	Rongxuan	Semi-Winter	Oilseed	Jiangshu, China	Asia	DOI: 10.1038/s41467-019-09134-9
CRR045591	R247	Ningyou6	Semi-Winter	Oilseed	Jiangshu, China	Asia	DOI: 10.1038/s41467-019-09134-9
CRR045592	R248	Wanyouzao	Semi-Winter	Oilseed	Anhui, China	Asia	DOI: 10.1038/s41467-019-09134-9
CRR045593	R249	Huaiyou12	Semi-Winter	Oilseed	Jiangshu, China	Asia	DOI: 10.1038/s41467-019-09134-9
CRR045595	R250	Guangde8104	Semi-Winter	Oilseed	Jiangshu, China	Asia	DOI: 10.1038/s41467-019-09134-9
CRR045596	R251	Chuyou1	Semi-Winter	Oilseed	Anhui, China	Asia	DOI: 10.1038/s41467-019-09134-9
CRR045597	R252	Jie65-1	Semi-Winter	Oilseed	Zejiang, China	Asia	DOI: 10.1038/s41467-019-09134-9
CRR045598	R253	Sangao rape	Semi-Winter	Oilseed	Zejiang, China	Asia	DOI: 10.1038/s41467-019-09134-9
CRR045599	R254	SWU254	Semi-Winter	Oilseed	Chongqing, China	Asia	DOI: 10.1038/s41467-019-09134-9
CRR045600	R255	SWU255	Semi-Winter	Oilseed	Chongqing, China	Asia	DOI: 10.1038/s41467-019-09134-9
CRR045602	R263	13K1545-2	Semi-Winter	Oilseed	Chongqing, China	Asia	DOI: 10.1038/s41467-019-09134-9
CRR045603	R264	SWU-zao1	Semi-Winter	Oilseed	Chongqing, China	Asia	DOI: 10.1038/s41467-019-09134-9
CRR045604	R265	Huayou6s	Semi-Winter	Oilseed	Hubei, China	Asia	DOI: 10.1038/s41467-019-09134-9
CRR045605	R266	Yunyou1	Semi-Winter	Oilseed	Yunnan, China	Asia	DOI: 10.1038/s41467-019-09134-9
CRR045606	R267	Huayou5	Semi-Winter	Oilseed	Hubei, China	Asia	DOI: 10.1038/s41467-019-09134-9
CRR045607	R268	Yunhuayouzhaoshu1	Semi-Winter	Oilseed	Yunnan, China	Asia	DOI: 10.1038/s41467-019-09134-9
CRR045608	R269	Lingyou1	Semi-Winter	Oilseed	Yunnan, China	Asia	DOI: 10.1038/s41467-019-09134-9
CRR045610	R270	Zhongshuang10	Semi-Winter	Oilseed	Chongqing, China	Asia	DOI: 10.1038/s41467-019-09134-9
CRR045611	R271	Zhongyou821DH	Semi-Winter	Oilseed	Chongqing, China	Asia	DOI: 10.1038/s41467-019-09134-9
CRR045612	R272	HL01	Semi-Winter	Oilseed	Chongqing, China	Asia	DOI: 10.1038/s41467-019-09134-9
CRR045613	R274	13L92-3	Semi-Winter	Oilseed	Chongqing, China	Asia	DOI: 10.1038/s41467-019-09134-9
CRR045614	R275	13L363-1	Semi-Winter	Oilseed	Chongqing, China	Asia	DOI: 10.1038/s41467-019-09134-9
CRR045615	R276	Zhongshuang9	Semi-Winter	Oilseed	Chongqing, China	Asia	DOI: 10.1038/s41467-019-09134-9
CRR045616	R277	L229-2	Semi-Winter	Oilseed	Chongqing, China	Asia	DOI: 10.1038/s41467-019-09134-9
CRR045617	R278	15K340	Semi-Winter	Oilseed	Chongqing, China	Asia	DOI: 10.1038/s41467-019-09134-9
CRR045618	R279	Xiangyou15	Semi-Winter	Oilseed	Hunan, China	Asia	DOI: 10.1038/s41467-019-09134-9
CRR045620	R280	15KY09	Semi-Winter	Oilseed	Chongqing, China	Asia	DOI: 10.1038/s41467-019-09134-9
CRR045621	R281	15KY22	Semi-Winter	Oilseed	Chongqing, China	Asia	DOI: 10.1038/s41467-019-09134-9
CRR045622	R282	15KY35	Semi-Winter	Oilseed	Chongqing, China	Asia	DOI: 10.1038/s41467-019-09134-9
CRR045623	R283	Hubei white 2	Semi-Winter	Oilseed	Hubei, China	Asia	DOI: 10.1038/s41467-019-09134-9
CRR045624	R284	Ganyou5	Semi-Winter	Oilseed	Hubei, China	Asia	DOI: 10.1038/s41467-019-09134-9
CRR045625	R285	88016-1	Semi-Winter	Oilseed	Chongqing, China	Asia	DOI: 10.1038/s41467-019-09134-9
CRR045626	R286	88016-2	Semi-Winter	Oilseed	Chongqing, China	Asia	DOI: 10.1038/s41467-019-09134-9
CRR045627	R288	D428	Semi-Winter	Oilseed	Chongqing, China	Asia	DOI: 10.1038/s41467-019-09134-9
CRR045628	R289	F201	Semi-Winter	Oilseed	Chongqing, China	Asia	DOI: 10.1038/s41467-019-09134-9
CRR045630	R290	F202	Semi-Winter	Oilseed	Chongqing, China	Asia	DOI: 10.1038/s41467-019-09134-9
CRR045631	R292	F206	Semi-Winter	Oilseed	Chongqing, China	Asia	DOI: 10.1038/s41467-019-09134-9
CRR045632	R294	F212	Semi-Winter	Oilseed	Chongqing, China	Asia	DOI: 10.1038/s41467-019-09134-9
CRR045633	R295	F248	Semi-Winter	Oilseed	Chongqing, China	Asia	DOI: 10.1038/s41467-019-09134-9
CRR045634	R296	F214	Semi-Winter	Oilseed	Chongqing, China	Asia	DOI: 10.1038/s41467-019-09134-9
CRR045635	R297	F215	Semi-Winter	Oilseed	Chongqing, China	Asia	DOI: 10.1038/s41467-019-09134-9
CRR045636	R298	F219	Semi-Winter	Oilseed	Chongqing, China	Asia	DOI: 10.1038/s41467-019-09134-9
CRR045637	R299	F228	Semi-Winter	Oilseed	Chongqing, China	Asia	DOI: 10.1038/s41467-019-09134-9
CRR045639	R300	F240	Semi-Winter	Oilseed	Chongqing, China	Asia	DOI: 10.1038/s41467-019-09134-9
CRR045640	R301	F244	Semi-Winter	Oilseed	Chongqing, China	Asia	DOI: 10.1038/s41467-019-09134-9
CRR045641	R302	F246	Semi-Winter	Oilseed	Chongqing, China	Asia	DOI: 10.1038/s41467-019-09134-9
CRR045642	R303	F249	Semi-Winter	Oilseed	Chongqing, China	Asia	DOI: 10.1038/s41467-019-09134-9
CRR045643	R304	F254	Semi-Winter	Oilseed	Chongqing, China	Asia	DOI: 10.1038/s41467-019-09134-9
CRR045644	R305	F256	Semi-Winter	Oilseed	Chongqing, China	Asia	DOI: 10.1038/s41467-019-09134-9
CRR045645	R306	F260	Semi-Winter	Oilseed	Chongqing, China	Asia	DOI: 10.1038/s41467-019-09134-9
CRR045646	R307	F262	Semi-Winter	Oilseed	Chongqing, China	Asia	DOI: 10.1038/s41467-019-09134-9
CRR045647	R308	F276	Semi-Winter	Oilseed	Chongqing, China	Asia	DOI: 10.1038/s41467-019-09134-9
CRR045648	R309	F277	Semi-Winter	Oilseed	Chongqing, China	Asia	DOI: 10.1038/s41467-019-09134-9
CRR045650	R310	F284	Semi-Winter	Oilseed	Chongqing, China	Asia	DOI: 10.1038/s41467-019-09134-9
CRR045651	R311	F292	Semi-Winter	Oilseed	Chongqing, China	Asia	DOI: 10.1038/s41467-019-09134-9
CRR045652	R312	F294	Semi-Winter	Oilseed	Chongqing, China	Asia	DOI: 10.1038/s41467-019-09134-9
CRR045653	R313	F299	Semi-Winter	Oilseed	Chongqing, China	Asia	DOI: 10.1038/s41467-019-09134-9
CRR045654	R314	F306	Semi-Winter	Oilseed	Chongqing, China	Asia	DOI: 10.1038/s41467-019-09134-9
CRR045655	R315	F313	Semi-Winter	Oilseed	Chongqing, China	Asia	DOI: 10.1038/s41467-019-09134-9
CRR045656	R316	F322	Semi-Winter	Oilseed	Chongqing, China	Asia	DOI: 10.1038/s41467-019-09134-9
CRR045657	R318	F327	Semi-Winter	Oilseed	Chongqing, China	Asia	DOI: 10.1038/s41467-019-09134-9
CRR045658	R319	F329	Semi-Winter	Oilseed	Chongqing, China	Asia	DOI: 10.1038/s41467-019-09134-9
CRR045660	R320	F330	Semi-Winter	Oilseed	Chongqing, China	Asia	DOI: 10.1038/s41467-019-09134-9
CRR045661	R321	F339	Semi-Winter	Oilseed	Chongqing, China	Asia	DOI: 10.1038/s41467-019-09134-9
CRR045662	R322	F344	Semi-Winter	Oilseed	Chongqing, China	Asia	DOI: 10.1038/s41467-019-09134-9
CRR045663	R323	F347	Semi-Winter	Oilseed	Chongqing, China	Asia	DOI: 10.1038/s41467-019-09134-9
CRR045664	R324	F352	Semi-Winter	Oilseed	Chongqing, China	Asia	DOI: 10.1038/s41467-019-09134-9
CRR045665	R325	F354	Semi-Winter	Oilseed	Chongqing, China	Asia	DOI: 10.1038/s41467-019-09134-9
CRR045666	R326	SWU326	Semi-Winter	Oilseed	Chongqing, China	Asia	DOI: 10.1038/s41467-019-09134-9
CRR045667	R327	SWU327	Semi-Winter	Oilseed	Chongqing, China	Asia	DOI: 10.1038/s41467-019-09134-9
CRR045668	R328	SWU328	Semi-Winter	Oilseed	Chongqing, China	Asia	DOI: 10.1038/s41467-019-09134-9
CRR045669	R329	SWU329	Semi-Winter	Oilseed	Chongqing, China	Asia	DOI: 10.1038/s41467-019-09134-9
CRR045671	R330	SWU330	Semi-Winter	Oilseed	Chongqing, China	Asia	DOI: 10.1038/s41467-019-09134-9
CRR045672	R331	SWU331	Semi-Winter	Oilseed	Chongqing, China	Asia	DOI: 10.1038/s41467-019-09134-9
CRR045673	R332	SWU332	Semi-Winter	Oilseed	Chongqing, China	Asia	DOI: 10.1038/s41467-019-09134-9
CRR045674	R333	SWU333	Semi-Winter	Oilseed	Chongqing, China	Asia	DOI: 10.1038/s41467-019-09134-9
CRR045675	R334	SWU334	Semi-Winter	Oilseed	Chongqing, China	Asia	DOI: 10.1038/s41467-019-09134-9
CRR045676	R335	SWU335	Semi-Winter	Oilseed	Chongqing, China	Asia	DOI: 10.1038/s41467-019-09134-9
CRR045677	R336	SWU336	Semi-Winter	Oilseed	Chongqing, China	Asia	DOI: 10.1038/s41467-019-09134-9
CRR045678	R337	SWU337	Semi-Winter	Oilseed	Chongqing, China	Asia	DOI: 10.1038/s41467-019-09134-9
CRR045679	R338	SWU338	Semi-Winter	Oilseed	Chongqing, China	Asia	DOI: 10.1038/s41467-019-09134-9
CRR045680	R339	Yuhuang2	Semi-Winter	Oilseed	Chongqing, China	Asia	DOI: 10.1038/s41467-019-09134-9
CRR045682	R340	SWU340	Semi-Winter	Oilseed	Chongqing, China	Asia	DOI: 10.1038/s41467-019-09134-9
CRR045683	R341	SWU341	Semi-Winter	Oilseed	Chongqing, China	Asia	DOI: 10.1038/s41467-019-09134-9
CRR045684	R343	SWU343	Semi-Winter	Oilseed	Chongqing, China	Asia	DOI: 10.1038/s41467-019-09134-9
CRR045685	R344	SWU344	Semi-Winter	Oilseed	Chongqing, China	Asia	DOI: 10.1038/s41467-019-09134-9
CRR045686	R345	SWU345	Semi-Winter	Oilseed	Chongqing, China	Asia	DOI: 10.1038/s41467-019-09134-9
CRR045687	R346	SWU346	Semi-Winter	Oilseed	Chongqing, China	Asia	DOI: 10.1038/s41467-019-09134-9
CRR045688	R347	SWU347	Semi-Winter	Oilseed	Chongqing, China	Asia	DOI: 10.1038/s41467-019-09134-9
CRR045689	R348	SWU348	Semi-Winter	Oilseed	Wuhan, China	Asia	DOI: 10.1038/s41467-019-09134-9
CRR045690	R349	SWU349	Semi-Winter	Oilseed	Chongqing, China	Asia	DOI: 10.1038/s41467-019-09134-9
CRR045692	R351	SWU351	Semi-Winter	Oilseed	Chongqing, China	Asia	DOI: 10.1038/s41467-019-09134-9
CRR045693	R352	SWU352	Semi-Winter	Oilseed	Chongqing, China	Asia	DOI: 10.1038/s41467-019-09134-9
CRR045694	R354	SWU354	Semi-Winter	Oilseed	Chongqing, China	Asia	DOI: 10.1038/s41467-019-09134-9
CRR045695	R355	SWU355	Semi-Winter	Oilseed	Chongqing, China	Asia	DOI: 10.1038/s41467-019-09134-9
CRR045696	R356	L260	Semi-Winter	Oilseed	Chongqing, China	Asia	DOI: 10.1038/s41467-019-09134-9
CRR045697	R357	SWU357	Semi-Winter	Oilseed	Chongqing, China	Asia	DOI: 10.1038/s41467-019-09134-9
CRR045699	R360	SWU360	Semi-Winter	Oilseed	Chongqing, China	Asia	DOI: 10.1038/s41467-019-09134-9
CRR045700	R361	SWU361	Semi-Winter	Oilseed	Chongqing, China	Asia	DOI: 10.1038/s41467-019-09134-9
CRR045701	R362	SWU362	Semi-Winter	Oilseed	Chongqing, China	Asia	DOI: 10.1038/s41467-019-09134-9
CRR045702	R364	Y520	Semi-Winter	Oilseed	Chongqing, China	Asia	DOI: 10.1038/s41467-019-09134-9
CRR045703	R366	Gaoyousuan	Semi-Winter	Oilseed	Chongqing, China	Asia	DOI: 10.1038/s41467-019-09134-9
CRR045704	R367	SWU367	Semi-Winter	Oilseed	Chongqing, China	Asia	DOI: 10.1038/s41467-019-09134-9
CRR045705	R368	SWU368	Semi-Winter	Oilseed	Chongqing, China	Asia	DOI: 10.1038/s41467-019-09134-9
CRR045706	R369	SWU369	Semi-Winter	Oilseed	Chongqing, China	Asia	DOI: 10.1038/s41467-019-09134-9
CRR045708	R370	SWU370	Semi-Winter	Oilseed	Chongqing, China	Asia	DOI: 10.1038/s41467-019-09134-9
CRR045709	R372	SWU372	Semi-Winter	Oilseed	Chongqing, China	Asia	DOI: 10.1038/s41467-019-09134-9
CRR045710	R374	F361	Semi-Winter	Oilseed	Chongqing, China	Asia	DOI: 10.1038/s41467-019-09134-9
CRR045711	R375	F362	Semi-Winter	Oilseed	Chongqing, China	Asia	DOI: 10.1038/s41467-019-09134-9
CRR045712	R377	Zhongshuang11DH	Semi-Winter	Oilseed	Chongqing, China	Asia	DOI: 10.1038/s41467-019-09134-9
CRR045713	R378	Zhongshuang9L	Semi-Winter	Oilseed	Chongqing, China	Asia	DOI: 10.1038/s41467-019-09134-9
CRR045714	R379	Zhongshuang9-Y	Semi-Winter	Oilseed	Chongqing, China	Asia	DOI: 10.1038/s41467-019-09134-9
CRR045716	R380	WESTAR	Spring	Oilseed	Canada	North_America	DOI: 10.1038/s41467-019-09134-9
CRR045717	R383	SWU383	Semi-Winter	Oilseed	Chongqing, China	Asia	DOI: 10.1038/s41467-019-09134-9
CRR045718	R384	SWU384	Semi-Winter	Oilseed	Chongqing, China	Asia	DOI: 10.1038/s41467-019-09134-9
CRR045719	R385	SWU385	Semi-Winter	Oilseed	Chongqing, China	Asia	DOI: 10.1038/s41467-019-09134-9
CRR045720	R389	SWU389	Semi-Winter	Oilseed	Chongqing, China	Asia	DOI: 10.1038/s41467-019-09134-9
CRR045722	R390	SWU390	Semi-Winter	Oilseed	Chongqing, China	Asia	DOI: 10.1038/s41467-019-09134-9
CRR045723	R391	SWU391	Semi-Winter	Oilseed	Chongqing, China	Asia	DOI: 10.1038/s41467-019-09134-9
CRR045724	R393	SWU393	Semi-Winter	Oilseed	Chongqing, China	Asia	DOI: 10.1038/s41467-019-09134-9
CRR045725	R395	K713-5	Semi-Winter	Oilseed	Chongqing, China	Asia	DOI: 10.1038/s41467-019-09134-9
CRR045726	R396	SWU396	Semi-Winter	Oilseed	Chongqing, China	Asia	DOI: 10.1038/s41467-019-09134-9
CRR045727	R397	10-C29	Semi-Winter	Oilseed	Hubei, China	Asia	DOI: 10.1038/s41467-019-09134-9
CRR045728	R398	10-JP3	Semi-Winter	Oilseed	Hubei, China	Asia	DOI: 10.1038/s41467-019-09134-9
CRR045730	R402	J-972	Semi-Winter	Oilseed	Hubei, China	Asia	DOI: 10.1038/s41467-019-09134-9
CRR045731	R403	Huashuang128	Semi-Winter	Oilseed	Hubei, China	Asia	DOI: 10.1038/s41467-019-09134-9
CRR045732	R404	JPF-190P	Semi-Winter	Oilseed	Hubei, China	Asia	DOI: 10.1038/s41467-019-09134-9
CRR045733	R405	J-915	Semi-Winter	Oilseed	Hubei, China	Asia	DOI: 10.1038/s41467-019-09134-9
CRR045734	R406	Ningyou14	Semi-Winter	Oilseed	Jiangshu, China	Asia	DOI: 10.1038/s41467-019-09134-9
CRR045735	R407	Zhenyou3	Semi-Winter	Oilseed	Jiangshu, China	Asia	DOI: 10.1038/s41467-019-09134-9
CRR045736	R408	Zhizun	Semi-Winter	Oilseed	Hubei, China	Asia	DOI: 10.1038/s41467-019-09134-9
CRR045737	R409	11-1124	Spring	Oilseed	Qinghai, China	Asia	DOI: 10.1038/s41467-019-09134-9
CRR045739	R410	KenC1	Semi-Winter	Oilseed	Shanxi, China	Asia	DOI: 10.1038/s41467-019-09134-9
CRR045740	R411	WR011	Semi-Winter	Oilseed	Chongqing, China	Asia	DOI: 10.1038/s41467-019-09134-9
CRR045741	R412	WR012	Semi-Winter	Oilseed	Chongqing, China	Asia	DOI: 10.1038/s41467-019-09134-9
CRR045742	R413	WR013	Semi-Winter	Oilseed	Chongqing, China	Asia	DOI: 10.1038/s41467-019-09134-9
CRR045743	R414	WR017	Semi-Winter	Oilseed	Chongqing, China	Asia	DOI: 10.1038/s41467-019-09134-9
CRR045744	R415	WR035	Semi-Winter	Oilseed	Chongqing, China	Asia	DOI: 10.1038/s41467-019-09134-9
CRR045745	R416	WR045	Semi-Winter	Oilseed	Chongqing, China	Asia	DOI: 10.1038/s41467-019-09134-9
CRR045746	R417	WR055	Semi-Winter	Oilseed	Chongqing, China	Asia	DOI: 10.1038/s41467-019-09134-9
CRR045747	R418	WR061	Semi-Winter	Oilseed	Chongqing, China	Asia	DOI: 10.1038/s41467-019-09134-9
CRR045748	R419	WR075	Semi-Winter	Oilseed	Chongqing, China	Asia	DOI: 10.1038/s41467-019-09134-9
CRR045750	R420	WR114F	Semi-Winter	Oilseed	Chongqing, China	Asia	DOI: 10.1038/s41467-019-09134-9
CRR045751	R421	Zheyou601	Semi-Winter	Oilseed	Zejiang, China	Asia	DOI: 10.1038/s41467-019-09134-9
CRR045752	R422	Ganyou5L	Semi-Winter	Oilseed	Hubei, China	Asia	DOI: 10.1038/s41467-019-09134-9
CRR045753	R423	Nonglin42	Semi-Winter	Oilseed	Japan	Asia	DOI: 10.1038/s41467-019-09134-9
CRR045754	R424	Korina	Spring	Oilseed	Germany	Western_Europe	DOI: 10.1038/s41467-019-09134-9
CRR045755	R425	SWU46	Semi-Winter	Oilseed	Chongqing, China	Asia	DOI: 10.1038/s41467-019-09134-9
CRR045756	R426	SWU101	Semi-Winter	Oilseed	Chongqing, China	Asia	DOI: 10.1038/s41467-019-09134-9
CRR045757	R427	Chuanyou18	Semi-Winter	Oilseed	Sichuan, China	Asia	DOI: 10.1038/s41467-019-09134-9
CRR045758	R428	CY14PXW-18	Semi-Winter	Oilseed	Sichuan, China	Asia	DOI: 10.1038/s41467-019-09134-9
CRR045759	R429	wx10213	Semi-Winter	Oilseed	Hunan, China	Asia	DOI: 10.1038/s41467-019-09134-9
CRR045761	R430	wx10296	Semi-Winter	Oilseed	Hunan, China	Asia	DOI: 10.1038/s41467-019-09134-9
CRR045762	R431	wx10315	Semi-Winter	Oilseed	Hunan, China	Asia	DOI: 10.1038/s41467-019-09134-9
CRR045763	R432	Xiangyou13	Semi-Winter	Oilseed	Hunan, China	Asia	DOI: 10.1038/s41467-019-09134-9
CRR045764	R433	563	Semi-Winter	Oilseed	Hunan, China	Asia	DOI: 10.1038/s41467-019-09134-9
CRR045765	R434	WX10329	Semi-Winter	Oilseed	Hunan, China	Asia	DOI: 10.1038/s41467-019-09134-9
CRR045766	R435	Santana	Winter	Oilseed	Germany	Western_Europe	DOI: 10.1038/s41467-019-09134-9
CRR045767	R436	7094	Semi-Winter	Oilseed	Hubei, China	Asia	DOI: 10.1038/s41467-019-09134-9
CRR045768	R437	7191	Semi-Winter	Oilseed	Hubei, China	Asia	DOI: 10.1038/s41467-019-09134-9
CRR045769	R438	1111	Semi-Winter	Oilseed	Hubei, China	Asia	DOI: 10.1038/s41467-019-09134-9
CRR045770	R439	2359	Semi-Winter	Oilseed	Hubei, China	Asia	DOI: 10.1038/s41467-019-09134-9
CRR045772	R441	Yangguang198L	Semi-Winter	Oilseed	Hubei, China	Asia	DOI: 10.1038/s41467-019-09134-9
CRR045773	R442	2012-9323	Semi-Winter	Oilseed	Hubei, China	Asia	DOI: 10.1038/s41467-019-09134-9
CRR045774	R443	Major	Semi-Winter	Oilseed	France	Western_Europe	DOI: 10.1038/s41467-019-09134-9
CRR045775	R444	10-C24	Semi-Winter	Oilseed	Hubei, China	Asia	DOI: 10.1038/s41467-019-09134-9
CRR045776	R445	L230-2	Semi-Winter	Oilseed	Chongqing, China	Asia	DOI: 10.1038/s41467-019-09134-9
CRR045777	R446	L235-1	Semi-Winter	Oilseed	Chongqing, China	Asia	DOI: 10.1038/s41467-019-09134-9
CRR045778	R447	L235-2	Semi-Winter	Oilseed	Chongqing, China	Asia	DOI: 10.1038/s41467-019-09134-9
CRR045779	R448	L259-3	Semi-Winter	Oilseed	Chongqing, China	Asia	DOI: 10.1038/s41467-019-09134-9
CRR045780	R449	L259-2	Semi-Winter	Oilseed	Chongqing, China	Asia	DOI: 10.1038/s41467-019-09134-9
CRR045782	R450	L267-4	Semi-Winter	Oilseed	Chongqing, China	Asia	DOI: 10.1038/s41467-019-09134-9
CRR045783	R451	L267-1	Semi-Winter	Oilseed	Chongqing, China	Asia	DOI: 10.1038/s41467-019-09134-9
CRR045784	R452	TL17-21C	Semi-Winter	Oilseed	Chongqing, China	Asia	DOI: 10.1038/s41467-019-09134-9
CRR045785	R453	Zhayou59L	Semi-Winter	Oilseed	Shanxi, China	Asia	DOI: 10.1038/s41467-019-09134-9
CRR045786	R454	LCD02-1	Semi-Winter	Oilseed	Chongqing, China	Asia	DOI: 10.1038/s41467-019-09134-9
CRR045787	R455	LCD01-3	Semi-Winter	Oilseed	Chongqing, China	Asia	DOI: 10.1038/s41467-019-09134-9
CRR045788	R456	LCD07-3	Semi-Winter	Oilseed	Chongqing, China	Asia	DOI: 10.1038/s41467-019-09134-9
CRR045789	R457	LCD09-4	Semi-Winter	Oilseed	Chongqing, China	Asia	DOI: 10.1038/s41467-019-09134-9
CRR045790	R458	LCD10-3	Semi-Winter	Oilseed	Chongqing, China	Asia	DOI: 10.1038/s41467-019-09134-9
CRR045791	R459	Zhongshuang9E	Semi-Winter	Oilseed	Wuhan, China	Asia	DOI: 10.1038/s41467-019-09134-9
CRR045793	R460	SWU460	Semi-Winter	Oilseed	Chongqing, China	Asia	DOI: 10.1038/s41467-019-09134-9
CRR045794	R461	SWU461	Semi-Winter	Oilseed	Chongqing, China	Asia	DOI: 10.1038/s41467-019-09134-9
CRR045795	R462	SWU462	Semi-Winter	Oilseed	Chongqing, China	Asia	DOI: 10.1038/s41467-019-09134-9
CRR045796	R463	QL8519	Semi-Winter	Oilseed	Chongqing, China	Asia	DOI: 10.1038/s41467-019-09134-9
CRR045797	R464	GH06	Semi-Winter	Oilseed	Chongqing, China	Asia	DOI: 10.1038/s41467-019-09134-9
CRR045798	R465	GH01	Semi-Winter	Oilseed	Chongqing, China	Asia	DOI: 10.1038/s41467-019-09134-9
CRR045799	R466	GH33	Semi-Winter	Oilseed	Chongqing, China	Asia	DOI: 10.1038/s41467-019-09134-9
CRR045800	R467	GH36	Semi-Winter	Oilseed	Chongqing, China	Asia	DOI: 10.1038/s41467-019-09134-9
CRR045801	R468	SWU468	Semi-Winter	Oilseed	Chongqing, China	Asia	DOI: 10.1038/s41467-019-09134-9
CRR045802	R469	SWU469	Semi-Winter	Oilseed	Chongqing, China	Asia	DOI: 10.1038/s41467-019-09134-9
CRR045804	R470	SWU470	Semi-Winter	Oilseed	Chongqing, China	Asia	DOI: 10.1038/s41467-019-09134-9
CRR045805	R471	SWU471	Semi-Winter	Oilseed	Chongqing, China	Asia	DOI: 10.1038/s41467-019-09134-9
CRR045806	R472	Qianyou30	Semi-Winter	Oilseed	Guizhou, China	Asia	DOI: 10.1038/s41467-019-09134-9
CRR045807	R473	ZY-1	Semi-Winter	Oilseed	Chongqing, China	Asia	DOI: 10.1038/s41467-019-09134-9
CRR045808	R474	Jinyou8	Semi-Winter	Oilseed	Guizhou, China	Asia	DOI: 10.1038/s41467-019-09134-9
CRR045809	R475	Fengyou10	Semi-Winter	Oilseed	Henan, China	Asia	DOI: 10.1038/s41467-019-09134-9
CRR045810	R476	HY001	Semi-Winter	Oilseed	Chongqing, China	Asia	DOI: 10.1038/s41467-019-09134-9
CRR045811	R477	SWU477	Semi-Winter	Oilseed	Chongqing, China	Asia	DOI: 10.1038/s41467-019-09134-9
CRR045812	R478	SWU478	Semi-Winter	Oilseed	Chongqing, China	Asia	DOI: 10.1038/s41467-019-09134-9
CRR045813	R479	R69-4	Semi-Winter	Oilseed	Chongqing, China	Asia	DOI: 10.1038/s41467-019-09134-9
CRR045815	R480	SWU480	Semi-Winter	Oilseed	Chongqing, China	Asia	DOI: 10.1038/s41467-019-09134-9
CRR045816	R481	SWU481	Semi-Winter	Oilseed	Chongqing, China	Asia	DOI: 10.1038/s41467-019-09134-9
CRR045817	R482	SWU482	Semi-Winter	Oilseed	Chongqing, China	Asia	DOI: 10.1038/s41467-019-09134-9
CRR045818	R483	Zhongshuang10Q	Semi-Winter	Oilseed	Hubei, China	Asia	DOI: 10.1038/s41467-019-09134-9
CRR045819	R484	QC06	Semi-Winter	Oilseed	Chongqing, China	Asia	DOI: 10.1038/s41467-019-09134-9
CRR045820	R485	Sophia	Spring	Oilseed	Germany	Western_Europe	DOI: 10.1038/s41467-019-09134-9
CRR045821	R486	Huahang901	Semi-Winter	Oilseed	Hubei, China	Asia	DOI: 10.1038/s41467-019-09134-9
CRR045822	R487	Zhongshuang2	Semi-Winter	Oilseed	Hubei, China	Asia	DOI: 10.1038/s41467-019-09134-9
CRR045823	R488	WH-15	Semi-Winter	Oilseed	Hubei, China	Asia	DOI: 10.1038/s41467-019-09134-9
CRR045824	R489	WH-26	Semi-Winter	Oilseed	Hubei, China	Asia	DOI: 10.1038/s41467-019-09134-9
CRR045826	R490	Yuyou1	Semi-Winter	Oilseed	Chongqing, China	Asia	DOI: 10.1038/s41467-019-09134-9
CRR045827	R491	Huayou6sw	Semi-Winter	Oilseed	Hubei, China	Asia	DOI: 10.1038/s41467-019-09134-9
CRR045828	R492	Peixuan170	Semi-Winter	Oilseed	Jiangshu, China	Asia	DOI: 10.1038/s41467-019-09134-9
CRR045829	R493	WR114S	Semi-Winter	Oilseed	Chongqing, China	Asia	DOI: 10.1038/s41467-019-09134-9
CRR045830	R494	WR185	Semi-Winter	Oilseed	Chongqing, China	Asia	DOI: 10.1038/s41467-019-09134-9
CRR045831	R495	WR201	Semi-Winter	Oilseed	Chongqing, China	Asia	DOI: 10.1038/s41467-019-09134-9
CRR045832	R496	WR211	Semi-Winter	Oilseed	Chongqing, China	Asia	DOI: 10.1038/s41467-019-09134-9
CRR045833	R497	SWUR69	Semi-Winter	Oilseed	Chongqing, China	Asia	DOI: 10.1038/s41467-019-09134-9
CRR045834	R498	Youyan10	Semi-Winter	Oilseed	Guizou, China	Asia	DOI: 10.1038/s41467-019-09134-9
CRR045835	R499	SWU499	Semi-Winter	Oilseed	Wuhan, China	Asia	DOI: 10.1038/s41467-019-09134-9
CRR045837	R500	SWU500	Semi-Winter	Oilseed	Chongqing, China	Asia	DOI: 10.1038/s41467-019-09134-9
CRR045838	R501	SWU501	Semi-Winter	Oilseed	Chongqing, China	Asia	DOI: 10.1038/s41467-019-09134-9
CRR045839	R502	Guinong 78-6-112	Semi-Winter	Oilseed	Guizhou, China	Asia	DOI: 10.1038/s41467-019-09134-9
CRR045840	R503	SWU503	Semi-Winter	Oilseed	Chongqing, China	Asia	DOI: 10.1038/s41467-019-09134-9
CRR045841	R504	Xiangnongyou1	Semi-Winter	Oilseed	Hunan, China	Asia	DOI: 10.1038/s41467-019-09134-9
CRR045842	R505	Youyou14	Semi-Winter	Oilseed	Chongqing, China	Asia	DOI: 10.1038/s41467-019-09134-9
CRR045843	R506	SWU506	Semi-Winter	Oilseed	Chongqing, China	Asia	DOI: 10.1038/s41467-019-09134-9
CRR045844	R507	Huashuang5	Semi-Winter	Oilseed	Hubei, China	Asia	DOI: 10.1038/s41467-019-09134-9
CRR045845	R509	SWU509	Semi-Winter	Oilseed	Chongqing, China	Asia	DOI: 10.1038/s41467-019-09134-9
CRR045847	R510	SWU510	Semi-Winter	Oilseed	Chongqing, China	Asia	DOI: 10.1038/s41467-019-09134-9
CRR045848	R511	SWU511	Semi-Winter	Oilseed	Chongqing, China	Asia	DOI: 10.1038/s41467-019-09134-9
CRR045849	R512	Suyou3	Semi-Winter	Oilseed	Jiangshu, China	Asia	DOI: 10.1038/s41467-019-09134-9
CRR045850	R513	SWU513	Semi-Winter	Oilseed	Chongqing, China	Asia	DOI: 10.1038/s41467-019-09134-9
CRR045851	R515	SWU514	Semi-Winter	Oilseed	Chongqing, China	Asia	DOI: 10.1038/s41467-019-09134-9
CRR045852	R516	SWU515	Semi-Winter	Oilseed	Hubei China	Asia	DOI: 10.1038/s41467-019-09134-9
CRR045853	R517	SWU516	Semi-Winter	Oilseed	Chongqing, China	Asia	DOI: 10.1038/s41467-019-09134-9
CRR045854	R518	SWU517	Semi-Winter	Oilseed	Chongqing, China	Asia	DOI: 10.1038/s41467-019-09134-9
CRR045855	R519	SWU518	Semi-Winter	Oilseed	Chongqing, China	Asia	DOI: 10.1038/s41467-019-09134-9
CRR045857	R520	SWU519	Semi-Winter	Oilseed	Chongqing, China	Asia	DOI: 10.1038/s41467-019-09134-9
CRR045858	R521	SWU520	Semi-Winter	Oilseed	Chongqing, China	Asia	DOI: 10.1038/s41467-019-09134-9
CRR045859	R522	SWU521	Semi-Winter	Oilseed	Chongqing, China	Asia	DOI: 10.1038/s41467-019-09134-9
CRR045860	R523	Emerald	Winter	Fodder	Ireland	Western_Europe	DOI: 10.1038/s41467-019-09134-9
CRR045861	R524	V8	Winter	Oilseed	Germany	Western_Europe	DOI: 10.1038/s41467-019-09134-9
CRR045862	R525	Beluga	Winter	Oilseed	Germany	Western_Europe	DOI: 10.1038/s41467-019-09134-9
CRR045863	R526	Falcon	Winter	Oilseed	Germany	Western_Europe	DOI: 10.1038/s41467-019-09134-9
CRR045864	R527	NuggetQ	Spring	Oilseed	Germany	Western_Europe	DOI: 10.1038/s41467-019-09134-9
CRR045865	R528	Alesi	Winter	Oilseed	France	Western_Europe	DOI: 10.1038/s41467-019-09134-9
CRR045866	R529	Q2	Winter	Oilseed	Germany	Western_Europe	DOI: 10.1038/s41467-019-09134-9
CRR045868	R530	Ww 1286	Spring	Oilseed	Sweden	Western_Europe	DOI: 10.1038/s41467-019-09134-9
CRR045869	R531	Bronowski	Spring	Oilseed	Poland	Eastern_Europe	DOI: 10.1038/s41467-019-09134-9
CRR045870	R532	Conny	Spring	Oilseed	Sweden	Western_Europe	DOI: 10.1038/s41467-019-09134-9
CRR045871	R533	Nakate Chousen	Spring	Oilseed	North_Korea	Asia	DOI: 10.1038/s41467-019-09134-9
CRR045872	R534	Oro	Spring	Oilseed	Canada	North_America	DOI: 10.1038/s41467-019-09134-9
CRR045873	R535	Orriba	Spring	Oilseed	Poland	Eastern_Europe	DOI: 10.1038/s41467-019-09134-9
CRR045874	R536	Ceska Krajova	Spring	Oilseed	Czech_Rep	Eastern_Europe	DOI: 10.1038/s41467-019-09134-9
CRR045875	R537	Nugget	Spring	Oilseed	Canada	North_America	DOI: 10.1038/s41467-019-09134-9
CRR045876	R538	TANTAL	Spring	Fodder	France	Western_Europe	DOI: 10.1038/s41467-019-09134-9
CRR045877	R539	Korall	Spring	Oilseed	Sweden	Western_Europe	DOI: 10.1038/s41467-019-09134-9
CRR045879	R540	Wesreo	Spring	Oilseed	Australia	Oceania	DOI: 10.1038/s41467-019-09134-9
CRR045880	R541	Galant	Spring	Oilseed	Russia	Eastern_Europe	DOI: 10.1038/s41467-019-09134-9
CRR045881	R542	Czyzowska	Spring	Oilseed	Poland	Eastern_Europe	DOI: 10.1038/s41467-019-09134-9
CRR045882	R543	Lisandra	Spring	Oilseed	Germany	Western_Europe	DOI: 10.1038/s41467-019-09134-9
CRR045883	R544	Mlochowski	Spring	Oilseed	Poland	Eastern_Europe	DOI: 10.1038/s41467-019-09134-9
CRR045884	R545	Campino	Spring	Oilseed	Germany	Western_Europe	DOI: 10.1038/s41467-019-09134-9
CRR045885	R546	HANKKIJAN LAURI	Spring	Oilseed	Finland	Western_Europe	DOI: 10.1038/s41467-019-09134-9
CRR045886	R547	Gulliver	Spring	Oilseed	Sweden	Western_Europe	DOI: 10.1038/s41467-019-09134-9
CRR045887	R548	HANNA	Spring	Oilseed	Sweden	Western_Europe	DOI: 10.1038/s41467-019-09134-9
CRR045888	R549	Altex	Spring	Oilseed	Canada	North_America	DOI: 10.1038/s41467-019-09134-9
CRR045890	R550	Gisora	Spring	Oilseed	Germany	Western_Europe	DOI: 10.1038/s41467-019-09134-9
CRR045891	R551	Clipper	Spring	Oilseed	Germany	Western_Europe	DOI: 10.1038/s41467-019-09134-9
CRR045892	R552	Korinth	Spring	Oilseed	Germany	Western_Europe	DOI: 10.1038/s41467-019-09134-9
CRR045893	R553	Odin	Spring	Oilseed	Germany	Western_Europe	DOI: 10.1038/s41467-019-09134-9
CRR045894	R554	Orpal	Spring	Oilseed	Spain	Western_Europe	DOI: 10.1038/s41467-019-09134-9
CRR045895	R555	Pera	Spring	Oilseed	Germany	Western_Europe	DOI: 10.1038/s41467-019-09134-9
CRR045896	R556	Suigenshu	Spring	Oilseed	North_Korea	Asia	DOI: 10.1038/s41467-019-09134-9
CRR045897	R557	Kruglik	Spring	Oilseed	Russia	Eastern_Europe	DOI: 10.1038/s41467-019-09134-9
CRR045898	R558	Mali	Spring	Oilseed	Germany	Western_Europe	DOI: 10.1038/s41467-019-09134-9
CRR045899	R559	Daichousen (fuku)	Spring	Oilseed	North_Korea	Asia	DOI: 10.1038/s41467-019-09134-9
CRR045901	R560	Daichousen (mizuyasu)	Spring	Oilseed	North_Korea	Asia	DOI: 10.1038/s41467-019-09134-9
CRR045902	R561	Andor	Spring	Oilseed	Canada	North_America	DOI: 10.1038/s41467-019-09134-9
CRR045903	R562	Ability	Spring	Oilseed	Germany	Western_Europe	DOI: 10.1038/s41467-019-09134-9
CRR045904	R563	Regina II	Spring	Oilseed	Sweden	Western_Europe	DOI: 10.1038/s41467-019-09134-9
CRR045905	R564	Spaeths Zollerngold	Spring	Oilseed	Germany	Western_Europe	DOI: 10.1038/s41467-019-09134-9
CRR045906	R565	Pauline	Semi-Winter	Oilseed	Germany	Western_Europe	DOI: 10.1038/s41467-019-09134-9
CRR045907	R566	SWU566	Semi-Winter	Oilseed	Chongqing, China	Asia	DOI: 10.1038/s41467-019-09134-9
CRR045908	R567	Xiangyou16	Semi-Winter	Oilseed	Hunan, China	Asia	DOI: 10.1038/s41467-019-09134-9
CRR045909	R568	SWU568	Semi-Winter	Oilseed	Chongqing, China	Asia	DOI: 10.1038/s41467-019-09134-9
CRR045910	R569	SWU569	Semi-Winter	Oilseed	Chongqing, China	Asia	DOI: 10.1038/s41467-019-09134-9
CRR045912	R570	SWU570	Semi-Winter	Oilseed	Chongqing, China	Asia	DOI: 10.1038/s41467-019-09134-9
CRR045913	R572	SWU571	Semi-Winter	Oilseed	Chongqing, China	Asia	DOI: 10.1038/s41467-019-09134-9
CRR045914	R573	SWU572	Semi-Winter	Oilseed	Chongqing, China	Asia	DOI: 10.1038/s41467-019-09134-9
CRR045915	R574	SWU573	Semi-Winter	Oilseed	Chongqing, China	Asia	DOI: 10.1038/s41467-019-09134-9
CRR045916	R575	HAU 7	Semi-Winter	Oilseed	Hubei, China	Asia	DOI: 10.1038/s41467-019-09134-9
CRR045917	R576	Zhongshuang5	Semi-Winter	Oilseed	Hubei, China	Asia	DOI: 10.1038/s41467-019-09134-9
CRR045918	R577	SWU577	Semi-Winter	Oilseed	Chongqing, China	Asia	DOI: 10.1038/s41467-019-09134-9
CRR045919	R578	SWU578	Semi-Winter	Oilseed	Chongqing, China	Asia	DOI: 10.1038/s41467-019-09134-9
CRR045920	R579	SWU579	Semi-Winter	Oilseed	Chongqing, China	Asia	DOI: 10.1038/s41467-019-09134-9
CRR045922	R580	RESYN-H048	Winter	Oilseed	Germany	Western_Europe	DOI: 10.1038/s41467-019-09134-9
CRR045923	R581	Dippes	Winter	Oilseed	Germany	Western_Europe	DOI: 10.1038/s41467-019-09134-9
CRR045924	R582	Escort	Winter	Oilseed	France	Western_Europe	DOI: 10.1038/s41467-019-09134-9
CRR045925	R583	Wesroona	Spring	Oilseed	Australia	Oceania	DOI: 10.1038/s41467-019-09134-9
CRR045926	R584	5F039	Spring	Oilseed	Chongqing, China	Asia	DOI: 10.1038/s41467-019-09134-9
CRR045927	R585	Cresor	Spring	Oilseed	France	Western_Europe	DOI: 10.1038/s41467-019-09134-9
CRR045928	R586	Miyauchi Na	Spring	Oilseed	Japan	Asia	DOI: 10.1038/s41467-019-09134-9
CRR045929	R587	Leonessa	Spring	Oilseed	Italy	Western_Europe	DOI: 10.1038/s41467-019-09134-9
CRR045930	R588	Rivette	Spring	Oilseed	Australia	Oceania	DOI: 10.1038/s41467-019-09134-9
CRR045931	R589	Aurora	Spring	Oilseed	Germany	Western_Europe	DOI: 10.1038/s41467-019-09134-9
CRR045933	R590	Omega	Spring	Fodder	Sweden	Western_Europe	DOI: 10.1038/s41467-019-09134-9
CRR045934	R591	Zephyr	Spring	Oilseed	Canada	North_America	DOI: 10.1038/s41467-019-09134-9
CRR045935	R592	Duplo	Spring	Oilseed	Germany	Western_Europe	DOI: 10.1038/s41467-019-09134-9
CRR045936	R593	Pivot	Spring	Oilseed	Canada	North_America	DOI: 10.1038/s41467-019-09134-9
CRR045937	R594	Olivia	Spring	Oilseed	Sweden	Western_Europe	DOI: 10.1038/s41467-019-09134-9
CRR045938	R595	ACS N45	Spring	Oilseed	Canada	North_America	DOI: 10.1038/s41467-019-09134-9
CRR045939	R596	Larissa	Spring	Oilseed	Germany	Western_Europe	DOI: 10.1038/s41467-019-09134-9
CRR045940	R597	Granit	Spring	Oilseed	Sweden	Western_Europe	DOI: 10.1038/s41467-019-09134-9
CRR045941	R598	5F031	Semi-Winter	Oilseed	Chongqing, China	Asia	DOI: 10.1038/s41467-019-09134-9
CRR045942	R599	5F032	Semi-Winter	Oilseed	Chongqing, China	Asia	DOI: 10.1038/s41467-019-09134-9
CRR045944	R600	5F033	Semi-Winter	Oilseed	Chongqing, China	Asia	DOI: 10.1038/s41467-019-09134-9
CRR045945	R601	5F034	Semi-Winter	Oilseed	Chongqing, China	Asia	DOI: 10.1038/s41467-019-09134-9
CRR045946	R602	5F035	Semi-Winter	Oilseed	Chongqing, China	Asia	DOI: 10.1038/s41467-019-09134-9
CRR045947	R603	5F036	Semi-Winter	Oilseed	Chongqing, China	Asia	DOI: 10.1038/s41467-019-09134-9
CRR045948	R604	5F037	Semi-Winter	Oilseed	Chongqing, China	Asia	DOI: 10.1038/s41467-019-09134-9
CRR045949	R605	5F038	Semi-Winter	Oilseed	Chongqing, China	Asia	DOI: 10.1038/s41467-019-09134-9
CRR045950	R606	5F039SW	Semi-Winter	Oilseed	Chongqing, China	Asia	DOI: 10.1038/s41467-019-09134-9
CRR045951	R607	5F040	Semi-Winter	Oilseed	Chongqing, China	Asia	DOI: 10.1038/s41467-019-09134-9
CRR045952	R608	5F041	Semi-Winter	Oilseed	Chongqing, China	Asia	DOI: 10.1038/s41467-019-09134-9
CRR045953	R609	SWU609	Semi-Winter	Oilseed	Chongqing, China	Asia	DOI: 10.1038/s41467-019-09134-9
CRR045955	R610	SWU610	Semi-Winter	Oilseed	Chongqing, China	Asia	DOI: 10.1038/s41467-019-09134-9
CRR045956	R611	IV434	Semi-Winter	Oilseed	Chongqing, China	Asia	DOI: 10.1038/s41467-019-09134-9
CRR045957	R613	5H001	Semi-Winter	Oilseed	Chongqing, China	Asia	DOI: 10.1038/s41467-019-09134-9
CRR045958	R614	5H002	Semi-Winter	Oilseed	Chongqing, China	Asia	DOI: 10.1038/s41467-019-09134-9
CRR045959	R615	5H005	Semi-Winter	Oilseed	Chongqing, China	Asia	DOI: 10.1038/s41467-019-09134-9
CRR045960	R616	5H007	Semi-Winter	Oilseed	Chongqing, China	Asia	DOI: 10.1038/s41467-019-09134-9
CRR045961	R617	5H009	Semi-Winter	Oilseed	Chongqing, China	Asia	DOI: 10.1038/s41467-019-09134-9
CRR045962	R618	5H010	Semi-Winter	Oilseed	Chongqing, China	Asia	DOI: 10.1038/s41467-019-09134-9
CRR045963	R619	5H014	Semi-Winter	Oilseed	Chongqing, China	Asia	DOI: 10.1038/s41467-019-09134-9
CRR045965	R622	5H167	Semi-Winter	Oilseed	Chongqing, China	Asia	DOI: 10.1038/s41467-019-09134-9
CRR045966	R625	5C040	Semi-Winter	Oilseed	Chongqing, China	Asia	DOI: 10.1038/s41467-019-09134-9
CRR045967	R626	5C046	Semi-Winter	Oilseed	Chongqing, China	Asia	DOI: 10.1038/s41467-019-09134-9
CRR045968	R628	3Q741-5	Semi-Winter	Oilseed	Chongqing, China	Asia	DOI: 10.1038/s41467-019-09134-9
CRR045969	R629	4Q542-1	Semi-Winter	Oilseed	Chongqing, China	Asia	DOI: 10.1038/s41467-019-09134-9
CRR045971	R631	5M551	Semi-Winter	Oilseed	Chongqing, China	Asia	DOI: 10.1038/s41467-019-09134-9
CRR045972	R632	15Y450	Semi-Winter	Oilseed	Chongqing, China	Asia	DOI: 10.1038/s41467-019-09134-9
CRR045973	R633	15Y163	Semi-Winter	Oilseed	Chongqing, China	Asia	DOI: 10.1038/s41467-019-09134-9
CRR045974	R634	15K339	Semi-Winter	Oilseed	Chongqing, China	Asia	DOI: 10.1038/s41467-019-09134-9
CRR045975	R635	15Y449	Semi-Winter	Oilseed	Chongqing, China	Asia	DOI: 10.1038/s41467-019-09134-9
CRR045976	R636	15Y448	Semi-Winter	Oilseed	Chongqing, China	Asia	DOI: 10.1038/s41467-019-09134-9
CRR045977	R637	15Y452	Semi-Winter	Oilseed	Chongqing, China	Asia	DOI: 10.1038/s41467-019-09134-9
CRR045978	R638	15Y296	Semi-Winter	Oilseed	Chongqing, China	Asia	DOI: 10.1038/s41467-019-09134-9
CRR045979	R639	SWU81	Semi-Winter	Oilseed	Chongqing, China	Asia	DOI: 10.1038/s41467-019-09134-9
CRR045981	R640	SWU105	Semi-Winter	Oilseed	Chongqing, China	Asia	DOI: 10.1038/s41467-019-09134-9
CRR045982	R641	WH-93	Semi-Winter	Oilseed	Hubei, China	Asia	DOI: 10.1038/s41467-019-09134-9
CRR045983	R642	Youyan2	Semi-Winter	Oilseed	Guizhou, China	Asia	DOI: 10.1038/s41467-019-09134-9
CRR045984	R643	WH-60	Semi-Winter	Oilseed	Hubei, China	Asia	DOI: 10.1038/s41467-019-09134-9
CRR045985	R644	SWU644	Semi-Winter	Oilseed	Chongqing, China	Asia	DOI: 10.1038/s41467-019-09134-9
CRR045986	R645	Zhayou59	Spring	Oilseed	Shanxi, China	Asia	DOI: 10.1038/s41467-019-09134-9
CRR045987	R646	SWU646	Semi-Winter	Oilseed	Chongqing, China	Asia	DOI: 10.1038/s41467-019-09134-9
CRR045988	R647	L294	Semi-Winter	Oilseed	Chongqing, China	Asia	DOI: 10.1038/s41467-019-09134-9
CRR045989	R648	SWU648	Semi-Winter	Oilseed	Chongqing, China	Asia	DOI: 10.1038/s41467-019-09134-9
CRR045990	R649	SWU649	Semi-Winter	Oilseed	Chongqing, China	Asia	DOI: 10.1038/s41467-019-09134-9
CRR045992	R650	13L44-1	Semi-Winter	Oilseed	Chongqing, China	Asia	DOI: 10.1038/s41467-019-09134-9
CRR045993	R651	Ningyou16	Semi-Winter	Oilseed	Jiangshu, China	Asia	DOI: 10.1038/s41467-019-09134-9
CRR045994	R652	J-963P	Semi-Winter	Oilseed	Hubei, China	Asia	DOI: 10.1038/s41467-019-09134-9
CRR045995	R653	SWU43	Semi-Winter	Oilseed	Chongqing, China	Asia	DOI: 10.1038/s41467-019-09134-9
CRR045996	R654	CY17PXW-58	Semi-Winter	Oilseed	Sichuan, China	Asia	DOI: 10.1038/s41467-019-09134-9
CRR045997	R655	C052	Winter	Oilseed	Shanxi, China	Asia	DOI: 10.1038/s41467-019-09134-9
CRR045998	R656	F366	Semi-Winter	Oilseed	Chongqing, China	Asia	DOI: 10.1038/s41467-019-09134-9
CRR045999	R657	11-9-705	Semi-Winter	Oilseed	Hubei, China	Asia	DOI: 10.1038/s41467-019-09134-9
CRR046000	R658	2011-6308	Semi-Winter	Oilseed	Hubei, China	Asia	DOI: 10.1038/s41467-019-09134-9
R4155	SRR7601136		winter				DOI: 10.1016/j.molp.2018.11.007
R4156	SRR7601135		winter				DOI: 10.1016/j.molp.2018.11.007
R4157	SRR7601138		winter				DOI: 10.1016/j.molp.2018.11.007
R4158	SRR7601137		winter				DOI: 10.1016/j.molp.2018.11.007
R4159	SRR7601140		winter				DOI: 10.1016/j.molp.2018.11.007
R4160	SRR7601139		winter				DOI: 10.1016/j.molp.2018.11.007
R4161	SRR7601142		winter				DOI: 10.1016/j.molp.2018.11.007
R4162	SRR7601141		winter				DOI: 10.1016/j.molp.2018.11.007
R4163	SRR7601134		winter				DOI: 10.1016/j.molp.2018.11.007
R4164	SRR7601133		winter				DOI: 10.1016/j.molp.2018.11.007
R4165	SRR7601126		winter				DOI: 10.1016/j.molp.2018.11.007
R4166	SRR7601125		winter				DOI: 10.1016/j.molp.2018.11.007
R4167	SRR7601124		winter				DOI: 10.1016/j.molp.2018.11.007
R4168	SRR7601123		spring				DOI: 10.1016/j.molp.2018.11.007
R4169	SRR7601130		winter				DOI: 10.1016/j.molp.2018.11.007
R4170	SRR7601129		winter				DOI: 10.1016/j.molp.2018.11.007
R4171	SRR7601128		winter				DOI: 10.1016/j.molp.2018.11.007
R4172	SRR7601127		winter				DOI: 10.1016/j.molp.2018.11.007
R4173	SRR7601132		winter				DOI: 10.1016/j.molp.2018.11.007
R4174	SRR7601131		winter				DOI: 10.1016/j.molp.2018.11.007
R4176	SRR7601055		winter				DOI: 10.1016/j.molp.2018.11.007
R4177	SRR7601052		winter				DOI: 10.1016/j.molp.2018.11.007
R4178	SRR7601053		winter				DOI: 10.1016/j.molp.2018.11.007
R4179	SRR7601058		winter				DOI: 10.1016/j.molp.2018.11.007
R4180	SRR7601059		winter				DOI: 10.1016/j.molp.2018.11.007
R4181	SRR7601056		winter				DOI: 10.1016/j.molp.2018.11.007
R4182	SRR7601057		winter				DOI: 10.1016/j.molp.2018.11.007
R4183	SRR7601049		winter				DOI: 10.1016/j.molp.2018.11.007
R4184	SRR7601050		winter				DOI: 10.1016/j.molp.2018.11.007
R4185	SRR7600912		winter				DOI: 10.1016/j.molp.2018.11.007
R4186	SRR7600911		winter				DOI: 10.1016/j.molp.2018.11.007
R4187	SRR7600914		winter				DOI: 10.1016/j.molp.2018.11.007
R4188	SRR7600913		winter				DOI: 10.1016/j.molp.2018.11.007
R4189	SRR7600916		winter				DOI: 10.1016/j.molp.2018.11.007
R4190	SRR7600915		spring				DOI: 10.1016/j.molp.2018.11.007
R4191	SRR7600918		winter				DOI: 10.1016/j.molp.2018.11.007
R4192	SRR7600917		winter				DOI: 10.1016/j.molp.2018.11.007
R4193	SRR7600910		winter				DOI: 10.1016/j.molp.2018.11.007
R4194	SRR7600909		winter				DOI: 10.1016/j.molp.2018.11.007
R4195	SRR7600691		winter				DOI: 10.1016/j.molp.2018.11.007
R4196	SRR7600692		winter				DOI: 10.1016/j.molp.2018.11.007
R4197	SRR7600693		winter				DOI: 10.1016/j.molp.2018.11.007
R4198	SRR7600694		winter				DOI: 10.1016/j.molp.2018.11.007
R4199	SRR7600695		winter				DOI: 10.1016/j.molp.2018.11.007
R4200	SRR7600696		winter				DOI: 10.1016/j.molp.2018.11.007
R4201	SRR7600697		winter				DOI: 10.1016/j.molp.2018.11.007
R4202	SRR7600698		winter				DOI: 10.1016/j.molp.2018.11.007
R4203	SRR7600689		winter				DOI: 10.1016/j.molp.2018.11.007
R4204	SRR7600690		winter				DOI: 10.1016/j.molp.2018.11.007
R4205	SRR7601072		spring				DOI: 10.1016/j.molp.2018.11.007
R4206	SRR7601071		winter				DOI: 10.1016/j.molp.2018.11.007
R4207	SRR7601070		winter				DOI: 10.1016/j.molp.2018.11.007
R4208	SRR7601069		winter				DOI: 10.1016/j.molp.2018.11.007
R4209	SRR7601068		winter				DOI: 10.1016/j.molp.2018.11.007
R4210	SRR7601067		spring				DOI: 10.1016/j.molp.2018.11.007
R4211	SRR7601066		winter				DOI: 10.1016/j.molp.2018.11.007
R4212	SRR7601065		winter				DOI: 10.1016/j.molp.2018.11.007
R4213	SRR7601064		winter				DOI: 10.1016/j.molp.2018.11.007
R4214	SRR7601063		winter				DOI: 10.1016/j.molp.2018.11.007
R4215	SRR7600992		winter				DOI: 10.1016/j.molp.2018.11.007
R4216	SRR7600993		spring				DOI: 10.1016/j.molp.2018.11.007
R4217	SRR7600990		winter				DOI: 10.1016/j.molp.2018.11.007
R4218	SRR7600991		winter				DOI: 10.1016/j.molp.2018.11.007
R4219	SRR7600988		spring				DOI: 10.1016/j.molp.2018.11.007
R4220	SRR7600989		winter				DOI: 10.1016/j.molp.2018.11.007
R4221	SRR7600986		spring				DOI: 10.1016/j.molp.2018.11.007
R4222	SRR7600987		winter				DOI: 10.1016/j.molp.2018.11.007
R4223	SRR7600994		spring				DOI: 10.1016/j.molp.2018.11.007
R4224	SRR7600995		spring				DOI: 10.1016/j.molp.2018.11.007
R4225	SRR7600836		spring				DOI: 10.1016/j.molp.2018.11.007
R4226	SRR7600985		spring				DOI: 10.1016/j.molp.2018.11.007
R4227	SRR7600838		spring				DOI: 10.1016/j.molp.2018.11.007
R4228	SRR7600837		spring				DOI: 10.1016/j.molp.2018.11.007
R4229	SRR7600832		spring				DOI: 10.1016/j.molp.2018.11.007
R4230	SRR7600831		spring				DOI: 10.1016/j.molp.2018.11.007
R4231	SRR7600834		winter				DOI: 10.1016/j.molp.2018.11.007
R4232	SRR7600833		spring				DOI: 10.1016/j.molp.2018.11.007
R4233	SRR7600841		winter				DOI: 10.1016/j.molp.2018.11.007
R4234	SRR7600840		winter				DOI: 10.1016/j.molp.2018.11.007
R4235	SRR7600923		spring				DOI: 10.1016/j.molp.2018.11.007
R4236	SRR7600924		spring				DOI: 10.1016/j.molp.2018.11.007
R4237	SRR7600925		spring				DOI: 10.1016/j.molp.2018.11.007
R4238	SRR7600926		spring				DOI: 10.1016/j.molp.2018.11.007
R4239	SRR7600919		spring				DOI: 10.1016/j.molp.2018.11.007
R4240	SRR7600920		spring				DOI: 10.1016/j.molp.2018.11.007
R4241	SRR7600921		spring				DOI: 10.1016/j.molp.2018.11.007
R4242	SRR7600922		spring				DOI: 10.1016/j.molp.2018.11.007
R4243	SRR7600927		spring				DOI: 10.1016/j.molp.2018.11.007
R4244	SRR7600928		spring				DOI: 10.1016/j.molp.2018.11.007
R4245	SRR7600758		winter				DOI: 10.1016/j.molp.2018.11.007
R4246	SRR7600757		spring				DOI: 10.1016/j.molp.2018.11.007
R4247	SRR7600756		spring				DOI: 10.1016/j.molp.2018.11.007
R4248	SRR7600755		spring				DOI: 10.1016/j.molp.2018.11.007
R4249	SRR7600762		spring				DOI: 10.1016/j.molp.2018.11.007
R4250	SRR7600761		spring				DOI: 10.1016/j.molp.2018.11.007
R4251	SRR7600760		spring				DOI: 10.1016/j.molp.2018.11.007
R4252	SRR7600759		spring				DOI: 10.1016/j.molp.2018.11.007
R4253	SRR7600754		spring				DOI: 10.1016/j.molp.2018.11.007
R4254	SRR7600753		spring				DOI: 10.1016/j.molp.2018.11.007
R4255	SRR7600775		spring				DOI: 10.1016/j.molp.2018.11.007
R4256	SRR7600776		spring				DOI: 10.1016/j.molp.2018.11.007
R4257	SRR7600773		spring				DOI: 10.1016/j.molp.2018.11.007
R4258	SRR7600774		spring				DOI: 10.1016/j.molp.2018.11.007
R4259	SRR7600779		winter				DOI: 10.1016/j.molp.2018.11.007
R4260	SRR7600780		spring				DOI: 10.1016/j.molp.2018.11.007
R4261	SRR7600777		winter				DOI: 10.1016/j.molp.2018.11.007
R4262	SRR7600778		winter				DOI: 10.1016/j.molp.2018.11.007
R4263	SRR7600781		winter				DOI: 10.1016/j.molp.2018.11.007
R4264	SRR7600782		spring				DOI: 10.1016/j.molp.2018.11.007
R4265	SRR7600940		spring				DOI: 10.1016/j.molp.2018.11.007
R4266	SRR7600939		spring				DOI: 10.1016/j.molp.2018.11.007
R4267	SRR7600942		winter				DOI: 10.1016/j.molp.2018.11.007
R4268	SRR7600941		winter				DOI: 10.1016/j.molp.2018.11.007
R4269	SRR7600944		spring				DOI: 10.1016/j.molp.2018.11.007
R4270	SRR7600943		spring				DOI: 10.1016/j.molp.2018.11.007
R4271	SRR7600946		winter				DOI: 10.1016/j.molp.2018.11.007
R4272	SRR7600945		winter				DOI: 10.1016/j.molp.2018.11.007
R4273	SRR7600948		spring				DOI: 10.1016/j.molp.2018.11.007
R4274	SRR7600947		spring				DOI: 10.1016/j.molp.2018.11.007
R4275	SRR7601001		winter				DOI: 10.1016/j.molp.2018.11.007
R4276	SRR7601002		winter				DOI: 10.1016/j.molp.2018.11.007
R4277	SRR7601003		winter				DOI: 10.1016/j.molp.2018.11.007
R4278	SRR7601004		winter				DOI: 10.1016/j.molp.2018.11.007
R4279	SRR7601005		winter				DOI: 10.1016/j.molp.2018.11.007
R4280	SRR7601006		winter				DOI: 10.1016/j.molp.2018.11.007
R4281	SRR7601007		spring				DOI: 10.1016/j.molp.2018.11.007
R4282	SRR7601008		spring				DOI: 10.1016/j.molp.2018.11.007
R4283	SRR7600998		winter				DOI: 10.1016/j.molp.2018.11.007
R4284	SRR7600999		winter				DOI: 10.1016/j.molp.2018.11.007
R4285	SRR7601150		winter				DOI: 10.1016/j.molp.2018.11.007
R4286	SRR7601149		winter				DOI: 10.1016/j.molp.2018.11.007
R4287	SRR7601148		winter				DOI: 10.1016/j.molp.2018.11.007
R4288	SRR7601147		spring				DOI: 10.1016/j.molp.2018.11.007
R4289	SRR7601146		winter				DOI: 10.1016/j.molp.2018.11.007
R4290	SRR7601145		winter				DOI: 10.1016/j.molp.2018.11.007
R4291	SRR7601144		winter				DOI: 10.1016/j.molp.2018.11.007
R4292	SRR7601143		winter				DOI: 10.1016/j.molp.2018.11.007
R4293	SRR7601153		winter				DOI: 10.1016/j.molp.2018.11.007
R4294	SRR7601152		winter				DOI: 10.1016/j.molp.2018.11.007
R4295	SRR7600717		winter				DOI: 10.1016/j.molp.2018.11.007
R4296	SRR7600718		winter				DOI: 10.1016/j.molp.2018.11.007
R4297	SRR7600715		winter				DOI: 10.1016/j.molp.2018.11.007
R4298	SRR7600716		winter				DOI: 10.1016/j.molp.2018.11.007
R4299	SRR7600713		winter				DOI: 10.1016/j.molp.2018.11.007
R4300	SRR7600714		winter				DOI: 10.1016/j.molp.2018.11.007
R4301	SRR7600711		winter				DOI: 10.1016/j.molp.2018.11.007
R4302	SRR7600712		spring				DOI: 10.1016/j.molp.2018.11.007
R4303	SRR7600709		winter				DOI: 10.1016/j.molp.2018.11.007
R4304	SRR7600710		spring				DOI: 10.1016/j.molp.2018.11.007
R4305	SRR7600855		winter				DOI: 10.1016/j.molp.2018.11.007
R4306	SRR7600854		winter				DOI: 10.1016/j.molp.2018.11.007
R4307	SRR7600857		winter				DOI: 10.1016/j.molp.2018.11.007
R4308	SRR7600856		winter				DOI: 10.1016/j.molp.2018.11.007
R4309	SRR7600851		winter				DOI: 10.1016/j.molp.2018.11.007
R4310	SRR7600850		winter				DOI: 10.1016/j.molp.2018.11.007
R4311	SRR7600853		spring				DOI: 10.1016/j.molp.2018.11.007
R4313	SRR7600849		winter				DOI: 10.1016/j.molp.2018.11.007
R4314	SRR7600848		winter				DOI: 10.1016/j.molp.2018.11.007
R4315	SRR7600953		winter				DOI: 10.1016/j.molp.2018.11.007
R4316	SRR7600954		spring				DOI: 10.1016/j.molp.2018.11.007
R4317	SRR7600955		winter				DOI: 10.1016/j.molp.2018.11.007
R4318	SRR7600956		winter				DOI: 10.1016/j.molp.2018.11.007
R4319	SRR7600949		winter				DOI: 10.1016/j.molp.2018.11.007
R4320	SRR7600950		winter				DOI: 10.1016/j.molp.2018.11.007
R4321	SRR7600951		winter				DOI: 10.1016/j.molp.2018.11.007
R4322	SRR7600952		winter				DOI: 10.1016/j.molp.2018.11.007
R4323	SRR7600957		winter				DOI: 10.1016/j.molp.2018.11.007
R4324	SRR7600958		winter				DOI: 10.1016/j.molp.2018.11.007
R4325	SRR7601086		winter				DOI: 10.1016/j.molp.2018.11.007
R4326	SRR7601085		spring				DOI: 10.1016/j.molp.2018.11.007
R4327	SRR7601084		spring				DOI: 10.1016/j.molp.2018.11.007
R4328	SRR7601083		winter				DOI: 10.1016/j.molp.2018.11.007
R4329	SRR7601090		winter				DOI: 10.1016/j.molp.2018.11.007
R4330	SRR7601089		winter				DOI: 10.1016/j.molp.2018.11.007
R4331	SRR7601088		winter				DOI: 10.1016/j.molp.2018.11.007
R4332	SRR7601087		winter				DOI: 10.1016/j.molp.2018.11.007
R4333	SRR7601092		winter				DOI: 10.1016/j.molp.2018.11.007
R4334	SRR7601091		winter				DOI: 10.1016/j.molp.2018.11.007
R4335	SRR7600663		winter				DOI: 10.1016/j.molp.2018.11.007
R4336	SRR7600664		winter				DOI: 10.1016/j.molp.2018.11.007
R4337	SRR7600661		winter				DOI: 10.1016/j.molp.2018.11.007
R4338	SRR7600662		spring				DOI: 10.1016/j.molp.2018.11.007
R4339	SRR7600667		spring				DOI: 10.1016/j.molp.2018.11.007
R4340	SRR7600668		winter				DOI: 10.1016/j.molp.2018.11.007
R4341	SRR7600665		winter				DOI: 10.1016/j.molp.2018.11.007
R4342	SRR7600666		winter				DOI: 10.1016/j.molp.2018.11.007
R4343	SRR7600659		winter				DOI: 10.1016/j.molp.2018.11.007
R4344	SRR7600660		winter				DOI: 10.1016/j.molp.2018.11.007
R4345	SRR7600797		winter				DOI: 10.1016/j.molp.2018.11.007
R4346	SRR7600796		winter				DOI: 10.1016/j.molp.2018.11.007
R4347	SRR7600799		winter				DOI: 10.1016/j.molp.2018.11.007
R4348	SRR7600798		winter				DOI: 10.1016/j.molp.2018.11.007
R4349	SRR7600801		winter				DOI: 10.1016/j.molp.2018.11.007
R4350	SRR7600800		winter				DOI: 10.1016/j.molp.2018.11.007
R4351	SRR7600803		winter				DOI: 10.1016/j.molp.2018.11.007
R4352	SRR7600802		winter				DOI: 10.1016/j.molp.2018.11.007
R4353	SRR7600795		spring				DOI: 10.1016/j.molp.2018.11.007
R4354	SRR7600794		winter				DOI: 10.1016/j.molp.2018.11.007
R4355	SRR7600787		winter				DOI: 10.1016/j.molp.2018.11.007
R4356	SRR7600786		winter				DOI: 10.1016/j.molp.2018.11.007
R4357	SRR7600789		winter				DOI: 10.1016/j.molp.2018.11.007
R4358	SRR7600788		winter				DOI: 10.1016/j.molp.2018.11.007
R4359	SRR7600791		winter				DOI: 10.1016/j.molp.2018.11.007
R4360	SRR7600790		winter				DOI: 10.1016/j.molp.2018.11.007
R4361	SRR7600793		winter				DOI: 10.1016/j.molp.2018.11.007
R4363	SRR7600785		spring				DOI: 10.1016/j.molp.2018.11.007
R4364	SRR7600784		spring				DOI: 10.1016/j.molp.2018.11.007
R4365	SRR7600653		spring				DOI: 10.1016/j.molp.2018.11.007
R4366	SRR7600654		winter				DOI: 10.1016/j.molp.2018.11.007
R4367	SRR7600651		winter				DOI: 10.1016/j.molp.2018.11.007
R4368	SRR7600652		winter				DOI: 10.1016/j.molp.2018.11.007
R4369	SRR7600657		winter				DOI: 10.1016/j.molp.2018.11.007
R4370	SRR7600658		winter				DOI: 10.1016/j.molp.2018.11.007
R4371	SRR7600655		winter				DOI: 10.1016/j.molp.2018.11.007
R4372	SRR7600656		winter				DOI: 10.1016/j.molp.2018.11.007
R4373	SRR7601154		winter				DOI: 10.1016/j.molp.2018.11.007
R4374	SRR7600650		winter				DOI: 10.1016/j.molp.2018.11.007
R4375	SRR7601021		winter				DOI: 10.1016/j.molp.2018.11.007
R4376	SRR7601020		winter				DOI: 10.1016/j.molp.2018.11.007
R4377	SRR7601019		winter				DOI: 10.1016/j.molp.2018.11.007
R4378	SRR7601018		winter				DOI: 10.1016/j.molp.2018.11.007
R4379	SRR7601017		winter				DOI: 10.1016/j.molp.2018.11.007
R4380	SRR7601016		winter				DOI: 10.1016/j.molp.2018.11.007
R4381	SRR7601015		winter				DOI: 10.1016/j.molp.2018.11.007
R4382	SRR7601014		winter				DOI: 10.1016/j.molp.2018.11.007
R4383	SRR7601013		winter				DOI: 10.1016/j.molp.2018.11.007
R4384	SRR7601012		winter				DOI: 10.1016/j.molp.2018.11.007
R4385	SRR7600880		winter				DOI: 10.1016/j.molp.2018.11.007
R4386	SRR7600881		winter				DOI: 10.1016/j.molp.2018.11.007
R4387	SRR7600882		spring				DOI: 10.1016/j.molp.2018.11.007
R4388	SRR7600883		winter				DOI: 10.1016/j.molp.2018.11.007
R4389	SRR7600884		winter				DOI: 10.1016/j.molp.2018.11.007
R4390	SRR7600885		winter				DOI: 10.1016/j.molp.2018.11.007
R4391	SRR7600886		spring				DOI: 10.1016/j.molp.2018.11.007
R4392	SRR7600887		winter				DOI: 10.1016/j.molp.2018.11.007
R4393	SRR7600888		winter				DOI: 10.1016/j.molp.2018.11.007
R4395	SRR7600737		spring				DOI: 10.1016/j.molp.2018.11.007
R4396	SRR7600736		winter				DOI: 10.1016/j.molp.2018.11.007
R4397	SRR7600739		winter				DOI: 10.1016/j.molp.2018.11.007
R4398	SRR7600738		winter				DOI: 10.1016/j.molp.2018.11.007
R4399	SRR7600733		winter				DOI: 10.1016/j.molp.2018.11.007
R4400	SRR7600732		winter				DOI: 10.1016/j.molp.2018.11.007
R4401	SRR7600735		winter				DOI: 10.1016/j.molp.2018.11.007
R4402	SRR7600734		winter				DOI: 10.1016/j.molp.2018.11.007
R4403	SRR7600741		winter				DOI: 10.1016/j.molp.2018.11.007
R4404	SRR7600740		winter				DOI: 10.1016/j.molp.2018.11.007
R4405	SRR7601119		spring				DOI: 10.1016/j.molp.2018.11.007
R4406	SRR7601120		winter				DOI: 10.1016/j.molp.2018.11.007
R4407	SRR7601117		winter				DOI: 10.1016/j.molp.2018.11.007
R4408	SRR7601118		spring				DOI: 10.1016/j.molp.2018.11.007
R4409	SRR7601115		spring				DOI: 10.1016/j.molp.2018.11.007
R4410	SRR7601116		winter				DOI: 10.1016/j.molp.2018.11.007
R4411	SRR7601113		winter				DOI: 10.1016/j.molp.2018.11.007
R4412	SRR7601114		winter				DOI: 10.1016/j.molp.2018.11.007
R4413	SRR7601121		spring				DOI: 10.1016/j.molp.2018.11.007
R4414	SRR7601122		winter				DOI: 10.1016/j.molp.2018.11.007
R4415	SRR7600980		winter				DOI: 10.1016/j.molp.2018.11.007
R4416	SRR7600979		winter				DOI: 10.1016/j.molp.2018.11.007
R4417	SRR7600978		winter				DOI: 10.1016/j.molp.2018.11.007
R4418	SRR7600977		winter				DOI: 10.1016/j.molp.2018.11.007
R4419	SRR7600984		winter				DOI: 10.1016/j.molp.2018.11.007
R4420	SRR7600983		winter				DOI: 10.1016/j.molp.2018.11.007
R4421	SRR7600982		spring				DOI: 10.1016/j.molp.2018.11.007
R4422	SRR7600981		spring				DOI: 10.1016/j.molp.2018.11.007
R4423	SRR7600859		winter				DOI: 10.1016/j.molp.2018.11.007
R4424	SRR7600858		winter				DOI: 10.1016/j.molp.2018.11.007
R4425	SRR7600827		spring				DOI: 10.1016/j.molp.2018.11.007
R4426	SRR7601151		spring				DOI: 10.1016/j.molp.2018.11.007
R4427	SRR7600829		winter				DOI: 10.1016/j.molp.2018.11.007
R4428	SRR7600830		winter				DOI: 10.1016/j.molp.2018.11.007
R4429	SRR7600823		winter				DOI: 10.1016/j.molp.2018.11.007
R4430	SRR7600824		spring				DOI: 10.1016/j.molp.2018.11.007
R4431	SRR7600825		winter				DOI: 10.1016/j.molp.2018.11.007
R4432	SRR7600826		winter				DOI: 10.1016/j.molp.2018.11.007
R4433	SRR7600819		winter				DOI: 10.1016/j.molp.2018.11.007
R4434	SRR7600820		spring				DOI: 10.1016/j.molp.2018.11.007
R4435	SRR7600930		spring				DOI: 10.1016/j.molp.2018.11.007
R4436	SRR7600929		winter				DOI: 10.1016/j.molp.2018.11.007
R4437	SRR7600932		winter				DOI: 10.1016/j.molp.2018.11.007
R4438	SRR7600931		winter				DOI: 10.1016/j.molp.2018.11.007
R4439	SRR7600934		winter				DOI: 10.1016/j.molp.2018.11.007
R4440	SRR7600933		spring				DOI: 10.1016/j.molp.2018.11.007
R4441	SRR7600936		winter				DOI: 10.1016/j.molp.2018.11.007
R4442	SRR7600935		winter				DOI: 10.1016/j.molp.2018.11.007
R4443	SRR7600938		winter				DOI: 10.1016/j.molp.2018.11.007
R4444	SRR7600937		winter				DOI: 10.1016/j.molp.2018.11.007
R4445	SRR7600765		winter				DOI: 10.1016/j.molp.2018.11.007
R4446	SRR7600766		spring				DOI: 10.1016/j.molp.2018.11.007
R4447	SRR7600763		winter				DOI: 10.1016/j.molp.2018.11.007
R4448	SRR7600764		spring				DOI: 10.1016/j.molp.2018.11.007
R4449	SRR7600769		winter				DOI: 10.1016/j.molp.2018.11.007
R4450	SRR7600770		winter				DOI: 10.1016/j.molp.2018.11.007
R4451	SRR7600767		winter				DOI: 10.1016/j.molp.2018.11.007
R4452	SRR7600768		winter				DOI: 10.1016/j.molp.2018.11.007
R4453	SRR7600771		winter				DOI: 10.1016/j.molp.2018.11.007
R4454	SRR7600772		winter				DOI: 10.1016/j.molp.2018.11.007
R4455	SRR7600969		spring				DOI: 10.1016/j.molp.2018.11.007
R4456	SRR7600970		spring				DOI: 10.1016/j.molp.2018.11.007
R4457	SRR7600971		winter				DOI: 10.1016/j.molp.2018.11.007
R4458	SRR7600972		winter				DOI: 10.1016/j.molp.2018.11.007
R4459	SRR7600973		winter				DOI: 10.1016/j.molp.2018.11.007
R4460	SRR7600974		winter				DOI: 10.1016/j.molp.2018.11.007
R4461	SRR7600975		winter				DOI: 10.1016/j.molp.2018.11.007
R4462	SRR7600976		winter				DOI: 10.1016/j.molp.2018.11.007
R4463	SRR7600862		winter				DOI: 10.1016/j.molp.2018.11.007
R4464	SRR7600863		winter				DOI: 10.1016/j.molp.2018.11.007
R4465	SRR7601112		winter				DOI: 10.1016/j.molp.2018.11.007
R4466	SRR7601111		winter				DOI: 10.1016/j.molp.2018.11.007
R4467	SRR7601110		winter				DOI: 10.1016/j.molp.2018.11.007
R4468	SRR7601109		winter				DOI: 10.1016/j.molp.2018.11.007
R4469	SRR7601108		winter				DOI: 10.1016/j.molp.2018.11.007
R4470	SRR7601107		winter				DOI: 10.1016/j.molp.2018.11.007
R4471	SRR7601106		winter				DOI: 10.1016/j.molp.2018.11.007
R4472	SRR7601105		winter				DOI: 10.1016/j.molp.2018.11.007
R4473	SRR7601104		winter				DOI: 10.1016/j.molp.2018.11.007
R4474	SRR7601103		winter				DOI: 10.1016/j.molp.2018.11.007
R4476	SRR7600727		winter				DOI: 10.1016/j.molp.2018.11.007
R4477	SRR7600724		winter				DOI: 10.1016/j.molp.2018.11.007
R4478	SRR7600725		spring				DOI: 10.1016/j.molp.2018.11.007
R4479	SRR7600730		winter				DOI: 10.1016/j.molp.2018.11.007
R4480	SRR7600731		winter				DOI: 10.1016/j.molp.2018.11.007
R4481	SRR7600728		winter				DOI: 10.1016/j.molp.2018.11.007
R4482	SRR7600729		winter				DOI: 10.1016/j.molp.2018.11.007
R4483	SRR7600721		winter				DOI: 10.1016/j.molp.2018.11.007
R4484	SRR7600722		winter				DOI: 10.1016/j.molp.2018.11.007
R4485	SRR7600873		winter				DOI: 10.1016/j.molp.2018.11.007
R4486	SRR7600872		winter				DOI: 10.1016/j.molp.2018.11.007
R4487	SRR7600875		winter				DOI: 10.1016/j.molp.2018.11.007
R4488	SRR7600874		winter				DOI: 10.1016/j.molp.2018.11.007
R4489	SRR7600877		winter				DOI: 10.1016/j.molp.2018.11.007
R4491	SRR7600879		spring				DOI: 10.1016/j.molp.2018.11.007
R4492	SRR7600878		winter				DOI: 10.1016/j.molp.2018.11.007
R4493	SRR7600865		winter				DOI: 10.1016/j.molp.2018.11.007
R4494	SRR7600864		winter				DOI: 10.1016/j.molp.2018.11.007
R4495	SRR7600905		winter				DOI: 10.1016/j.molp.2018.11.007
R4496	SRR7600906		spring				DOI: 10.1016/j.molp.2018.11.007
R4497	SRR7600907		winter				DOI: 10.1016/j.molp.2018.11.007
R4498	SRR7600908		spring				DOI: 10.1016/j.molp.2018.11.007
R4500	SRR7600902		winter				DOI: 10.1016/j.molp.2018.11.007
R4501	SRR7600903		winter				DOI: 10.1016/j.molp.2018.11.007
R4502	SRR7600904		winter				DOI: 10.1016/j.molp.2018.11.007
R4503	SRR7600899		winter				DOI: 10.1016/j.molp.2018.11.007
R4504	SRR7600900		winter				DOI: 10.1016/j.molp.2018.11.007
R4506	SRR7601042		winter				DOI: 10.1016/j.molp.2018.11.007
R4507	SRR7601041		winter				DOI: 10.1016/j.molp.2018.11.007
R4508	SRR7601040		spring				DOI: 10.1016/j.molp.2018.11.007
R4509	SRR7601047		spring				DOI: 10.1016/j.molp.2018.11.007
R4510	SRR7601046		winter				DOI: 10.1016/j.molp.2018.11.007
R4511	SRR7601045		winter				DOI: 10.1016/j.molp.2018.11.007
R4512	SRR7601044		winter				DOI: 10.1016/j.molp.2018.11.007
R4513	SRR7601038		spring				DOI: 10.1016/j.molp.2018.11.007
R4514	SRR7601037		winter				DOI: 10.1016/j.molp.2018.11.007
R4515	SRR7600685		winter				DOI: 10.1016/j.molp.2018.11.007
R4516	SRR7600686		spring				DOI: 10.1016/j.molp.2018.11.007
R4517	SRR7600683		winter				DOI: 10.1016/j.molp.2018.11.007
R4518	SRR7600684		winter				DOI: 10.1016/j.molp.2018.11.007
R4519	SRR7600681		winter				DOI: 10.1016/j.molp.2018.11.007
R4520	SRR7600682		winter				DOI: 10.1016/j.molp.2018.11.007
R4521	SRR7600679		spring				DOI: 10.1016/j.molp.2018.11.007
R4522	SRR7600680		spring				DOI: 10.1016/j.molp.2018.11.007
R4523	SRR7600687		winter				DOI: 10.1016/j.molp.2018.11.007
R4524	SRR7600688		winter				DOI: 10.1016/j.molp.2018.11.007
R4525	SRR7601023		winter				DOI: 10.1016/j.molp.2018.11.007
R4526	SRR7601022		winter				DOI: 10.1016/j.molp.2018.11.007
R4527	SRR7600822		winter				DOI: 10.1016/j.molp.2018.11.007
R4528	SRR7600821		winter				DOI: 10.1016/j.molp.2018.11.007
R4529	SRR7600816		winter				DOI: 10.1016/j.molp.2018.11.007
R4531	SRR7600818		winter				DOI: 10.1016/j.molp.2018.11.007
R4532	SRR7600817		winter				DOI: 10.1016/j.molp.2018.11.007
R4533	SRR7600828		winter				DOI: 10.1016/j.molp.2018.11.007
R4534	SRR7601034		winter				DOI: 10.1016/j.molp.2018.11.007
R4535	SRR7601075		winter				DOI: 10.1016/j.molp.2018.11.007
R4536	SRR7601076		spring				DOI: 10.1016/j.molp.2018.11.007
R4537	SRR7601077		winter				DOI: 10.1016/j.molp.2018.11.007
R4538	SRR7601078		winter				DOI: 10.1016/j.molp.2018.11.007
R4539	SRR7601079		winter				DOI: 10.1016/j.molp.2018.11.007
R4540	SRR7601080		winter				DOI: 10.1016/j.molp.2018.11.007
R4541	SRR7601081		winter				DOI: 10.1016/j.molp.2018.11.007
R4542	SRR7601082		winter				DOI: 10.1016/j.molp.2018.11.007
R4543	SRR7601073		winter				DOI: 10.1016/j.molp.2018.11.007
R4544	SRR7601074		winter				DOI: 10.1016/j.molp.2018.11.007
R4545	SRR7600706		winter				DOI: 10.1016/j.molp.2018.11.007
R4546	SRR7600705		winter				DOI: 10.1016/j.molp.2018.11.007
R4547	SRR7600704		winter				DOI: 10.1016/j.molp.2018.11.007
R4548	SRR7600703		winter				DOI: 10.1016/j.molp.2018.11.007
R4549	SRR7600702		winter				DOI: 10.1016/j.molp.2018.11.007
R4550	SRR7600701		winter				DOI: 10.1016/j.molp.2018.11.007
R4551	SRR7600700		winter				DOI: 10.1016/j.molp.2018.11.007
R4552	SRR7600699		spring				DOI: 10.1016/j.molp.2018.11.007
R4553	SRR7600708		winter				DOI: 10.1016/j.molp.2018.11.007
R4554	SRR7600707		spring				DOI: 10.1016/j.molp.2018.11.007
R4555	SRR7600751		winter				DOI: 10.1016/j.molp.2018.11.007
R4556	SRR7600750		winter				DOI: 10.1016/j.molp.2018.11.007
R4557	SRR7600749		winter				DOI: 10.1016/j.molp.2018.11.007
R4558	SRR7600748		winter				DOI: 10.1016/j.molp.2018.11.007
R4559	SRR7600747		winter				DOI: 10.1016/j.molp.2018.11.007
R4560	SRR7600746		winter				DOI: 10.1016/j.molp.2018.11.007
R4561	SRR7600745		winter				DOI: 10.1016/j.molp.2018.11.007
R4562	SRR7600744		winter				DOI: 10.1016/j.molp.2018.11.007
R4563	SRR7600743		spring				DOI: 10.1016/j.molp.2018.11.007
R4564	SRR7600742		winter				DOI: 10.1016/j.molp.2018.11.007
R4565	SRR7601093		winter				DOI: 10.1016/j.molp.2018.11.007
R4566	SRR7601094		winter				DOI: 10.1016/j.molp.2018.11.007
R4567	SRR7601095		winter				DOI: 10.1016/j.molp.2018.11.007
R4568	SRR7601096		winter				DOI: 10.1016/j.molp.2018.11.007
R4569	SRR7601097		winter				DOI: 10.1016/j.molp.2018.11.007
R4570	SRR7601098		winter				DOI: 10.1016/j.molp.2018.11.007
R4571	SRR7601099		winter				DOI: 10.1016/j.molp.2018.11.007
R4572	SRR7601100		winter				DOI: 10.1016/j.molp.2018.11.007
R4573	SRR7601101		spring				DOI: 10.1016/j.molp.2018.11.007
R4574	SRR7601102		winter				DOI: 10.1016/j.molp.2018.11.007
R4575	SRR7600839		winter				DOI: 10.1016/j.molp.2018.11.007
R4576	SRR7600835		winter				DOI: 10.1016/j.molp.2018.11.007
R4577	SRR7600843		winter				DOI: 10.1016/j.molp.2018.11.007
R4578	SRR7600842		winter				DOI: 10.1016/j.molp.2018.11.007
R4579	SRR7600845		winter				DOI: 10.1016/j.molp.2018.11.007
R4580	SRR7600844		spring				DOI: 10.1016/j.molp.2018.11.007
R4581	SRR7600847		winter				DOI: 10.1016/j.molp.2018.11.007
R4582	SRR7600846		winter				DOI: 10.1016/j.molp.2018.11.007
R4583	SRR7601036		winter				DOI: 10.1016/j.molp.2018.11.007
R4584	SRR7601035		spring				DOI: 10.1016/j.molp.2018.11.007
R4585	SRR7600783		winter				DOI: 10.1016/j.molp.2018.11.007
R4586	SRR7601000		winter				DOI: 10.1016/j.molp.2018.11.007
R4587	SRR7600996		winter				DOI: 10.1016/j.molp.2018.11.007
R4588	SRR7600997		winter				DOI: 10.1016/j.molp.2018.11.007
R4589	SRR7601010		winter				DOI: 10.1016/j.molp.2018.11.007
R4590	SRR7601011		winter				DOI: 10.1016/j.molp.2018.11.007
R4591	SRR7600814		winter				DOI: 10.1016/j.molp.2018.11.007
R4592	SRR7601009		winter				DOI: 10.1016/j.molp.2018.11.007
R4593	SRR7600897		winter				DOI: 10.1016/j.molp.2018.11.007
R4594	SRR7600898		winter				DOI: 10.1016/j.molp.2018.11.007
R4595	SRR7600674		winter				DOI: 10.1016/j.molp.2018.11.007
R4596	SRR7600673		winter				DOI: 10.1016/j.molp.2018.11.007
R4597	SRR7600672		winter				DOI: 10.1016/j.molp.2018.11.007
R4598	SRR7600671		winter				DOI: 10.1016/j.molp.2018.11.007
R4599	SRR7600678		winter				DOI: 10.1016/j.molp.2018.11.007
R4600	SRR7600677		winter				DOI: 10.1016/j.molp.2018.11.007
R4601	SRR7600676		winter				DOI: 10.1016/j.molp.2018.11.007
R4602	SRR7600675		winter				DOI: 10.1016/j.molp.2018.11.007
R4603	SRR7600670		winter				DOI: 10.1016/j.molp.2018.11.007
R4604	SRR7600669		winter				DOI: 10.1016/j.molp.2018.11.007
R4605	SRR7601030		winter				DOI: 10.1016/j.molp.2018.11.007
R4606	SRR7601031		winter				DOI: 10.1016/j.molp.2018.11.007
R4607	SRR7601032		winter				DOI: 10.1016/j.molp.2018.11.007
R4608	SRR7601033		winter				DOI: 10.1016/j.molp.2018.11.007
R4609	SRR7601026		winter				DOI: 10.1016/j.molp.2018.11.007
R4610	SRR7601027		winter				DOI: 10.1016/j.molp.2018.11.007
R4611	SRR7601028		winter				DOI: 10.1016/j.molp.2018.11.007
R4612	SRR7601029		winter				DOI: 10.1016/j.molp.2018.11.007
R4613	SRR7601024		winter				DOI: 10.1016/j.molp.2018.11.007
R4614	SRR7601025		winter				DOI: 10.1016/j.molp.2018.11.007
R4615	SRR7600964		winter				DOI: 10.1016/j.molp.2018.11.007
R4616	SRR7600963		winter				DOI: 10.1016/j.molp.2018.11.007
R4617	SRR7600966		winter				DOI: 10.1016/j.molp.2018.11.007
R4618	SRR7600965		winter				DOI: 10.1016/j.molp.2018.11.007
R4619	SRR7600960		winter				DOI: 10.1016/j.molp.2018.11.007
R4620	SRR7600959		winter				DOI: 10.1016/j.molp.2018.11.007
R4621	SRR7600962		winter				DOI: 10.1016/j.molp.2018.11.007
R4622	SRR7600961		winter				DOI: 10.1016/j.molp.2018.11.007
R4623	SRR7600968		winter				DOI: 10.1016/j.molp.2018.11.007
R4624	SRR7600967		winter				DOI: 10.1016/j.molp.2018.11.007
R4625	SRR7600810		winter				DOI: 10.1016/j.molp.2018.11.007
R4626	SRR7600811		winter				DOI: 10.1016/j.molp.2018.11.007
R4627	SRR7600808		winter				DOI: 10.1016/j.molp.2018.11.007
R4628	SRR7600809		winter				DOI: 10.1016/j.molp.2018.11.007
R4629	SRR7600806		winter				DOI: 10.1016/j.molp.2018.11.007
R4630	SRR7600807		winter				DOI: 10.1016/j.molp.2018.11.007
R4631	SRR7600804		winter				DOI: 10.1016/j.molp.2018.11.007
R4632	SRR7600805		winter				DOI: 10.1016/j.molp.2018.11.007
R4633	SRR7600812		winter				DOI: 10.1016/j.molp.2018.11.007
R4634	SRR7600813		spring				DOI: 10.1016/j.molp.2018.11.007
R4635	SRR7600871		winter				DOI: 10.1016/j.molp.2018.11.007
R4636	SRR7600870		winter				DOI: 10.1016/j.molp.2018.11.007
R4637	SRR7600869		winter				DOI: 10.1016/j.molp.2018.11.007
R4638	SRR7600868		winter				DOI: 10.1016/j.molp.2018.11.007
R4639	SRR7600867		winter				DOI: 10.1016/j.molp.2018.11.007
R4640	SRR7600866		winter				DOI: 10.1016/j.molp.2018.11.007
R4641	SRR7600861		winter				DOI: 10.1016/j.molp.2018.11.007
R4642	SRR7600860		winter				DOI: 10.1016/j.molp.2018.11.007
R4643	SRR7600896		winter				DOI: 10.1016/j.molp.2018.11.007
R4644	SRR7600895		winter				DOI: 10.1016/j.molp.2018.11.007
R4645	SRR7601039		winter				DOI: 10.1016/j.molp.2018.11.007
R4646	SRR7600752		winter				DOI: 10.1016/j.molp.2018.11.007
R4647	SRR7601048		winter				DOI: 10.1016/j.molp.2018.11.007
R4648	SRR7601051		winter				DOI: 10.1016/j.molp.2018.11.007
R4649	SRR7600723		spring				DOI: 10.1016/j.molp.2018.11.007
R4650	SRR7601060		winter				DOI: 10.1016/j.molp.2018.11.007
R4651	SRR7601061		winter				DOI: 10.1016/j.molp.2018.11.007
R4652	SRR7601062		winter				DOI: 10.1016/j.molp.2018.11.007
R4653	SRR7600719		winter				DOI: 10.1016/j.molp.2018.11.007
R4654	SRR7600720		winter				DOI: 10.1016/j.molp.2018.11.007
R4655	SRR7600893		winter				DOI: 10.1016/j.molp.2018.11.007
R4656	SRR7600894		winter				DOI: 10.1016/j.molp.2018.11.007
R4657	SRR7600891		winter				DOI: 10.1016/j.molp.2018.11.007
R4658	SRR7600892		winter				DOI: 10.1016/j.molp.2018.11.007
R4659	SRR7600890		winter				DOI: 10.1016/j.molp.2018.11.007
R4660	SRR7631057		winter				DOI: 10.1016/j.molp.2018.11.007
R4661	SRR7631056		winter				DOI: 10.1016/j.molp.2018.11.007
R4662	SRR7631055		winter				DOI: 10.1016/j.molp.2018.11.007
R4663	SRR7631054		winter				DOI: 10.1016/j.molp.2018.11.007
R4664	SRR7631061		winter				DOI: 10.1016/j.molp.2018.11.007
R4665	SRR7631060		winter				DOI: 10.1016/j.molp.2018.11.007
R4666	SRR7631059		winter				DOI: 10.1016/j.molp.2018.11.007
R4667	SRR7631058		winter				DOI: 10.1016/j.molp.2018.11.007
R4668	SRR7631063		winter				DOI: 10.1016/j.molp.2018.11.007
R4669	SRR7631062		winter				DOI: 10.1016/j.molp.2018.11.007
R4670	SRR7631453		winter				DOI: 10.1016/j.molp.2018.11.007
R4671	SRR7631452		winter				DOI: 10.1016/j.molp.2018.11.007
R4672	SRR7631455		winter				DOI: 10.1016/j.molp.2018.11.007
R4673	SRR7631454		winter				DOI: 10.1016/j.molp.2018.11.007
R4674	SRR7631457		winter				DOI: 10.1016/j.molp.2018.11.007
R4675	SRR7631456		winter				DOI: 10.1016/j.molp.2018.11.007
R4676	SRR7631459		winter				DOI: 10.1016/j.molp.2018.11.007
R4677	SRR7631458		winter				DOI: 10.1016/j.molp.2018.11.007
R4678	SRR7631461		winter				DOI: 10.1016/j.molp.2018.11.007
R4679	SRR7631460		winter				DOI: 10.1016/j.molp.2018.11.007
R4680	SRR7631347		winter				DOI: 10.1016/j.molp.2018.11.007
R4681	SRR7631348		winter				DOI: 10.1016/j.molp.2018.11.007
R4682	SRR7631349		winter				DOI: 10.1016/j.molp.2018.11.007
R4683	SRR7631350		winter				DOI: 10.1016/j.molp.2018.11.007
R4684	SRR7631343		winter				DOI: 10.1016/j.molp.2018.11.007
R4685	SRR7631344		winter				DOI: 10.1016/j.molp.2018.11.007
R4686	SRR7631345		winter				DOI: 10.1016/j.molp.2018.11.007
R4687	SRR7631346		spring				DOI: 10.1016/j.molp.2018.11.007
R4688	SRR7631351		winter				DOI: 10.1016/j.molp.2018.11.007
R4689	SRR7631352		winter				DOI: 10.1016/j.molp.2018.11.007
R4690	SRR7631221		winter				DOI: 10.1016/j.molp.2018.11.007
R4691	SRR7631220		winter				DOI: 10.1016/j.molp.2018.11.007
R4692	SRR7631219		winter				DOI: 10.1016/j.molp.2018.11.007
R4693	SRR7631218		spring				DOI: 10.1016/j.molp.2018.11.007
R4694	SRR7631225		winter				DOI: 10.1016/j.molp.2018.11.007
R4695	SRR7631224		spring				DOI: 10.1016/j.molp.2018.11.007
R4696	SRR7631223		spring				DOI: 10.1016/j.molp.2018.11.007
R4697	SRR7631222		winter				DOI: 10.1016/j.molp.2018.11.007
R4698	SRR7631217		spring				DOI: 10.1016/j.molp.2018.11.007
R4699	SRR7631216		winter				DOI: 10.1016/j.molp.2018.11.007
R4700	SRR7631051		spring				DOI: 10.1016/j.molp.2018.11.007
R4701	SRR7631052		winter				DOI: 10.1016/j.molp.2018.11.007
R4702	SRR7631049		winter				DOI: 10.1016/j.molp.2018.11.007
R4703	SRR7631050		winter				DOI: 10.1016/j.molp.2018.11.007
R4704	SRR7631047		winter				DOI: 10.1016/j.molp.2018.11.007
R4705	SRR7631048		winter				DOI: 10.1016/j.molp.2018.11.007
R4706	SRR7631369		spring				DOI: 10.1016/j.molp.2018.11.007
R4707	SRR7631046		winter				DOI: 10.1016/j.molp.2018.11.007
R4708	SRR7631043		winter				DOI: 10.1016/j.molp.2018.11.007
R4709	SRR7631044		winter				DOI: 10.1016/j.molp.2018.11.007
R4710	SRR7631422		winter				DOI: 10.1016/j.molp.2018.11.007
R4711	SRR7631421		semi-winter				DOI: 10.1016/j.molp.2018.11.007
R4712	SRR7631424		winter				DOI: 10.1016/j.molp.2018.11.007
R4713	SRR7631423		winter				DOI: 10.1016/j.molp.2018.11.007
R4714	SRR7631418		winter				DOI: 10.1016/j.molp.2018.11.007
R4715	SRR7631417		winter				DOI: 10.1016/j.molp.2018.11.007
R4716	SRR7631420		winter				DOI: 10.1016/j.molp.2018.11.007
R4717	SRR7631419		semi-winter				DOI: 10.1016/j.molp.2018.11.007
R4718	SRR7631416		semi-winter				DOI: 10.1016/j.molp.2018.11.007
R4719	SRR7631415		winter				DOI: 10.1016/j.molp.2018.11.007
R4720	SRR7631283		semi-winter				DOI: 10.1016/j.molp.2018.11.007
R4721	SRR7631284		semi-winter				DOI: 10.1016/j.molp.2018.11.007
R4722	SRR7631285		winter				DOI: 10.1016/j.molp.2018.11.007
R4723	SRR7631286		winter				DOI: 10.1016/j.molp.2018.11.007
R4724	SRR7631309		winter				DOI: 10.1016/j.molp.2018.11.007
R4725	SRR7631191		semi-winter				DOI: 10.1016/j.molp.2018.11.007
R4726	SRR7631289		winter				DOI: 10.1016/j.molp.2018.11.007
R4727	SRR7631290		spring				DOI: 10.1016/j.molp.2018.11.007
R4728	SRR7631378		semi-winter				DOI: 10.1016/j.molp.2018.11.007
R4729	SRR7631354		semi-winter				DOI: 10.1016/j.molp.2018.11.007
R4730	SRR7631356		semi-winter				DOI: 10.1016/j.molp.2018.11.007
R4731	SRR7631451		semi-winter				DOI: 10.1016/j.molp.2018.11.007
R4732	SRR7631138		spring				DOI: 10.1016/j.molp.2018.11.007
R4733	SRR7631137		spring				DOI: 10.1016/j.molp.2018.11.007
R4734	SRR7631136		winter				DOI: 10.1016/j.molp.2018.11.007
R4735	SRR7631135		winter				DOI: 10.1016/j.molp.2018.11.007
R4736	SRR7631134		winter				DOI: 10.1016/j.molp.2018.11.007
R4737	SRR7631425		winter				DOI: 10.1016/j.molp.2018.11.007
R4738	SRR7631376		winter				DOI: 10.1016/j.molp.2018.11.007
R4739	SRR7631370		winter				DOI: 10.1016/j.molp.2018.11.007
R4740	SRR7630984		winter				DOI: 10.1016/j.molp.2018.11.007
R4741	SRR7630985		winter				DOI: 10.1016/j.molp.2018.11.007
R4742	SRR7630982		winter				DOI: 10.1016/j.molp.2018.11.007
R4743	SRR7630983		winter				DOI: 10.1016/j.molp.2018.11.007
R4744	SRR7630988		winter				DOI: 10.1016/j.molp.2018.11.007
R4745	SRR7630989		spring				DOI: 10.1016/j.molp.2018.11.007
R4746	SRR7630986		winter				DOI: 10.1016/j.molp.2018.11.007
R4747	SRR7630987		winter				DOI: 10.1016/j.molp.2018.11.007
R4748	SRR7630980		winter				DOI: 10.1016/j.molp.2018.11.007
R4749	SRR7630981		winter				DOI: 10.1016/j.molp.2018.11.007
R4750	SRR7631371		spring				DOI: 10.1016/j.molp.2018.11.007
R4751	SRR7631151		winter				DOI: 10.1016/j.molp.2018.11.007
R4752	SRR7631373		winter				DOI: 10.1016/j.molp.2018.11.007
R4753	SRR7631372		spring				DOI: 10.1016/j.molp.2018.11.007
R4754	SRR7631375		winter				DOI: 10.1016/j.molp.2018.11.007
R4755	SRR7631374		winter				DOI: 10.1016/j.molp.2018.11.007
R4756	SRR7631377		winter				DOI: 10.1016/j.molp.2018.11.007
R4757	SRR7631154		winter				DOI: 10.1016/j.molp.2018.11.007
R4758	SRR7631368		winter				DOI: 10.1016/j.molp.2018.11.007
R4759	SRR7631367		winter				DOI: 10.1016/j.molp.2018.11.007
R4760	SRR7630990		winter				DOI: 10.1016/j.molp.2018.11.007
R4761	SRR7631127		winter				DOI: 10.1016/j.molp.2018.11.007
R4762	SRR7631183		winter				DOI: 10.1016/j.molp.2018.11.007
R4763	SRR7631184		winter				DOI: 10.1016/j.molp.2018.11.007
R4765	SRR7631186		winter				DOI: 10.1016/j.molp.2018.11.007
R4766	SRR7631187		winter				DOI: 10.1016/j.molp.2018.11.007
R4767	SRR7631188		winter				DOI: 10.1016/j.molp.2018.11.007
R4768	SRR7631099		winter				DOI: 10.1016/j.molp.2018.11.007
R4769	SRR7631100		winter				DOI: 10.1016/j.molp.2018.11.007
R4770	SRR7631328		winter				DOI: 10.1016/j.molp.2018.11.007
R4771	SRR7631327		winter				DOI: 10.1016/j.molp.2018.11.007
R4772	SRR7631326		winter				DOI: 10.1016/j.molp.2018.11.007
R4773	SRR7631325		winter				DOI: 10.1016/j.molp.2018.11.007
R4774	SRR7631324		winter				DOI: 10.1016/j.molp.2018.11.007
R4775	SRR7631323		spring				DOI: 10.1016/j.molp.2018.11.007
R4776	SRR7631322		winter				DOI: 10.1016/j.molp.2018.11.007
R4777	SRR7631321		winter				DOI: 10.1016/j.molp.2018.11.007
R4778	SRR7631331		winter				DOI: 10.1016/j.molp.2018.11.007
R4779	SRR7631330		winter				DOI: 10.1016/j.molp.2018.11.007
R4780	SRR7631433		winter				DOI: 10.1016/j.molp.2018.11.007
R4781	SRR7631434		winter				DOI: 10.1016/j.molp.2018.11.007
R4782	SRR7631431		winter				DOI: 10.1016/j.molp.2018.11.007
R4783	SRR7631432		winter				DOI: 10.1016/j.molp.2018.11.007
R4784	SRR7631437		winter				DOI: 10.1016/j.molp.2018.11.007
R4785	SRR7631438		winter				DOI: 10.1016/j.molp.2018.11.007
R4786	SRR7631435		winter				DOI: 10.1016/j.molp.2018.11.007
R4787	SRR7631436		winter				DOI: 10.1016/j.molp.2018.11.007
R4788	SRR7631439		winter				DOI: 10.1016/j.molp.2018.11.007
R4789	SRR7631440		winter				DOI: 10.1016/j.molp.2018.11.007
R4790	SRR7631080		winter				DOI: 10.1016/j.molp.2018.11.007
R4791	SRR7631079		winter				DOI: 10.1016/j.molp.2018.11.007
R4792	SRR7631082		winter				DOI: 10.1016/j.molp.2018.11.007
R4793	SRR7631081		winter				DOI: 10.1016/j.molp.2018.11.007
R4794	SRR7631084		winter				DOI: 10.1016/j.molp.2018.11.007
R4795	SRR7631083		winter				DOI: 10.1016/j.molp.2018.11.007
R4796	SRR7631086		winter				DOI: 10.1016/j.molp.2018.11.007
R4797	SRR7631085		winter				DOI: 10.1016/j.molp.2018.11.007
R4798	SRR7631088		spring				DOI: 10.1016/j.molp.2018.11.007
R4799	SRR7631087		winter				DOI: 10.1016/j.molp.2018.11.007
R4800	SRR7631071		winter				DOI: 10.1016/j.molp.2018.11.007
R4801	SRR7631072		winter				DOI: 10.1016/j.molp.2018.11.007
R4802	SRR7631073		winter				DOI: 10.1016/j.molp.2018.11.007
R4803	SRR7631074		winter				DOI: 10.1016/j.molp.2018.11.007
R4804	SRR7631067		winter				DOI: 10.1016/j.molp.2018.11.007
R4805	SRR7631068		winter				DOI: 10.1016/j.molp.2018.11.007
R4806	SRR7631069		winter				DOI: 10.1016/j.molp.2018.11.007
R4807	SRR7631070		spring				DOI: 10.1016/j.molp.2018.11.007
R4808	SRR7631075		winter				DOI: 10.1016/j.molp.2018.11.007
R4809	SRR7631076		winter				DOI: 10.1016/j.molp.2018.11.007
R4810	SRR7631239		winter				DOI: 10.1016/j.molp.2018.11.007
R4811	SRR7631238		winter				DOI: 10.1016/j.molp.2018.11.007
R4812	SRR7631237		winter				DOI: 10.1016/j.molp.2018.11.007
R4813	SRR7631236		winter				DOI: 10.1016/j.molp.2018.11.007
R4814	SRR7631243		winter				DOI: 10.1016/j.molp.2018.11.007
R4815	SRR7631242		winter				DOI: 10.1016/j.molp.2018.11.007
R4816	SRR7631241		winter				DOI: 10.1016/j.molp.2018.11.007
R4817	SRR7631240		winter				DOI: 10.1016/j.molp.2018.11.007
R4818	SRR7631245		winter				DOI: 10.1016/j.molp.2018.11.007
R4819	SRR7631244		winter				DOI: 10.1016/j.molp.2018.11.007
R4820	SRR7631393		winter				DOI: 10.1016/j.molp.2018.11.007
R4821	SRR7631394		winter				DOI: 10.1016/j.molp.2018.11.007
R4822	SRR7631391		winter				DOI: 10.1016/j.molp.2018.11.007
R4823	SRR7631392		winter				DOI: 10.1016/j.molp.2018.11.007
R4824	SRR7631389		winter				DOI: 10.1016/j.molp.2018.11.007
R4825	SRR7631390		winter				DOI: 10.1016/j.molp.2018.11.007
R4826	SRR7631387		winter				DOI: 10.1016/j.molp.2018.11.007
R4827	SRR7631388		winter				DOI: 10.1016/j.molp.2018.11.007
R4828	SRR7631385		winter				DOI: 10.1016/j.molp.2018.11.007
R4829	SRR7631386		winter				DOI: 10.1016/j.molp.2018.11.007
R4830	SRR7631014		winter				DOI: 10.1016/j.molp.2018.11.007
R4831	SRR7631013		winter				DOI: 10.1016/j.molp.2018.11.007
R4832	SRR7631016		winter				DOI: 10.1016/j.molp.2018.11.007
R4833	SRR7631015		winter				DOI: 10.1016/j.molp.2018.11.007
R4834	SRR7631010		spring				DOI: 10.1016/j.molp.2018.11.007
R4835	SRR7631009		winter				DOI: 10.1016/j.molp.2018.11.007
R4836	SRR7631012		winter				DOI: 10.1016/j.molp.2018.11.007
R4837	SRR7631011		winter				DOI: 10.1016/j.molp.2018.11.007
R4838	SRR7631006		winter				DOI: 10.1016/j.molp.2018.11.007
R4839	SRR7631005		winter				DOI: 10.1016/j.molp.2018.11.007
R4840	SRR7630991		winter				DOI: 10.1016/j.molp.2018.11.007
R4841	SRR7630992		winter				DOI: 10.1016/j.molp.2018.11.007
R4842	SRR7630993		winter				DOI: 10.1016/j.molp.2018.11.007
R4843	SRR7630994		winter				DOI: 10.1016/j.molp.2018.11.007
R4844	SRR7630995		spring				DOI: 10.1016/j.molp.2018.11.007
R4845	SRR7630996		winter				DOI: 10.1016/j.molp.2018.11.007
R4846	SRR7630997		winter				DOI: 10.1016/j.molp.2018.11.007
R4847	SRR7630998		winter				DOI: 10.1016/j.molp.2018.11.007
R4848	SRR7630999		winter				DOI: 10.1016/j.molp.2018.11.007
R4849	SRR7631000		winter				DOI: 10.1016/j.molp.2018.11.007
R4850	SRR7631170		winter				DOI: 10.1016/j.molp.2018.11.007
R4851	SRR7631169		spring				DOI: 10.1016/j.molp.2018.11.007
R4852	SRR7631300		winter				DOI: 10.1016/j.molp.2018.11.007
R4853	SRR7631053		winter				DOI: 10.1016/j.molp.2018.11.007
R4854	SRR7631166		winter				DOI: 10.1016/j.molp.2018.11.007
R4855	SRR7631165		winter				DOI: 10.1016/j.molp.2018.11.007
R4856	SRR7631164		spring				DOI: 10.1016/j.molp.2018.11.007
R4857	SRR7631163		winter				DOI: 10.1016/j.molp.2018.11.007
R4858	SRR7631246		spring				DOI: 10.1016/j.molp.2018.11.007
R4859	SRR7631045		winter				DOI: 10.1016/j.molp.2018.11.007
R4860	SRR7631314		spring				DOI: 10.1016/j.molp.2018.11.007
R4861	SRR7631313		winter				DOI: 10.1016/j.molp.2018.11.007
R4862	SRR7631312		winter				DOI: 10.1016/j.molp.2018.11.007
R4863	SRR7631311		winter				DOI: 10.1016/j.molp.2018.11.007
R4864	SRR7631318		winter				DOI: 10.1016/j.molp.2018.11.007
R4865	SRR7631317		winter				DOI: 10.1016/j.molp.2018.11.007
R4866	SRR7631316		spring				DOI: 10.1016/j.molp.2018.11.007
R4867	SRR7631315		spring				DOI: 10.1016/j.molp.2018.11.007
R4868	SRR7631320		winter				DOI: 10.1016/j.molp.2018.11.007
R4869	SRR7631319		spring				DOI: 10.1016/j.molp.2018.11.007
R4870	SRR7631159		winter				DOI: 10.1016/j.molp.2018.11.007
R4871	SRR7631160		winter				DOI: 10.1016/j.molp.2018.11.007
R4872	SRR7631161		spring				DOI: 10.1016/j.molp.2018.11.007
R4873	SRR7631162		winter				DOI: 10.1016/j.molp.2018.11.007
R4874	SRR7631155		winter				DOI: 10.1016/j.molp.2018.11.007
R4875	SRR7631156		winter				DOI: 10.1016/j.molp.2018.11.007
R4876	SRR7631157		winter				DOI: 10.1016/j.molp.2018.11.007
R4877	SRR7631158		winter				DOI: 10.1016/j.molp.2018.11.007
R4878	SRR7631167		spring				DOI: 10.1016/j.molp.2018.11.007
R4879	SRR7631168		winter				DOI: 10.1016/j.molp.2018.11.007
R4880	SRR7631114		winter				DOI: 10.1016/j.molp.2018.11.007
R4881	SRR7631113		winter				DOI: 10.1016/j.molp.2018.11.007
R4882	SRR7631116		winter				DOI: 10.1016/j.molp.2018.11.007
R4883	SRR7631115		winter				DOI: 10.1016/j.molp.2018.11.007
R4884	SRR7631110		winter				DOI: 10.1016/j.molp.2018.11.007
R4885	SRR7631109		winter				DOI: 10.1016/j.molp.2018.11.007
R4886	SRR7631250		winter				DOI: 10.1016/j.molp.2018.11.007
R4887	SRR7631111		winter				DOI: 10.1016/j.molp.2018.11.007
R4888	SRR7631106		winter				DOI: 10.1016/j.molp.2018.11.007
R4889	SRR7631105		winter				DOI: 10.1016/j.molp.2018.11.007
R4890	SRR7631470		winter				DOI: 10.1016/j.molp.2018.11.007
R4891	SRR7631471		semi-winter				DOI: 10.1016/j.molp.2018.11.007
R4892	SRR7631468		semi-winter				DOI: 10.1016/j.molp.2018.11.007
R4893	SRR7631469		semi-winter				DOI: 10.1016/j.molp.2018.11.007
R4894	SRR7631466		semi-winter				DOI: 10.1016/j.molp.2018.11.007
R4895	SRR7631467		semi-winter				DOI: 10.1016/j.molp.2018.11.007
R4896	SRR7631464		semi-winter				DOI: 10.1016/j.molp.2018.11.007
R4897	SRR7631465		spring				DOI: 10.1016/j.molp.2018.11.007
R4898	SRR7631462		winter				DOI: 10.1016/j.molp.2018.11.007
R4899	SRR7631463		spring				DOI: 10.1016/j.molp.2018.11.007
R4900	SRR7631427		winter				DOI: 10.1016/j.molp.2018.11.007
R4901	SRR7631426		winter				DOI: 10.1016/j.molp.2018.11.007
R4902	SRR7631384		winter				DOI: 10.1016/j.molp.2018.11.007
R4903	SRR7631383		winter				DOI: 10.1016/j.molp.2018.11.007
R4904	SRR7631382		winter				DOI: 10.1016/j.molp.2018.11.007
R4905	SRR7631381		winter				DOI: 10.1016/j.molp.2018.11.007
R4906	SRR7631380		spring				DOI: 10.1016/j.molp.2018.11.007
R4907	SRR7631379		spring				DOI: 10.1016/j.molp.2018.11.007
R4908	SRR7631429		winter				DOI: 10.1016/j.molp.2018.11.007
R4909	SRR7631428		winter				DOI: 10.1016/j.molp.2018.11.007
R4910	SRR7631259		winter				DOI: 10.1016/j.molp.2018.11.007
R4911	SRR7631260		winter				DOI: 10.1016/j.molp.2018.11.007
R4912	SRR7631261		winter				DOI: 10.1016/j.molp.2018.11.007
R4913	SRR7631262		winter				DOI: 10.1016/j.molp.2018.11.007
R4914	SRR7631263		winter				DOI: 10.1016/j.molp.2018.11.007
R4915	SRR7631264		winter				DOI: 10.1016/j.molp.2018.11.007
R4916	SRR7631265		winter				DOI: 10.1016/j.molp.2018.11.007
R4917	SRR7631266		winter				DOI: 10.1016/j.molp.2018.11.007
R4918	SRR7631065		winter				DOI: 10.1016/j.molp.2018.11.007
R4919	SRR7631252		winter				DOI: 10.1016/j.molp.2018.11.007
R4920	SRR7631174		winter				DOI: 10.1016/j.molp.2018.11.007
R4921	SRR7631173		winter				DOI: 10.1016/j.molp.2018.11.007
R4922	SRR7631176		winter				DOI: 10.1016/j.molp.2018.11.007
R4923	SRR7631175		winter				DOI: 10.1016/j.molp.2018.11.007
R4924	SRR7631178		winter				DOI: 10.1016/j.molp.2018.11.007
R4925	SRR7631177		winter				DOI: 10.1016/j.molp.2018.11.007
R4926	SRR7631180		winter				DOI: 10.1016/j.molp.2018.11.007
R4927	SRR7631179		winter				DOI: 10.1016/j.molp.2018.11.007
R4928	SRR7631182		winter				DOI: 10.1016/j.molp.2018.11.007
R4929	SRR7631181		winter				DOI: 10.1016/j.molp.2018.11.007
R4930	SRR7631003		winter				DOI: 10.1016/j.molp.2018.11.007
R4931	SRR7631004		winter				DOI: 10.1016/j.molp.2018.11.007
R4932	SRR7631001		winter				DOI: 10.1016/j.molp.2018.11.007
R4933	SRR7631002		winter				DOI: 10.1016/j.molp.2018.11.007
R4934	SRR7631007		winter				DOI: 10.1016/j.molp.2018.11.007
R4935	SRR7631008		winter				DOI: 10.1016/j.molp.2018.11.007
R4936	SRR7631295		spring				DOI: 10.1016/j.molp.2018.11.007
R4937	SRR7631299		spring				DOI: 10.1016/j.molp.2018.11.007
R4938	SRR7631303		spring				DOI: 10.1016/j.molp.2018.11.007
R4939	SRR7631304		spring				DOI: 10.1016/j.molp.2018.11.007
R4940	SRR7631211		winter				DOI: 10.1016/j.molp.2018.11.007
R4941	SRR7631210		spring				DOI: 10.1016/j.molp.2018.11.007
R4942	SRR7631172		spring				DOI: 10.1016/j.molp.2018.11.007
R4943	SRR7631171		winter				DOI: 10.1016/j.molp.2018.11.007
R4944	SRR7631215		winter				DOI: 10.1016/j.molp.2018.11.007
R4945	SRR7631214		spring				DOI: 10.1016/j.molp.2018.11.007
R4946	SRR7631213		winter				DOI: 10.1016/j.molp.2018.11.007
R4947	SRR7631212		spring				DOI: 10.1016/j.molp.2018.11.007
R4948	SRR7631203		winter				DOI: 10.1016/j.molp.2018.11.007
R4949	SRR7631152		spring				DOI: 10.1016/j.molp.2018.11.007
R4950	SRR7631064		winter				DOI: 10.1016/j.molp.2018.11.007
R4951	SRR7631353		winter				DOI: 10.1016/j.molp.2018.11.007
R4952	SRR7631041		winter				DOI: 10.1016/j.molp.2018.11.007
R4953	SRR7631042		spring				DOI: 10.1016/j.molp.2018.11.007
R4954	SRR7631035		spring				DOI: 10.1016/j.molp.2018.11.007
R4955	SRR7631036		spring				DOI: 10.1016/j.molp.2018.11.007
R4956	SRR7631037		spring				DOI: 10.1016/j.molp.2018.11.007
R4957	SRR7631038		winter				DOI: 10.1016/j.molp.2018.11.007
R4958	SRR7631329		winter				DOI: 10.1016/j.molp.2018.11.007
R4959	SRR7631332		winter				DOI: 10.1016/j.molp.2018.11.007
R4960	SRR7631445		winter				DOI: 10.1016/j.molp.2018.11.007
R4961	SRR7631446		winter				DOI: 10.1016/j.molp.2018.11.007
R4962	SRR7631443		winter				DOI: 10.1016/j.molp.2018.11.007
R4964	SRR7631449		winter				DOI: 10.1016/j.molp.2018.11.007
R4965	SRR7631450		winter				DOI: 10.1016/j.molp.2018.11.007
R4966	SRR7631447		spring				DOI: 10.1016/j.molp.2018.11.007
R4967	SRR7631448		winter				DOI: 10.1016/j.molp.2018.11.007
R4968	SRR7631441		spring				DOI: 10.1016/j.molp.2018.11.007
R4969	SRR7631442		spring				DOI: 10.1016/j.molp.2018.11.007
R4970	SRR7631092		spring				DOI: 10.1016/j.molp.2018.11.007
R4971	SRR7631091		winter				DOI: 10.1016/j.molp.2018.11.007
R4972	SRR7631094		spring				DOI: 10.1016/j.molp.2018.11.007
R4973	SRR7631093		winter				DOI: 10.1016/j.molp.2018.11.007
R4974	SRR7631096		winter				DOI: 10.1016/j.molp.2018.11.007
R4975	SRR7631095		winter				DOI: 10.1016/j.molp.2018.11.007
R4976	SRR7631098		winter				DOI: 10.1016/j.molp.2018.11.007
R4977	SRR7631097		winter				DOI: 10.1016/j.molp.2018.11.007
R4978	SRR7631090		winter				DOI: 10.1016/j.molp.2018.11.007
R4979	SRR7631089		winter				DOI: 10.1016/j.molp.2018.11.007
R4980	SRR7631200		winter				DOI: 10.1016/j.molp.2018.11.007
R4981	SRR7631201		winter				DOI: 10.1016/j.molp.2018.11.007
R4982	SRR7631202		spring				DOI: 10.1016/j.molp.2018.11.007
R4983	SRR7631153		winter				DOI: 10.1016/j.molp.2018.11.007
R4984	SRR7631204		winter				DOI: 10.1016/j.molp.2018.11.007
R4985	SRR7631205		winter				DOI: 10.1016/j.molp.2018.11.007
R4986	SRR7631206		spring				DOI: 10.1016/j.molp.2018.11.007
R4987	SRR7631207		spring				DOI: 10.1016/j.molp.2018.11.007
R4988	SRR7631208		spring				DOI: 10.1016/j.molp.2018.11.007
R4989	SRR7631209		semi-winter				DOI: 10.1016/j.molp.2018.11.007
R4990	SRR7631342		semi-winter				DOI: 10.1016/j.molp.2018.11.007
R4991	SRR7631341		semi-winter				DOI: 10.1016/j.molp.2018.11.007
R4992	SRR7631340		semi-winter				DOI: 10.1016/j.molp.2018.11.007
R4993	SRR7631339		spring				DOI: 10.1016/j.molp.2018.11.007
R4994	SRR7631338		spring				DOI: 10.1016/j.molp.2018.11.007
R4995	SRR7631337		spring				DOI: 10.1016/j.molp.2018.11.007
R4996	SRR7631336		spring				DOI: 10.1016/j.molp.2018.11.007
R4997	SRR7631335		semi-winter				DOI: 10.1016/j.molp.2018.11.007
R4998	SRR7631334		semi-winter				DOI: 10.1016/j.molp.2018.11.007
R4999	SRR7631333		semi-winter				DOI: 10.1016/j.molp.2018.11.007
R5000	SRR7631411		semi-winter				DOI: 10.1016/j.molp.2018.11.007
R5001	SRR7631412		semi-winter				DOI: 10.1016/j.molp.2018.11.007
R5002	SRR7631409		spring				DOI: 10.1016/j.molp.2018.11.007
R5003	SRR7631410		spring				DOI: 10.1016/j.molp.2018.11.007
R5004	SRR7631407		spring				DOI: 10.1016/j.molp.2018.11.007
R5005	SRR7631408		spring				DOI: 10.1016/j.molp.2018.11.007
R5006	SRR7631405		semi-winter				DOI: 10.1016/j.molp.2018.11.007
R5007	SRR7631406		spring				DOI: 10.1016/j.molp.2018.11.007
R5008	SRR7631413		spring				DOI: 10.1016/j.molp.2018.11.007
R5009	SRR7631414		spring				DOI: 10.1016/j.molp.2018.11.007
R5010	SRR7631032		semi-winter				DOI: 10.1016/j.molp.2018.11.007
R5011	SRR7631031		spring				DOI: 10.1016/j.molp.2018.11.007
R5012	SRR7631034		semi-winter				DOI: 10.1016/j.molp.2018.11.007
R5013	SRR7631033		spring				DOI: 10.1016/j.molp.2018.11.007
R5014	SRR7631028		spring				DOI: 10.1016/j.molp.2018.11.007
R5015	SRR7631027		spring				DOI: 10.1016/j.molp.2018.11.007
R5016	SRR7631030		spring				DOI: 10.1016/j.molp.2018.11.007
R5017	SRR7631029		semi-winter				DOI: 10.1016/j.molp.2018.11.007
R5018	SRR7631040		semi-winter				DOI: 10.1016/j.molp.2018.11.007
R5019	SRR7631039		spring				DOI: 10.1016/j.molp.2018.11.007
R5020	SRR7631129		spring				DOI: 10.1016/j.molp.2018.11.007
R5021	SRR7631130		spring				DOI: 10.1016/j.molp.2018.11.007
R5022	SRR7631131		spring				DOI: 10.1016/j.molp.2018.11.007
R5023	SRR7631132		spring				DOI: 10.1016/j.molp.2018.11.007
R5024	SRR7631125		semi-winter				DOI: 10.1016/j.molp.2018.11.007
R5025	SRR7631126		semi-winter				DOI: 10.1016/j.molp.2018.11.007
R5026	SRR7631307		spring				DOI: 10.1016/j.molp.2018.11.007
R5027	SRR7631128		spring				DOI: 10.1016/j.molp.2018.11.007
R5028	SRR7631305		spring				DOI: 10.1016/j.molp.2018.11.007
R5029	SRR7631306		spring				DOI: 10.1016/j.molp.2018.11.007
R5030	SRR7631278		semi-winter				DOI: 10.1016/j.molp.2018.11.007
R5031	SRR7631277		semi-winter				DOI: 10.1016/j.molp.2018.11.007
R5032	SRR7631276		semi-winter				DOI: 10.1016/j.molp.2018.11.007
R5033	SRR7631275		semi-winter				DOI: 10.1016/j.molp.2018.11.007
R5034	SRR7631282		semi-winter				DOI: 10.1016/j.molp.2018.11.007
R5035	SRR7631281		semi-winter				DOI: 10.1016/j.molp.2018.11.007
R5036	SRR7631280		semi-winter				DOI: 10.1016/j.molp.2018.11.007
R5037	SRR7631279		semi-winter				DOI: 10.1016/j.molp.2018.11.007
R5038	SRR7631270		semi-winter				DOI: 10.1016/j.molp.2018.11.007
R5039	SRR7631269		semi-winter				DOI: 10.1016/j.molp.2018.11.007
R5040	SRR7631103		semi-winter				DOI: 10.1016/j.molp.2018.11.007
R5041	SRR7631104		semi-winter				DOI: 10.1016/j.molp.2018.11.007
R5042	SRR7631101		semi-winter				DOI: 10.1016/j.molp.2018.11.007
R5043	SRR7631102		semi-winter				DOI: 10.1016/j.molp.2018.11.007
R5044	SRR7631107		semi-winter				DOI: 10.1016/j.molp.2018.11.007
R5045	SRR7631108		spring				DOI: 10.1016/j.molp.2018.11.007
R5046	SRR7631247		semi-winter				DOI: 10.1016/j.molp.2018.11.007
R5047	SRR7631248		spring				DOI: 10.1016/j.molp.2018.11.007
R5048	SRR7631249		semi-winter				DOI: 10.1016/j.molp.2018.11.007
R5049	SRR7631112		spring				DOI: 10.1016/j.molp.2018.11.007
R5050	SRR7631066		semi-winter				DOI: 10.1016/j.molp.2018.11.007
R5051	SRR7631251		semi-winter				DOI: 10.1016/j.molp.2018.11.007
R5052	SRR7631254		semi-winter				DOI: 10.1016/j.molp.2018.11.007
R5053	SRR7631253		semi-winter				DOI: 10.1016/j.molp.2018.11.007
R5054	SRR7631256		semi-winter				DOI: 10.1016/j.molp.2018.11.007
R5055	SRR7631255		semi-winter				DOI: 10.1016/j.molp.2018.11.007
R5056	SRR7631258		semi-winter				DOI: 10.1016/j.molp.2018.11.007
R5057	SRR7631257		semi-winter				DOI: 10.1016/j.molp.2018.11.007
R5058	SRR7631078		semi-winter				DOI: 10.1016/j.molp.2018.11.007
R5059	SRR7631077		semi-winter				DOI: 10.1016/j.molp.2018.11.007
R5060	SRR7631122		semi-winter				DOI: 10.1016/j.molp.2018.11.007
R5061	SRR7631121		semi-winter				DOI: 10.1016/j.molp.2018.11.007
R5062	SRR7631124		semi-winter				DOI: 10.1016/j.molp.2018.11.007
R5063	SRR7631123		semi-winter				DOI: 10.1016/j.molp.2018.11.007
R5064	SRR7631118		semi-winter				DOI: 10.1016/j.molp.2018.11.007
R5065	SRR7631117		semi-winter				DOI: 10.1016/j.molp.2018.11.007
R5066	SRR7631120		semi-winter				DOI: 10.1016/j.molp.2018.11.007
R5067	SRR7631119		semi-winter				DOI: 10.1016/j.molp.2018.11.007
R5068	SRR7631310		semi-winter				DOI: 10.1016/j.molp.2018.11.007
R5069	SRR7631308		semi-winter				DOI: 10.1016/j.molp.2018.11.007
R5070	SRR7630976		semi-winter				DOI: 10.1016/j.molp.2018.11.007
R5071	SRR7630977		semi-winter				DOI: 10.1016/j.molp.2018.11.007
R5072	SRR7630974		semi-winter				DOI: 10.1016/j.molp.2018.11.007
R5073	SRR7630975		semi-winter				DOI: 10.1016/j.molp.2018.11.007
R5074	SRR7630972		semi-winter				DOI: 10.1016/j.molp.2018.11.007
R5075	SRR7630973		semi-winter				DOI: 10.1016/j.molp.2018.11.007
R5076	SRR7630970		semi-winter				DOI: 10.1016/j.molp.2018.11.007
R5077	SRR7630971		semi-winter				DOI: 10.1016/j.molp.2018.11.007
R5078	SRR7630978		semi-winter				DOI: 10.1016/j.molp.2018.11.007
R5079	SRR7630979		semi-winter				DOI: 10.1016/j.molp.2018.11.007
R5080	SRR7631362		semi-winter				DOI: 10.1016/j.molp.2018.11.007
R5081	SRR7631361		semi-winter				DOI: 10.1016/j.molp.2018.11.007
R5082	SRR7631360		semi-winter				DOI: 10.1016/j.molp.2018.11.007
R5083	SRR7631359		semi-winter				DOI: 10.1016/j.molp.2018.11.007
R5084	SRR7631366		semi-winter				DOI: 10.1016/j.molp.2018.11.007
R5085	SRR7631365		semi-winter				DOI: 10.1016/j.molp.2018.11.007
R5086	SRR7631364		semi-winter				DOI: 10.1016/j.molp.2018.11.007
R5087	SRR7631363		semi-winter				DOI: 10.1016/j.molp.2018.11.007
R5088	SRR7631358		semi-winter				DOI: 10.1016/j.molp.2018.11.007
R5089	SRR7631357		semi-winter				DOI: 10.1016/j.molp.2018.11.007
R5123	SRR7631401		semi-winter				DOI: 10.1016/j.molp.2018.11.007
R5124	SRR7631400		semi-winter				DOI: 10.1016/j.molp.2018.11.007
R5125	SRR7631399		semi-winter				DOI: 10.1016/j.molp.2018.11.007
R5126	SRR7631398		semi-winter				DOI: 10.1016/j.molp.2018.11.007
R5127	SRR7631397		semi-winter				DOI: 10.1016/j.molp.2018.11.007
R5128	SRR7631396		semi-winter				DOI: 10.1016/j.molp.2018.11.007
R5129	SRR7631395		semi-winter				DOI: 10.1016/j.molp.2018.11.007
R5130	SRR7631267		semi-winter				DOI: 10.1016/j.molp.2018.11.007
R5131	SRR7631268		semi-winter				DOI: 10.1016/j.molp.2018.11.007
R5132	SRR7631133		semi-winter				DOI: 10.1016/j.molp.2018.11.007
R5091	SRR7631233		semi-winter				DOI: 10.1016/j.molp.2018.11.007
R5094	SRR7631228		semi-winter				DOI: 10.1016/j.molp.2018.11.007
R5095	SRR7631229		semi-winter				DOI: 10.1016/j.molp.2018.11.007
R5097	SRR7631231		winter				DOI: 10.1016/j.molp.2018.11.007
R5098	SRR7631226		semi-winter				DOI: 10.1016/j.molp.2018.11.007
R5099	SRR7631227		semi-winter				DOI: 10.1016/j.molp.2018.11.007
R5100	SRR7631193		semi-winter				DOI: 10.1016/j.molp.2018.11.007
R5101	SRR7631192		semi-winter				DOI: 10.1016/j.molp.2018.11.007
R5102	SRR7631195		spring				DOI: 10.1016/j.molp.2018.11.007
R5103	SRR7631194		semi-winter				DOI: 10.1016/j.molp.2018.11.007
R5104	SRR7631197		semi-winter				DOI: 10.1016/j.molp.2018.11.007
R5105	SRR7631196		semi-winter				DOI: 10.1016/j.molp.2018.11.007
R5106	SRR7631199		semi-winter				DOI: 10.1016/j.molp.2018.11.007
R5107	SRR7631198		semi-winter				DOI: 10.1016/j.molp.2018.11.007
R5108	SRR7631190		semi-winter				DOI: 10.1016/j.molp.2018.11.007
R5109	SRR7631189		semi-winter				DOI: 10.1016/j.molp.2018.11.007
R5110	SRR7631021		semi-winter				DOI: 10.1016/j.molp.2018.11.007
R5111	SRR7631022		spring				DOI: 10.1016/j.molp.2018.11.007
R5112	SRR7631019		semi-winter				DOI: 10.1016/j.molp.2018.11.007
R5114	SRR7631025		semi-winter				DOI: 10.1016/j.molp.2018.11.007
R5115	SRR7631026		semi-winter				DOI: 10.1016/j.molp.2018.11.007
R5116	SRR7631023		semi-winter				DOI: 10.1016/j.molp.2018.11.007
R5117	SRR7631024		semi-winter				DOI: 10.1016/j.molp.2018.11.007
R5118	SRR7631017		semi-winter				DOI: 10.1016/j.molp.2018.11.007
R5119	SRR7631018		winter				DOI: 10.1016/j.molp.2018.11.007
R5120	SRR7631404		spring				DOI: 10.1016/j.molp.2018.11.007
R5121	SRR7631403		semi-winter				DOI: 10.1016/j.molp.2018.11.007
R5122	SRR7631402		spring				DOI: 10.1016/j.molp.2018.11.007
R5133	SRR7631139		semi-winter				DOI: 10.1016/j.molp.2018.11.007
R5134	SRR7631271		semi-winter				DOI: 10.1016/j.molp.2018.11.007
R5135	SRR7631272		semi-winter				DOI: 10.1016/j.molp.2018.11.007
R5136	SRR7631273		semi-winter				DOI: 10.1016/j.molp.2018.11.007
R5137	SRR7631274		winter				DOI: 10.1016/j.molp.2018.11.007
R5138	SRR7631149		spring				DOI: 10.1016/j.molp.2018.11.007
R5139	SRR7631150		semi-winter				DOI: 10.1016/j.molp.2018.11.007
R5140	SRR7631296		semi-winter				DOI: 10.1016/j.molp.2018.11.007
R5141	SRR7631430		semi-winter				DOI: 10.1016/j.molp.2018.11.007
R5142	SRR7631298		semi-winter				DOI: 10.1016/j.molp.2018.11.007
R5143	SRR7631297		semi-winter				DOI: 10.1016/j.molp.2018.11.007
R5144	SRR7631292		semi-winter				DOI: 10.1016/j.molp.2018.11.007
R5145	SRR7631291		semi-winter				DOI: 10.1016/j.molp.2018.11.007
R5146	SRR7631294		semi-winter				DOI: 10.1016/j.molp.2018.11.007
R5147	SRR7631293		spring				DOI: 10.1016/j.molp.2018.11.007
R5148	SRR7631288		winter				DOI: 10.1016/j.molp.2018.11.007
R5149	SRR7631287		semi-winter				DOI: 10.1016/j.molp.2018.11.007
R5150	SRR7631147		semi-winter				DOI: 10.1016/j.molp.2018.11.007
R5151	SRR7631148		semi-winter				DOI: 10.1016/j.molp.2018.11.007
R5152	SRR7631145		semi-winter				DOI: 10.1016/j.molp.2018.11.007
R5153	SRR7631146		semi-winter				DOI: 10.1016/j.molp.2018.11.007
R5154	SRR7631143		spring				DOI: 10.1016/j.molp.2018.11.007
R5155	SRR7631144		semi-winter				DOI: 10.1016/j.molp.2018.11.007
R5156	SRR7631141		semi-winter				DOI: 10.1016/j.molp.2018.11.007
R5157	SRR7631142		semi-winter				DOI: 10.1016/j.molp.2018.11.007
R5158	SRR7631355		semi-winter				DOI: 10.1016/j.molp.2018.11.007
R5159	SRR7631140		semi-winter				DOI: 10.1016/j.molp.2018.11.007
R5160	SRR7631301		semi-winter				DOI: 10.1016/j.molp.2018.11.007
R5161	SRR7631302		semi-winter				DOI: 10.1016/j.molp.2018.11.007

## Sheet: Table S8
Table S8: Overview of 20 resynthesized B. napus accessions.
ID	Labels	Name	group	Mother	Father	Reference
ERR479614	PBY031	G 50	Resyn	B. oleracea conv. acephala var. gongyloides	B. rapa ssp. oleifera	DOI: 10.1038/sdata.2015.72
ERR479616	PBY033	H 149	Resyn	B. oleracea conv. capitata var. medullosa	B. rapa ssp. chinensis	DOI: 10.1038/sdata.2015.72
ERR475361	PBY034	H 165	Resyn	B. oleracea conv. capitata var. sabauda	B. rapa ssp. chinensis	DOI: 10.1038/sdata.2015.72
ERR479617	PBY035	H 176	Resyn	B. oleracea conv. capitata var. sabauda	B. rapa ssp. pekinensis var. laxa	DOI: 10.1038/sdata.2015.72
ERR479635	PBY036	R53	Resyn	B. oleracea conv. capitata var. sabellica	B. rapa ssp. pekinensis	DOI: 10.1038/sdata.2015.72
ERR479636	PBY037	R76	Resyn	B. oleracea conv. botrytis var. alboglabra	B. rapa ssp. oleifera	DOI: 10.1038/sdata.2015.72
ERR479638	PBY038	RS 4/6	Resyn	B. rapa ssp. pekinensis	B. oler.conv. capitata var. sabellica x B. oler. conv. gemmifera	DOI: 10.1038/sdata.2015.72
ERR479625	PBY039	RS 10/7	Resyn	B. rapa ssp. trilocularis	B. oleracea conv. fructicosa	DOI: 10.1038/sdata.2015.72
ERR479637	PBY040	RS 13/6	Resyn	B. rapa ssp. pekinensis	B. oleracea conv. botrytis var. alboglabra	DOI: 10.1038/sdata.2015.72
ERR479628	PBY041	S 13	Resyn	B. rapa ssp. oleifera 4x	B. oleracea conv. capitata var. medullosa	DOI: 10.1038/sdata.2015.72
ERR479623	PBY046	R 99	Resyn	B. oleracea conv. capitata var. capitata	B. rapa ssp. pekinensis	DOI: 10.1038/sdata.2015.72
ERR479627	PBY048	RS 8/6	Resyn	B. rapa ssp. pekinensis	B. oler. conv. capitata var. medullosa x B. oler. conv. gemmifera	DOI: 10.1038/sdata.2015.72
ERR479629	PBY049	S 39	Resyn	B. oleracea conv. capitata var. capitata	B. rapa ssp. chinensis	DOI: 10.1038/sdata.2015.72
ERR479646	PBY021	Resyn-Go S4	Resyn	B. rapa ssp.rapa	B.oleracea convar. acephala	DOI: 10.1038/sdata.2015.72
ERR479634	PBY032	H44	Resyn	B. oleracea conv. capitata var. sabauda	B. rapa ssp. pekinensis	DOI: 10.1038/sdata.2015.72
ERR479626	PBY047	RS 7/6	Resyn	B. rapa ssp. pekinensis	B. oleracea conv. capitata var. medullosa	DOI: 10.1038/sdata.2015.72
ERR479620	PBY043	OLL 1	Resyn	B. rapa ssp. oleifera	B. oleracea ssp. oleracea	DOI: 10.1038/sdata.2015.72
ERR479639	PBY050	CRY 1	Resyn	B. rapa ssp. trilocularis	B. cretica	DOI: 10.1038/sdata.2015.72
ERR479640	PBY051	HIY 1	Resyn	B. rapa ssp. trilocularis	B. hilarionis	DOI: 10.1038/sdata.2015.72
ERR479641	PBY052	MOY 4	Resyn	B. rapa ssp. trilocularis	B. montana	DOI: 10.1038/sdata.2015.72

## Sheet: Table S9
Table S9: The information of 199 B. rapa and 119 B. oleracea accessions.
ID	Name	morphotype	Origin	Genebank Number	Reference
SamA_001	ssp. pekinensis	Chinese cabbage	Company DH line	-	DOI: 10.1038/ng.3634
SamA_002	ssp. pekinensis	Chinese cabbage	Company DH line	-	DOI: 10.1038/ng.3634
SamA_003	ssp. pekinensis	Chinese cabbage	Company DH line	-	DOI: 10.1038/ng.3634
SamA_004	ssp. pekinensis	Chinese cabbage	Company inbred line	-	DOI: 10.1038/ng.3634
SamA_005	ssp. pekinensis	Chinese cabbage	Company DH line	-	DOI: 10.1038/ng.3634
SamA_006	ssp. pekinensis	Chinese cabbage	Company DH line	-	DOI: 10.1038/ng.3634
SamA_007	ssp. pekinensis	Chinese cabbage	Company DH line	-	DOI: 10.1038/ng.3634
SamA_008	ssp. pekinensis	Chinese cabbage	Company DH line	-	DOI: 10.1038/ng.3634
SamA_009	ssp. pekinensis	Chinese cabbage	Company inbred line	-	DOI: 10.1038/ng.3634
SamA_010	ssp. pekinensis	Chinese cabbage	Company DH line	-	DOI: 10.1038/ng.3634
SamA_011	ssp. pekinensis	Chinese cabbage	Company inbred line	-	DOI: 10.1038/ng.3634
SamA_012	ssp. pekinensis	Chinese cabbage	Company DH line	-	DOI: 10.1038/ng.3634
SamA_013	ssp. pekinensis	Chinese cabbage	Company DH line	-	DOI: 10.1038/ng.3634
SamA_014	ssp. pekinensis	Chinese cabbage	Company DH line	-	DOI: 10.1038/ng.3634
SamA_015	ssp. pekinensis	Chinese cabbage	Company DH line	-	DOI: 10.1038/ng.3634
SamA_016	ssp. pekinensis	Chinese cabbage	Company DH line	-	DOI: 10.1038/ng.3634
SamA_017	ssp. pekinensis	Chinese cabbage	Company DH line	-	DOI: 10.1038/ng.3634
SamA_018	ssp. pekinensis	Chinese cabbage	Company DH line	-	DOI: 10.1038/ng.3634
SamA_019	ssp. pekinensis	Chinese cabbage	Company DH line	-	DOI: 10.1038/ng.3634
SamA_020	ssp. pekinensis	Chinese cabbage	Company DH line	-	DOI: 10.1038/ng.3634
SamA_021	ssp. pekinensis	Chinese cabbage	Company inbred line	-	DOI: 10.1038/ng.3634
SamA_022	ssp. pekinensis	Chinese cabbage	Company DH line	-	DOI: 10.1038/ng.3634
SamA_023	ssp. pekinensis	Chinese cabbage	Company DH line	-	DOI: 10.1038/ng.3634
SamA_024	ssp. pekinensis	Chinese cabbage	Company DH line	-	DOI: 10.1038/ng.3634
SamA_025	ssp. pekinensis	Chinese cabbage	Company inbred line	-	DOI: 10.1038/ng.3634
SamA_026	ssp. pekinensis	Chinese cabbage	Company inbred line	-	DOI: 10.1038/ng.3634
SamA_027	ssp. pekinensis	Chinese cabbage	Company DH line	-	DOI: 10.1038/ng.3634
SamA_028	ssp. pekinensis	Chinese cabbage	Company DH line	-	DOI: 10.1038/ng.3634
SamA_029	ssp. pekinensis	Chinese cabbage	Company DH line	-	DOI: 10.1038/ng.3634
SamA_030	ssp. pekinensis	Chinese cabbage	Company DH line	-	DOI: 10.1038/ng.3634
SamA_031	ssp. pekinensis	Chinese cabbage	Company DH line	-	DOI: 10.1038/ng.3634
SamA_032	ssp. pekinensis	Chinese cabbage	Company DH line	-	DOI: 10.1038/ng.3634
SamA_033	ssp. pekinensis	Chinese cabbage	Company DH line	-	DOI: 10.1038/ng.3634
SamA_034	ssp. pekinensis	Chinese cabbage	Company inbred line	-	DOI: 10.1038/ng.3634
SamA_035	ssp. pekinensis	Chinese cabbage	Company DH line	-	DOI: 10.1038/ng.3634
SamA_036	ssp. pekinensis	Chinese cabbage	Company DH line	-	DOI: 10.1038/ng.3634
SamA_037	ssp. pekinensis	Chinese cabbage	Company DH line	-	DOI: 10.1038/ng.3634
SamA_038	ssp. pekinensis	Chinese cabbage	Company DH line	-	DOI: 10.1038/ng.3634
SamA_039	ssp. pekinensis	Chinese cabbage	Company DH line	-	DOI: 10.1038/ng.3634
SamA_040	ssp. pekinensis	Chinese cabbage	Company inbred line	-	DOI: 10.1038/ng.3634
SamA_041	ssp. pekinensis	Chinese cabbage	Company DH line	-	DOI: 10.1038/ng.3634
SamA_042	ssp. pekinensis	Chinese cabbage	Company DH line	-	DOI: 10.1038/ng.3634
SamA_043	ssp. pekinensis	Chinese cabbage	Company DH line	-	DOI: 10.1038/ng.3634
SamA_044	ssp. pekinensis	Chinese cabbage	Company inbred line	-	DOI: 10.1038/ng.3634
SamA_045	ssp. pekinensis	Chinese cabbage	Company inbred line	-	DOI: 10.1038/ng.3634
SamA_046	ssp. pekinensis	Chinese cabbage	Plant breeding germplasm	-	DOI: 10.1038/ng.3634
SamA_047	ssp. rapa	Turnip	Company DH line	-	DOI: 10.1038/ng.3634
SamA_048	ssp. rapa	Turnip	Company inbred line	-	DOI: 10.1038/ng.3634
SamA_049	ssp. rapa	Turnip	Company DH line	-	DOI: 10.1038/ng.3634
SamA_050	ssp. rapa	Turnip	Company DH line	-	DOI: 10.1038/ng.3634
SamA_051	ssp. rapa	Turnip	Company DH line	-	DOI: 10.1038/ng.3634
SamA_052	ssp. rapa	Turnip	Company DH line	-	DOI: 10.1038/ng.3634
SamA_053	ssp. rapa	Turnip	Plant breeding germplasm	-	DOI: 10.1038/ng.3634
SamA_054	ssp. rapa	Turnip	Plant breeding germplasm	-	DOI: 10.1038/ng.3634
SamA_055	ssp. rapa	Turnip	Plant breeding germplasm	-	DOI: 10.1038/ng.3634
SamA_056	ssp. rapa	Turnip	Plant breeding germplasm	-	DOI: 10.1038/ng.3634
SamA_057	ssp. rapa	Turnip	Plant breeding germplasm	-	DOI: 10.1038/ng.3634
SamA_058	ssp. rapa	Turnip	Plant breeding germplasm	-	DOI: 10.1038/ng.3634
SamA_059	ssp. rapa	Turnip	Plant breeding germplasm	-	DOI: 10.1038/ng.3634
SamA_060	ssp. rapa	Turnip	Plant breeding germplasm	-	DOI: 10.1038/ng.3634
SamA_061	ssp. rapa	Turnip	Plant breeding germplasm	-	DOI: 10.1038/ng.3634
SamA_062	ssp. rapa	Turnip	Plant breeding germplasm	-	DOI: 10.1038/ng.3634
SamA_063	ssp. rapa	Turnip	Plant breeding germplasm	-	DOI: 10.1038/ng.3634
SamA_064	ssp. rapa	Turnip	Plant breeding germplasm	-	DOI: 10.1038/ng.3634
SamA_065	ssp. rapa	Turnip	Plant breeding germplasm	-	DOI: 10.1038/ng.3634
SamA_066	ssp. rapa	Turnip	Plant breeding germplasm	-	DOI: 10.1038/ng.3634
SamA_067	ssp. rapa	Turnip	Plant breeding germplasm	-	DOI: 10.1038/ng.3634
SamA_068	ssp. rapa	Turnip	Plant breeding germplasm	-	DOI: 10.1038/ng.3634
SamA_069	ssp. rapa	Turnip	Plant breeding germplasm	-	DOI: 10.1038/ng.3634
SamA_070	ssp. rapa	Turnip	Plant breeding germplasm	-	DOI: 10.1038/ng.3634
SamA_071	ssp. rapa	Turnip	Plant breeding germplasm	-	DOI: 10.1038/ng.3634
SamA_072	ssp. rapa	Turnip	Plant breeding germplasm	-	DOI: 10.1038/ng.3634
SamA_073	ssp. rapa	Turnip	Plant breeding germplasm	-	DOI: 10.1038/ng.3634
SamA_074	ssp. rapa	Turnip	Plant breeding germplasm	-	DOI: 10.1038/ng.3634
SamA_075	ssp. rapa	Turnip	Plant breeding germplasm	-	DOI: 10.1038/ng.3634
SamA_076	ssp. rapa	Turnip	Plant breeding germplasm	-	DOI: 10.1038/ng.3634
SamA_077	ssp. rapa	Turnip	Plant breeding germplasm	-	DOI: 10.1038/ng.3634
SamA_078	ssp. rapa	Turnip	Plant breeding germplasm	-	DOI: 10.1038/ng.3634
SamA_079	ssp. rapa	Turnip	Plant breeding germplasm	-	DOI: 10.1038/ng.3634
SamA_080	ssp. rapa	Turnip	Plant breeding germplasm	-	DOI: 10.1038/ng.3634
SamA_081	ssp. rapa	Turnip	Plant breeding germplasm	-	DOI: 10.1038/ng.3634
SamA_082	ssp. rapa	Turnip	Plant breeding germplasm	-	DOI: 10.1038/ng.3634
SamA_083	ssp. rapa	Turnip	Plant breeding germplasm	-	DOI: 10.1038/ng.3634
SamA_084	ssp. rapa	Turnip	Plant breeding germplasm	-	DOI: 10.1038/ng.3634
SamA_085	ssp. rapa	Turnip	Plant breeding germplasm	-	DOI: 10.1038/ng.3634
SamA_086	ssp. rapa	Turnip	Plant breeding germplasm	-	DOI: 10.1038/ng.3634
SamA_087	ssp. rapa	Turnip	Plant breeding germplasm	-	DOI: 10.1038/ng.3634
SamA_088	ssp. rapa	Turnip	Plant breeding germplasm	-	DOI: 10.1038/ng.3634
SamA_089	ssp. rapa	Turnip	Plant breeding germplasm	-	DOI: 10.1038/ng.3634
SamA_090	ssp. rapa	Turnip	Plant breeding germplasm	-	DOI: 10.1038/ng.3634
SamA_091	ssp. rapa	Turnip	Plant breeding germplasm	-	DOI: 10.1038/ng.3634
SamA_092	ssp. rapa	Turnip	Plant breeding germplasm	-	DOI: 10.1038/ng.3634
SamA_093	ssp. rapa	Turnip	Plant breeding germplasm	-	DOI: 10.1038/ng.3634
SamA_094	ssp. rapa	Turnip	Plant breeding germplasm	-	DOI: 10.1038/ng.3634
SamA_095	ssp. rapa	Turnip	Plant breeding germplasm	-	DOI: 10.1038/ng.3634
SamA_096	ssp. rapa	Turnip	Plant breeding germplasm	-	DOI: 10.1038/ng.3634
SamA_097	ssp. rapa	Turnip	Plant breeding germplasm	-	DOI: 10.1038/ng.3634
SamA_098	ssp. rapa	Turnip	Plant breeding germplasm	-	DOI: 10.1038/ng.3634
SamA_099	ssp. rapa	Turnip	Plant breeding germplasm	-	DOI: 10.1038/ng.3634
SamA_100	ssp. rapa	Turnip	Plant breeding germplasm	-	DOI: 10.1038/ng.3634
SamA_101	ssp. chinensis	Pak choi	Plant breeding germplasm	-	DOI: 10.1038/ng.3634
SamA_102	ssp. chinensis	Pak choi	Company DH line	-	DOI: 10.1038/ng.3634
SamA_103	ssp. chinensis	Pak choi	Company DH line	-	DOI: 10.1038/ng.3634
SamA_104	ssp. chinensis	Pak choi	Company inbred line	-	DOI: 10.1038/ng.3634
SamA_105	ssp. chinensis	Pak choi	Company DH line	-	DOI: 10.1038/ng.3634
SamA_106	ssp. chinensis	Pak choi	Company DH line	-	DOI: 10.1038/ng.3634
SamA_107	ssp. chinensis	Pak choi	Company inbred line	-	DOI: 10.1038/ng.3634
SamA_108	ssp. chinensis	Pak choi	Company DH line	-	DOI: 10.1038/ng.3634
SamA_109	ssp. chinensis	Pak choi	Company inbred line	-	DOI: 10.1038/ng.3634
SamA_110	ssp. chinensis	Pak choi	Company DH line	-	DOI: 10.1038/ng.3634
SamA_111	ssp. chinensis	Pak choi	Company DH line	-	DOI: 10.1038/ng.3634
SamA_112	ssp. chinensis	Pak choi	Company DH line	-	DOI: 10.1038/ng.3634
SamA_113	ssp. chinensis	Pak choi	Company DH line	-	DOI: 10.1038/ng.3634
SamA_114	ssp. chinensis	Pak choi	Company DH line	-	DOI: 10.1038/ng.3634
SamA_115	ssp. chinensis	Pak choi	Company DH line	-	DOI: 10.1038/ng.3634
SamA_116	ssp. chinensis	Pak choi	Company DH line	-	DOI: 10.1038/ng.3634
SamA_117	ssp. chinensis	Pak choi	Company DH line	-	DOI: 10.1038/ng.3634
SamA_118	ssp. chinensis	Pak choi	Company DH line	-	DOI: 10.1038/ng.3634
SamA_119	ssp. chinensis	Pak choi	Company inbred line	-	DOI: 10.1038/ng.3634
SamA_120	ssp. chinensis	Pak choi	Company DH line	-	DOI: 10.1038/ng.3634
SamA_121	ssp. chinensis	Pak choi	Company DH line	-	DOI: 10.1038/ng.3634
SamA_122	ssp. chinensis	Pak choi	Company DH line	-	DOI: 10.1038/ng.3634
SamA_123	ssp. chinensis	Pak choi	Company DH line	-	DOI: 10.1038/ng.3634
SamA_124	ssp. chinensis	Pak choi	Company DH line	-	DOI: 10.1038/ng.3634
SamA_125	ssp. chinensis	Pak choi	Company DH line	-	DOI: 10.1038/ng.3634
SamA_126	ssp. narinosa	Wutacai	Plant breeding germplasm	-	DOI: 10.1038/ng.3634
SamA_127	ssp. narinosa	Wutacai	Company DH line	-	DOI: 10.1038/ng.3634
SamA_128	ssp. narinosa	Wutacai	Plant breeding germplasm	-	DOI: 10.1038/ng.3634
SamA_129	ssp. narinosa	Wutacai	Company DH line	-	DOI: 10.1038/ng.3634
SamA_130	ssp. narinosa	Wutacai	Company DH line	-	DOI: 10.1038/ng.3634
SamA_131	ssp. narinosa	Wutacai	Company DH line	-	DOI: 10.1038/ng.3634
SamA_132	ssp. narinosa	Wutacai	Company DH line	-	DOI: 10.1038/ng.3634
SamA_133	ssp. parachinensis	Caixin	Company DH line	-	DOI: 10.1038/ng.3634
SamA_134	ssp. parachinensis	Caixin	Plant breeding germplasm	-	DOI: 10.1038/ng.3634
SamA_135	ssp. parachinensis	Caixin	Plant breeding germplasm	-	DOI: 10.1038/ng.3634
SamA_136	ssp. parachinensis	Caixin	Plant breeding germplasm	-	DOI: 10.1038/ng.3634
SamA_137	ssp. parachinensis	Caixin	Plant breeding germplasm	-	DOI: 10.1038/ng.3634
SamA_138	ssp. parachinensis	Caixin	Plant breeding germplasm	-	DOI: 10.1038/ng.3634
SamA_139	ssp. parachinensis	Caixin	Plant breeding germplasm	-	DOI: 10.1038/ng.3634
SamA_140	ssp. parachinensis	Caixin	Plant breeding germplasm	-	DOI: 10.1038/ng.3634
SamA_141	ssp. parachinensis	Caixin	Plant breeding germplasm	-	DOI: 10.1038/ng.3634
SamA_142	ssp. parachinensis	Caixin	Plant breeding germplasm	-	DOI: 10.1038/ng.3634
SamA_143	ssp. parachinensis	Caixin	Plant breeding germplasm	-	DOI: 10.1038/ng.3634
SamA_144	ssp. parachinensis	Caixin	Plant breeding germplasm	-	DOI: 10.1038/ng.3634
SamA_145	ssp. parachinensis	Caixin	Plant breeding germplasm	-	DOI: 10.1038/ng.3634
SamA_146	ssp. parachinensis	Caixin	Plant breeding germplasm	-	DOI: 10.1038/ng.3634
SamA_147	ssp. parachinensis	Caixin	Plant breeding germplasm	-	DOI: 10.1038/ng.3634
SamA_148	ssp. parachinensis	Caixin	Plant breeding germplasm	-	DOI: 10.1038/ng.3634
SamA_149	ssp. parachinensis	Caixin	Plant breeding germplasm	-	DOI: 10.1038/ng.3634
SamA_150	ssp. parachinensis	Caixin	Plant breeding germplasm	-	DOI: 10.1038/ng.3634
SamA_151	ssp. parachinensis	Caixin	Plant breeding germplasm	-	DOI: 10.1038/ng.3634
SamA_152	ssp. parachinensis	Caixin	Plant breeding germplasm	-	DOI: 10.1038/ng.3634
SamA_153	ssp. parachinensis	Caixin	Plant breeding germplasm	-	DOI: 10.1038/ng.3634
SamA_154	ssp. parachinensis	Caixin	Plant breeding germplasm	-	DOI: 10.1038/ng.3634
SamA_155	ssp. parachinensis	Caixin	Plant breeding germplasm	-	DOI: 10.1038/ng.3634
SamA_156	ssp. parachinensis	Caixin	Plant breeding germplasm	-	DOI: 10.1038/ng.3634
SamA_157	ssp. parachinensis	Caixin	Plant breeding germplasm	-	DOI: 10.1038/ng.3634
SamA_158	ssp. parachinensis	Caixin	Plant breeding germplasm	-	DOI: 10.1038/ng.3634
SamA_159	ssp. parachinensis	Caixin	Plant breeding germplasm	-	DOI: 10.1038/ng.3634
SamA_160	ssp. parachinensis	Caixin	Plant breeding germplasm	-	DOI: 10.1038/ng.3634
SamA_161	ssp. parachinensis	Caixin	Plant breeding germplasm	-	DOI: 10.1038/ng.3634
SamA_162	ssp. parachinensis	Caixin	Plant breeding germplasm	-	DOI: 10.1038/ng.3634
SamA_163	ssp. chinensis var.purpurea Bailey	Zicaitai	Plant breeding germplasm	-	DOI: 10.1038/ng.3634
SamA_164	ssp. chinensis var.purpurea Bailey	Zicaitai	Plant breeding germplasm	-	DOI: 10.1038/ng.3634
SamA_165	ssp. chinensis var.purpurea Bailey	Zicaitai	Plant breeding germplasm	-	DOI: 10.1038/ng.3634
SamA_166	ssp. chinensis var.purpurea Bailey	Zicaitai	Plant breeding germplasm	-	DOI: 10.1038/ng.3634
SamA_167	ssp. chinensis var.purpurea Bailey	Zicaitai	Plant breeding germplasm	-	DOI: 10.1038/ng.3634
SamA_168	ssp. chinensis var.purpurea Bailey	Zicaitai	Plant breeding germplasm	-	DOI: 10.1038/ng.3634
SamA_169	ssp. chinensis var.purpurea Bailey	Zicaitai	Plant breeding germplasm	-	DOI: 10.1038/ng.3634
SamA_170	ssp. chinensis var.purpurea Bailey	Zicaitai	Plant breeding germplasm	-	DOI: 10.1038/ng.3634
SamA_171	ssp. chinensis var.purpurea Bailey	Zicaitai	Plant breeding germplasm	-	DOI: 10.1038/ng.3634
SamA_172	ssp. chinensis var.purpurea Bailey	Zicaitai	Plant breeding germplasm	-	DOI: 10.1038/ng.3634
SamA_173	ssp. chinensis var.purpurea Bailey	Zicaitai	Plant breeding germplasm	-	DOI: 10.1038/ng.3634
SamA_174	ssp. chinensis var.purpurea Bailey	Zicaitai	Plant breeding germplasm	-	DOI: 10.1038/ng.3634
SamA_175	ssp. chinensis var.purpurea Bailey	Zicaitai	Plant breeding germplasm	-	DOI: 10.1038/ng.3634
SamA_176	ssp. chinensis var.tai-tsai Lin	Taicai	Company DH line	-	DOI: 10.1038/ng.3634
SamA_177	ssp. chinensis var.tai-tsai Lin	Taicai	Company DH line	-	DOI: 10.1038/ng.3634
SamA_178	ssp. chinensis var.tai-tsai Lin	Taicai	Company DH line	-	DOI: 10.1038/ng.3634
SamA_179	ssp. chinensis var.tai-tsai Lin	Taicai	Company DH line	-	DOI: 10.1038/ng.3634
SamA_180	ssp. perviridis	Komatsuna	Company DH line	-	DOI: 10.1038/ng.3634
SamA_181	ssp. perviridis	Komatsuna	Company DH line	-	DOI: 10.1038/ng.3634
SamA_182	ssp. nipposinica	Mizuna	Company inbred line	-	DOI: 10.1038/ng.3634
SamA_183	ssp. nipposinica	Mizuna	Company inbred line	-	DOI: 10.1038/ng.3634
SamA_184	ssp. broccoletto	Edible Flower	Company DH line	-	DOI: 10.1038/ng.3634
SamA_185	ssp. tricolaris	Yellow Sarson	Company inbred line	-	DOI: 10.1038/ng.3634
SamA_186	ssp. oleifera	Oil seeds	Plant breeding germplasm	-	DOI: 10.1038/ng.3634
SamA_187	ssp. oleifera	Oil seeds	Plant breeding germplasm	-	DOI: 10.1038/ng.3634
SamA_188	ssp. oleifera	Oil seeds	Plant breeding germplasm	-	DOI: 10.1038/ng.3634
SamA_189	ssp. oleifera	Oil seeds	Plant breeding germplasm	-	DOI: 10.1038/ng.3634
SamA_190	ssp. oleifera	Oil seeds	Plant breeding germplasm	-	DOI: 10.1038/ng.3634
SamA_191	ssp. oleifera	Oil seeds	Plant breeding germplasm	-	DOI: 10.1038/ng.3634
SamA_192	ssp. oleifera	Oil seeds	Plant breeding germplasm	-	DOI: 10.1038/ng.3634
SamA_193	ssp. oleifera	Oil seeds	Plant breeding germplasm	-	DOI: 10.1038/ng.3634
SamA_194	ssp. oleifera	Oil seeds	Plant breeding germplasm	-	DOI: 10.1038/ng.3634
SamA_195	ssp. oleifera	Oil seeds	Plant breeding germplasm	-	DOI: 10.1038/ng.3634
SamA_196	ssp. oleifera	Oil seeds	Plant breeding germplasm	-	DOI: 10.1038/ng.3634
SamA_197	ssp. oleifera	Oil seeds	Plant breeding germplasm	-	DOI: 10.1038/ng.3634
SamA_198	ssp. oleifera	Oil seeds	Company DH line	-	DOI: 10.1038/ng.3634
SamA_199	ssp. oleifera	Oil seeds	Company DH line	-	DOI: 10.1038/ng.3634
SamC_001	var. capitata	Cabbage	Company	-	DOI: 10.1038/ng.3634
SamC_002	var. capitata	Cabbage	Company	-	DOI: 10.1038/ng.3634
SamC_003	var. capitata	Cabbage	Company	-	DOI: 10.1038/ng.3634
SamC_004	var. capitata	Cabbage	Company	-	DOI: 10.1038/ng.3634
SamC_005	var. capitata	Cabbage	Company	-	DOI: 10.1038/ng.3634
SamC_006	var. capitata	Cabbage	Company	-	DOI: 10.1038/ng.3634
SamC_007	var. capitata	Cabbage	Company	-	DOI: 10.1038/ng.3634
SamC_008	var. capitata	Cabbage	Company	-	DOI: 10.1038/ng.3634
SamC_009	var. capitata	Cabbage	Company	-	DOI: 10.1038/ng.3634
SamC_010	var. capitata	Cabbage	Plant breeding germplasm	-	DOI: 10.1038/ng.3634
SamC_011	var. capitata	Cabbage	Plant breeding germplasm	-	DOI: 10.1038/ng.3634
SamC_012	var. capitata	Cabbage	Plant breeding germplasm	-	DOI: 10.1038/ng.3634
SamC_013	var. capitata	Cabbage	Plant breeding germplasm	-	DOI: 10.1038/ng.3634
SamC_014	var. capitata	Cabbage	Plant breeding germplasm	-	DOI: 10.1038/ng.3634
SamC_015	var. capitata	Cabbage	Plant breeding germplasm	-	DOI: 10.1038/ng.3634
SamC_016	var. capitata	Cabbage	Plant breeding germplasm	-	DOI: 10.1038/ng.3634
SamC_017	var. capitata	Cabbage	Plant breeding germplasm	-	DOI: 10.1038/ng.3634
SamC_018	var. capitata	Cabbage	Plant breeding germplasm	-	DOI: 10.1038/ng.3634
SamC_019	var. capitata	Cabbage	Plant breeding germplasm	-	DOI: 10.1038/ng.3634
SamC_020	var. capitata	Cabbage	Plant breeding germplasm	-	DOI: 10.1038/ng.3634
SamC_021	var. capitata	Cabbage	Plant breeding germplasm	-	DOI: 10.1038/ng.3634
SamC_022	var. capitata	Cabbage	Plant breeding germplasm	-	DOI: 10.1038/ng.3634
SamC_023	var. capitata	Cabbage	Plant breeding germplasm	-	DOI: 10.1038/ng.3634
SamC_024	var. capitata	Cabbage	Plant breeding germplasm	-	DOI: 10.1038/ng.3634
SamC_025	var. capitata	Cabbage	Plant breeding germplasm	-	DOI: 10.1038/ng.3634
SamC_026	var. capitata	Cabbage	Plant breeding germplasm	-	DOI: 10.1038/ng.3634
SamC_027	var. capitata	Cabbage	Plant breeding germplasm	-	DOI: 10.1038/ng.3634
SamC_028	var. capitata	Cabbage	Plant breeding germplasm	-	DOI: 10.1038/ng.3634
SamC_029	var. capitata	Cabbage	Plant breeding germplasm	-	DOI: 10.1038/ng.3634
SamC_030	var. capitata	Pointed Cabbage	Company	-	DOI: 10.1038/ng.3634
SamC_031	var. capitata	Pointed Cabbage	Company	-	DOI: 10.1038/ng.3634
SamC_032	var. capitata	Pointed Cabbage	Company	-	DOI: 10.1038/ng.3634
SamC_033	var. capitata	White Cabbage	Company	-	DOI: 10.1038/ng.3634
SamC_034	var. capitata	White Cabbage	Company	-	DOI: 10.1038/ng.3634
SamC_035	var. capitata	White Cabbage	Company	-	DOI: 10.1038/ng.3634
SamC_036	var. capitata	White Cabbage	Company	-	DOI: 10.1038/ng.3634
SamC_037	var. capitata	White Cabbage	Company	-	DOI: 10.1038/ng.3634
SamC_038	var. capitata	White Cabbage	Company	-	DOI: 10.1038/ng.3634
SamC_039	var. capitata	White Cabbage	Company	-	DOI: 10.1038/ng.3634
SamC_040	var. capitata	White Cabbage	Company	-	DOI: 10.1038/ng.3634
SamC_041	var. capitata	White Cabbage	Company	-	DOI: 10.1038/ng.3634
SamC_042	var. capitata	White Cabbage	Company	-	DOI: 10.1038/ng.3634
SamC_043	var. capitata	White Cabbage	Company	-	DOI: 10.1038/ng.3634
SamC_044	var. capitata	White Cabbage	Plant breeding germplasm	-	DOI: 10.1038/ng.3634
SamC_045	var. capitata	Cabbage	Plant breeding germplasm	-	DOI: 10.1038/ng.3634
SamC_046	var. gongylodes	Kohlrabi	Company		DOI: 10.1038/ng.3634
SamC_047	var. gongylodes	Kohlrabi	Company	-	DOI: 10.1038/ng.3634
SamC_048	var. gongylodes	Kohlrabi	Company	-	DOI: 10.1038/ng.3634
SamC_049	var. gongylodes	Kohlrabi	Company	-	DOI: 10.1038/ng.3634
SamC_050	var. gongylodes	Kohlrabi	Company	-	DOI: 10.1038/ng.3634
SamC_051	var. gongylodes	Kohlrabi	Company	-	DOI: 10.1038/ng.3634
SamC_052	var. gongylodes	Kohlrabi	Genebank	CGN18459/China	DOI: 10.1038/ng.3634
SamC_053	var. gongylodes	Kohlrabi	Genebank	CGN18463/Soviet union	DOI: 10.1038/ng.3634
SamC_054	var. gongylodes	Kohlrabi	Company	-	DOI: 10.1038/ng.3634
SamC_055	var. gongylodes	Kohlrabi	Company	-	DOI: 10.1038/ng.3634
SamC_056	var. gongylodes	Kohlrabi	Company	-	DOI: 10.1038/ng.3634
SamC_057	var. gongylodes	Kohlrabi	Company	-	DOI: 10.1038/ng.3634
SamC_058	var. gongylodes	Kohlrabi	Company	-	DOI: 10.1038/ng.3634
SamC_059	var. gongylodes	Kohlrabi	Company	-	DOI: 10.1038/ng.3634
SamC_060	var. gongylodes	Kohlrabi	Company	-	DOI: 10.1038/ng.3634
SamC_061	var. gongylodes	Kohlrabi	Plant breeding germplasm	-	DOI: 10.1038/ng.3634
SamC_062	var. gongylodes	Kohlrabi	Plant breeding germplasm	-	DOI: 10.1038/ng.3634
SamC_063	var. gongylodes	Kohlrabi	Plant breeding germplasm	-	DOI: 10.1038/ng.3634
SamC_064	var. gongylodes	Kohlrabi	Plant breeding germplasm	-	DOI: 10.1038/ng.3634
SamC_065	var. botrytis	Cauliflower	Company	-	DOI: 10.1038/ng.3634
SamC_066	var. botrytis	Cauliflower	Company	-	DOI: 10.1038/ng.3634
SamC_067	var. botrytis	Cauliflower	Company	-	DOI: 10.1038/ng.3634
SamC_068	var. botrytis	Cauliflower	Company	-	DOI: 10.1038/ng.3634
SamC_069	var. botrytis	Cauliflower	Company	-	DOI: 10.1038/ng.3634
SamC_070	var. botrytis	Cauliflower	Company	-	DOI: 10.1038/ng.3634
SamC_071	var. botrytis	Cauliflower	Company	-	DOI: 10.1038/ng.3634
SamC_072	var. botrytis	Cauliflower	Company	-	DOI: 10.1038/ng.3634
SamC_073	var. botrytis	Cauliflower	Company	-	DOI: 10.1038/ng.3634
SamC_074	var. botrytis	Cauliflower	Company	-	DOI: 10.1038/ng.3634
SamC_075	var. botrytis	Cauliflower	Company	-	DOI: 10.1038/ng.3634
SamC_076	var. botrytis	Cauliflower	Company	-	DOI: 10.1038/ng.3634
SamC_077	var. botrytis	Cauliflower	Company	-	DOI: 10.1038/ng.3634
SamC_078	var. botrytis	Cauliflower	Company	-	DOI: 10.1038/ng.3634
SamC_079	var. botrytis	Cauliflower	Company	-	DOI: 10.1038/ng.3634
SamC_080	var. botrytis	Cauliflower	Plant breeding germplasm	-	DOI: 10.1038/ng.3634
SamC_081	var. botrytis	Cauliflower	Plant breeding germplasm	-	DOI: 10.1038/ng.3634
SamC_082	var. botrytis	Cauliflower	Plant breeding germplasm	-	DOI: 10.1038/ng.3634
SamC_083	var. botrytis	Cauliflower	Plant breeding germplasm	-	DOI: 10.1038/ng.3634
SamC_084	var. botrytis	Cauliflower	Plant breeding germplasm	-	DOI: 10.1038/ng.3634
SamC_085	var. italica	Broccoli	Company	-	DOI: 10.1038/ng.3634
SamC_086	var. italica	Broccoli	Company	-	DOI: 10.1038/ng.3634
SamC_087	var. italica	Broccoli	Company	-	DOI: 10.1038/ng.3634
SamC_088	var. italica	Broccoli	Company	-	DOI: 10.1038/ng.3634
SamC_089	var. italica	Broccoli	Company	-	DOI: 10.1038/ng.3634
SamC_091	var. italica	Broccoli	Company	-	DOI: 10.1038/ng.3634
SamC_092	var. italica	Broccoli	Company inbred line	-	DOI: 10.1038/ng.3634
SamC_093	var. italica	Broccoli	Company	-	DOI: 10.1038/ng.3634
SamC_094	var. italica	Broccoli	Company	-	DOI: 10.1038/ng.3634
SamC_095	var. italica	Broccoli	Genebank	CGN18448/Iraq	DOI: 10.1038/ng.3634
SamC_096	var. italica	Broccoli	Genebank	CGN18473/USA	DOI: 10.1038/ng.3634
SamC_097	var. italica	Broccoli	Company	-	DOI: 10.1038/ng.3634
SamC_098	var. italica	Broccoli	Company	-	DOI: 10.1038/ng.3634
SamC_099	var. italica	Broccoli	Company	-	DOI: 10.1038/ng.3634
SamC_100	var. italica	Broccoli	Company	-	DOI: 10.1038/ng.3634
SamC_101	var. italica	Broccoli	Company	-	DOI: 10.1038/ng.3634
SamC_102	var. italica	Broccoli	Plant breeding germplasm	-	DOI: 10.1038/ng.3634
SamC_103	var. italica	Broccoli	Plant breeding germplasm	-	DOI: 10.1038/ng.3634
SamC_104	var. italica	Broccoli	Plant breeding germplasm	-	DOI: 10.1038/ng.3634
SamC_105	var. italica	Broccoli	Plant breeding germplasm	-	DOI: 10.1038/ng.3634
SamC_106	var. italica	Broccoli	Plant breeding germplasm	-	DOI: 10.1038/ng.3634
SamC_107	var. italica	Broccoli	Plant breeding germplasm	-	DOI: 10.1038/ng.3634
SamC_108	var. alboglabra	Chinese kale	Plant breeding germplasm	-	DOI: 10.1038/ng.3634
SamC_109	var. alboglabra	Chinese kale	Plant breeding germplasm	-	DOI: 10.1038/ng.3634
SamC_110	var. alboglabra	Chinese kale	Plant breeding germplasm	-	DOI: 10.1038/ng.3634
SamC_111	var. alboglabra	Chinese kale	Plant breeding germplasm	-	DOI: 10.1038/ng.3634
SamC_112	var. gemmifera	Brussels sprouts	Plant breeding germplasm	-	DOI: 10.1038/ng.3634
SamC_113	var. gemmifera	Brussels sprouts	Plant breeding germplasm	-	DOI: 10.1038/ng.3634
SamC_114	var. acephala	Kale	Plant breeding germplasm	-	DOI: 10.1038/ng.3634
SamC_115	var. acephala	Kale	Plant breeding germplasm	-	DOI: 10.1038/ng.3634
SamC_116	var. sabellica	Curly Kale	Company	-	DOI: 10.1038/ng.3634
SamC_117	var. sabellica	Curly Kale	Company	-	DOI: 10.1038/ng.3634
SamC_118	wild type	Wild	Genebank	CGN06903/France	DOI: 10.1038/ng.3634
SamC_119	wild type	Wild	Genebank	CGN18947/Germany	DOI: 10.1038/ng.3634
